# Supplementary material for: The dynamic nature of genetic risk for schizophrenia within genes regulated by FOXP1 during neurodevelopment
Source: Hum Mol Genet. 2025 Dec 1;35(2):ddaf180. doi: 10.1093/hmg/ddaf180 (PMC13158248; doi:10.1093/hmg/ddaf180)
Supplement: FOXP1_Supplementary_Tables_ddaf180 [file foxp1_supplementary_tables_ddaf180.xlsx]

## Sheet: S1
Supplementary Table 1: Significant genes identified in time-course gene expression analysis
Mouse_Entrez Id (n=1146)	Mouse Gene Symbol (n=1127)	Human Gene Symbol (n=1065)	baseMean	log2FoldChange_P0 vs P7	log2FoldChange_P0 vs P47	lfcSE	stat	pvalue	padj
16956	Lpl	LPL	1038.65	0.0218494	2.09816	0.176333	163.54	3.07e-36	4.55e-32
20605	Sstr1	SSTR1	340.311	-1.05989	-1.6662	0.137309	127.773	1.8e-28	1.33e-24
16401	Itga4	ITGA4	708.199	0.0638038	1.40363	0.164007	103.24	3.82e-23	1.88e-19
16499	Kcnab3	KCNAB3	199.789	0.0179271	-1.76508	0.232666	95.7299	1.63e-21	6.03e-18
19672	Rcn1	RCN1	448.223	0.905269	1.43948	0.148092	83.7054	6.66e-19	1.97e-15
76960	Bcas1	BCAS1	740.156	-0.370337	-1.43595	0.184406	82.087	1.5e-18	3.69e-15
14586	Gfra2	GFRA2	405.295	-0.545044	-1.44823	0.167021	81.3683	2.14e-18	4.53e-15
216613	Ccdc85a	CCDC85A	1375.12	-1.02369	-1.33043	0.160446	73.0446	1.38e-16	2.54e-13
241528	Lrrc55	LRRC55	610.659	-0.456835	-1.16855	0.131428	72.6655	1.66e-16	2.73e-13
58178	Sorcs1	SORCS1	842.636	-1.26199	-1.25746	0.169555	71.9184	2.42e-16	3.57e-13
17196	Mbp	MBP	4120.54	-0.241047	-1.13749	0.15388	66.3996	3.82e-15	5.13e-12
243499	Lrrtm4	LRRTM4	425.928	0.429606	1.12148	0.138169	65.7062	5.4e-15	6.65e-12
99470	Magi3	MAGI3	1792.5	0.466065	0.694187	0.0874745	64.8122	8.44e-15	9.6e-12
19221	Ptgfrn	PTGFRN	1001.75	-0.157846	-0.999513	0.120723	64.5934	9.41e-15	9.95e-12
270120	Fat3	FAT3	2879.68	-0.726924	-0.903962	0.119028	64.2522	1.12e-14	1.1e-11
20363	Selenop	SELENOP	2823.49	-0.307049	-0.724336	0.0935925	61.4234	4.59e-14	4.25e-11
225642	Grp	GRP	131.468	0.592875	2.05987	0.225367	58.5371	1.94e-13	1.69e-10
14783	Grb10	GRB10	681.914	0.670858	0.928664	0.124607	57.4568	3.34e-13	2.74e-10
237759	Col23a1	COL23A1	194.382	0.501373	1.50412	0.184656	54.6044	1.39e-12	1.08e-09
433022	Plcxd2	PLCXD2	2232.16	-0.722339	-0.831444	0.121604	54.1072	1.78e-12	1.32e-09
67092	Gatm	GATM	1041.12	0.170601	-0.687218	0.124535	53.9985	1.88e-12	1.33e-09
56508	Rapgef4	RAPGEF4	4670.6	-0.287776	-0.868788	0.124524	53.7159	2.17e-12	1.46e-09
319807	Nwd2	NWD2	2011.57	-0.418557	0.60186	0.138205	53.0234	3.06e-12	1.97e-09
11539	Adora1	ADORA1	1390.3	-0.359444	-0.750436	0.104567	52.1401	4.76e-12	2.94e-09
12831	Col5a1	COL5A1	231.486	-0.681562	0.724879	0.201454	49.0419	2.24e-11	1.33e-08
74309	Osbp2	OSBP2	646.581	-0.544139	-0.80595	0.119566	48.1768	3.46e-11	1.97e-08
319520	Dusp4	DUSP4	275.017	0.859949	1.63735	0.237754	47.63	4.54e-11	2.49e-08
93896	Glp2r	GLP2R	58.7392	0.259083	2.09283	0.337893	45.7344	1.17e-10	6.19e-08
233071	Arhgap33	ARHGAP33	2460.75	0.154317	0.822999	0.121712	45.4382	1.36e-10	6.93e-08
18040	Nefm	N/A	1837.48	-1.42267	-1.37939	0.239211	45.2901	1.46e-10	7.22e-08
229877	Rap1gds1	RAP1GDS1	3199.72	-0.575613	-0.636451	0.104974	44.6826	1.98e-10	9.46e-08
16504	Kcnc3	KCNC3	613.577	-0.185089	-0.889134	0.146533	44.3336	2.36e-10	1.09e-07
67874	Rprm	RPRM	487.874	-0.413537	0.67065	0.146354	43.5565	3.48e-10	1.56e-07
13982	Esr1	ESR1	54.9501	0.677146	2.35127	0.35346	43.2503	4.06e-10	1.72e-07
330119	Adamts3	ADAMTS3	951.105	0.204442	0.773538	0.108875	43.186	4.19e-10	1.72e-07
76898	B3gat1	B3GAT1	3742.52	0.258717	0.580846	0.0873984	43.2046	4.15e-10	1.72e-07
22317	Vamp1	VAMP1	298.4	-0.167073	-1.00744	0.220762	43.0666	4.45e-10	1.78e-07
233335	Synm	SYNM	839.388	-0.380755	-0.726388	0.105896	42.8776	4.89e-10	1.9e-07
19273	Ptpru	PTPRU	288.768	1.21654	0.505949	0.186407	42.5609	5.73e-10	2.17e-07
18530	Pcdh8	PCDH8	522.216	0.846446	1.38009	0.208433	42.4197	6.15e-10	2.27e-07
245386	Tmem255a	TMEM255A	170.736	1.04329	1.54922	0.242554	42.3069	6.5e-10	2.35e-07
20666	Sox11	SOX11	6905.26	0.624079	0.926585	0.141361	42.1442	7.06e-10	2.49e-07
60596	Gucy1a1	GUCY1A1	4668.24	0.189785	1.04127	0.1698	42.0249	7.49e-10	2.58e-07
245469	Pdzd4	PDZD4	1619.51	0.136925	0.560244	0.0876361	41.7222	8.71e-10	2.93e-07
320825	Samd5	SAMD5	123.441	-1.04857	-1.29288	0.204637	41.4136	1.02e-09	3.34e-07
170729	Scrt1	SCRT1	795.137	-0.573633	-1.02572	0.164722	41.3372	1.06e-09	3.4e-07
16426	Itih3	ITIH3	58.8221	-1.35609	-1.97036	0.330962	41.2521	1.1e-09	3.47e-07
76453	Prss23	PRSS23	122.772	0.361553	-1.11541	0.280685	40.7125	1.44e-09	4.45e-07
277414	Trp53i11	TP53I11	881.052	0.179238	1.06481	0.177516	40.4277	1.66e-09	5.03e-07
18197	Nsg2	NSG2	4309.74	0.0492274	0.556559	0.0938607	39.73	2.36e-09	6.94e-07
12326	Camk4	CAMK4	10412.4	-0.597407	-0.938536	0.150107	39.7017	2.39e-09	6.94e-07
170676	Peg10	PEG10	479.003	1.1995	0.308387	0.196602	39.4999	2.65e-09	7.53e-07
105445	Dock9	DOCK9	3056.14	-0.333297	-0.456604	0.0737821	38.9915	3.41e-09	9.53e-07
59046	Arpp19	ARPP19	4296.95	-0.130208	-0.519557	0.0887031	38.5953	4.16e-09	1.14e-06
71994	Cnn3	CNN3	906.527	0.816663	0.654628	0.139831	38.5575	4.24e-09	1.14e-06
18810	Plec	PLEC	718.946	-0.716197	-0.737716	0.138294	38.4037	4.58e-09	1.21e-06
76498	Paqr4	PAQR4	184.896	-0.532563	-1.2281	0.197178	38.1002	5.33e-09	1.38e-06
20620	Plk2	PLK2	2810.94	0.0875461	0.628512	0.109188	37.8451	6.05e-09	1.52e-06
20519	Slc22a3	SLC22A3	60.6203	-0.405761	1.96023	0.355037	37.8585	6.01e-09	1.52e-06
233115	Dpy19l3	DPY19L3	640.162	-0.344393	0.628772	0.158182	37.3883	7.61e-09	1.88e-06
433256	Acsl5	ACSL5	657.092	-0.541124	-0.913306	0.149765	37.1663	8.5e-09	2.06e-06
17202	Mc4r	MC4R	101.607	1.31123	-0.571079	0.276084	37.1228	8.69e-09	2.07e-06
11994	Pcdh15	PCDH15	853.56	0.701522	1.12891	0.184627	37.0901	8.83e-09	2.07e-06
320158	Zmat4	ZMAT4	438.324	-0.846828	-1.41918	0.241207	37.0343	9.08e-09	2.1e-06
272031	Plppr1	PLPPR1	540.216	-0.304336	0.903444	0.154157	36.8292	1.01e-08	2.29e-06
100503802	N/A	N/A	693.735	-1.01858	-0.686375	0.168803	36.7119	1.07e-08	2.39e-06
71729	Rgs12	RGS12	551.101	0.0526254	0.688552	0.114203	36.5949	1.13e-08	2.5e-06
320311	Rnf152	RNF152	805.632	-0.74886	-0.170095	0.129522	36.496	1.19e-08	2.59e-06
23836	Cdh20	CDH20	246.389	-0.718366	-1.30169	0.209366	36.2518	1.34e-08	2.88e-06
215789	Phactr2	PHACTR2	505.485	0.526583	0.894004	0.151402	36.1713	1.4e-08	2.93e-06
68750	Rreb1	RREB1	215.117	-0.799798	0.280964	0.203455	36.161	1.41e-08	2.93e-06
12156	Bmp2	BMP2	108.39	0.0180489	-1.51327	0.30041	36.1121	1.44e-08	2.96e-06
243328	Slc29a4	SLC29A4	620.479	0.0174168	1.90865	0.180687	36.0257	1.5e-08	3.05e-06
268481	Krt222	KRT222	546.868	-0.837478	-1.10798	0.188875	35.7031	1.77e-08	3.47e-06
18569	Pdcd4	PDCD4	1238.11	0.716667	0.889914	0.157847	35.7223	1.75e-08	3.47e-06
109050	Inka2	INKA2	530.656	-1.06408	-0.872908	0.193448	35.6873	1.78e-08	3.47e-06
235415	Cplx3	CPLX3	87.9227	-1.46202	-0.137206	0.324803	35.3066	2.15e-08	4.14e-06
320007	Sidt1	SIDT1	330.563	-1.11169	-1.07529	0.204515	35.2291	2.24e-08	4.25e-06
69993	Chn2	CHN2	739.608	-0.102997	-0.682493	0.116158	35.0663	2.43e-08	4.55e-06
235281	Scn3b	SCN3B	2754.12	0.192005	0.936127	0.164552	34.883	2.66e-08	4.92e-06
54003	Nell2	NELL2	4396.06	0.011417	0.54378	0.104972	34.5216	3.19e-08	5.76e-06
207596	Thsd4	THSD4	139.595	1.15206	0.934999	0.204709	34.539	3.16e-08	5.76e-06
77629	Sphkap	SPHKAP	2758.66	-0.915272	-0.81331	0.170264	34.4292	3.34e-08	5.88e-06
100502846	Gm19410	N/A	480.64	-1.45496	-0.860721	0.247602	34.4448	3.31e-08	5.88e-06
11733	Ank1	ANK1	404.7	-0.060919	-0.873662	0.166798	34.3056	3.55e-08	6.19e-06
11829	Aqp4	AQP4	2735.42	-1.0381	-0.852625	0.185318	34.2003	3.75e-08	6.39e-06
70546	Zdhhc2	ZDHHC2	1251.72	-0.386185	-0.790305	0.130269	34.1714	3.8e-08	6.39e-06
546336	Prrg1	PRRG1	98.405	-0.394187	-1.47765	0.272827	34.1752	3.79e-08	6.39e-06
17896	Myl4	MYL4	32.3312	-0.808098	-2.42743	0.513984	34.1329	3.87e-08	6.44e-06
22634	Plagl1	PLAGL1	550.586	0.893188	0.491567	0.153339	34.0672	4e-08	6.56e-06
18823	Plp1	PLP1	3886.95	-0.470956	-1.04577	0.194955	34.0513	4.04e-08	6.56e-06
212518	Sprn	SPRN	709.599	-0.960675	-0.80542	0.177098	34.0105	4.12e-08	6.62e-06
114301	Palmd	PALMD	524.195	0.860794	1.38324	0.239155	33.9539	4.24e-08	6.74e-06
16880	Lifr	LIFR	965.571	0.427751	0.860163	0.149424	33.8327	4.5e-08	7.09e-06
20191	Ryr2	RYR2	2580.26	-0.738848	-0.60137	0.134498	33.5897	5.08e-08	7.92e-06
27276	Plekhb1	PLEKHB1	510.031	-0.0224259	-0.808101	0.187529	33.4808	5.37e-08	8.27e-06
12325	Camk2g	CAMK2G	1935.72	-0.174252	-0.563534	0.0998481	33.4585	5.43e-08	8.28e-06
19250	Ptpn14	PTPN14	101.367	0.40645	1.43437	0.265805	33.1228	6.42e-08	9.69e-06
18039	Nefl	NEFL	1405.65	-0.971717	-0.676161	0.173358	32.8884	7.22e-08	1.08e-05
98660	Atp1a2	ATP1A2	5480.3	-0.604541	-0.847506	0.152061	32.8596	7.32e-08	1.08e-05
54216	Pcdh7	PCDH7	4455.68	-0.712622	-1.01664	0.181479	32.8241	7.45e-08	1.09e-05
239556	Cacna1i	CACNA1I	460.211	-0.212414	-1.05607	0.192881	32.7964	7.56e-08	1.1e-05
225998	Rorb	RORB	1410.19	-1.03671	-0.275075	0.187872	32.7304	7.81e-08	1.12e-05
215798	Adgrg6	ADGRG6	70.398	-0.343943	-1.80402	0.336255	32.7004	7.93e-08	1.13e-05
64176	Sv2b	SV2B	5051.55	-0.862027	-0.781909	0.165866	32.637	8.18e-08	1.15e-05
71835	Lancl2	LANCL2	1903.92	-0.540684	-0.281085	0.0947441	32.5517	8.54e-08	1.19e-05
19876	Robo1	ROBO1	2157.4	0.377395	0.589209	0.100532	32.3814	9.3e-08	1.29e-05
381270	Marchf4	MARCHF4	996.516	0.195101	0.785791	0.119386	32.1839	1.03e-07	1.41e-05
12814	Col11a1	COL11A1	417.38	0.670749	0.904672	0.160934	32.1061	1.07e-07	1.45e-05
18029	Nfic	NFIC	819.407	0.196294	-0.504628	0.129045	31.6449	1.34e-07	1.81e-05
17988	Ndrg1	NDRG1	980.611	-0.114874	-0.87299	0.166214	31.469	1.47e-07	1.96e-05
22249	Unc13b	UNC13B	674.371	-0.434353	0.00822372	0.0882717	31.4068	1.51e-07	2e-05
16019	N/A	N/A	103.103	-0.66558	-1.67078	0.370048	31.3352	1.57e-07	2.03e-05
50914	Olig1	OLIG1	312.401	-0.599601	-1.01063	0.180766	31.3523	1.56e-07	2.03e-05
67414	Mfn1	MFN1	1053.6	-0.359215	-0.507855	0.092218	31.3235	1.58e-07	2.03e-05
244895	Peak1	PEAK1	710.987	0.42724	1.07738	0.195764	31.1431	1.73e-07	2.2e-05
269587	Epb41	EPB41	1686.1	0.304295	-0.42835	0.12153	31.1177	1.75e-07	2.21e-05
107895	Mgat5	MGAT5	485.061	0.686945	0.612534	0.135497	31.0328	1.83e-07	2.29e-05
19277	Ptpro	PTPRO	1584.22	-0.180523	0.767808	0.168152	30.988	1.87e-07	2.32e-05
18508	Pax6	PAX6	275.589	0.977307	0.933619	0.198396	30.9645	1.89e-07	2.33e-05
22393	Wfs1	WFS1	224.684	0.343354	1.40069	0.275491	30.8832	1.97e-07	2.41e-05
226781	Slc30a10	SLC30A10	453.076	0.663887	1.22749	0.214317	30.7376	2.12e-07	2.57e-05
57810	Cdon	CDON	541.888	0.992344	1.29185	0.239658	30.6978	2.16e-07	2.6e-05
21887	Tle3	TLE3	1207.23	0.688554	0.942115	0.1746	30.5212	2.36e-07	2.81e-05
210933	Adgrb3	ADGRB3	2379	0.123597	0.4675	0.0847939	30.4742	2.41e-07	2.86e-05
268709	Fam107a	FAM107A	1639.98	0.0903894	-0.784446	0.22249	30.3936	2.51e-07	2.95e-05
53870	Cntn6	CNTN6	818.264	-0.346698	0.405605	0.132014	30.1475	2.84e-07	3.31e-05
66673	Sorcs3	SORCS3	523.551	-0.019572	1.10014	0.241263	30.1115	2.89e-07	3.34e-05
226412	R3hdm1	R3HDM1	5576.62	-0.315023	-0.567456	0.104049	29.9426	3.15e-07	3.61e-05
105853	Mal2	MAL2	2559.34	-0.578757	-0.742437	0.140299	29.8609	3.28e-07	3.73e-05
20348	Sema3c	SEMA3C	848.778	0.235388	-0.836711	0.201521	29.8382	3.32e-07	3.75e-05
237877	Atad5	ATAD5	313.514	1.14615	1.29506	0.254706	29.8082	3.37e-07	3.77e-05
18573	Pde1a	PDE1A	2144.63	-0.0998606	-0.839376	0.170419	29.6455	3.65e-07	4.06e-05
71795	Pitpnc1	PITPNC1	1812.67	-0.454341	-0.566302	0.109225	29.6188	3.7e-07	4.09e-05
20346	Sema3a	SEMA3A	1225.11	0.435351	0.821002	0.149894	29.4034	4.12e-07	4.52e-05
23934	Ly6h	LY6H	667.871	-0.165905	0.87849	0.187116	29.37	4.19e-07	4.56e-05
237175	Adgrg2	ADGRG2	97.3561	-0.0775966	1.66892	0.249967	29.2632	4.42e-07	4.78e-05
74256	Cyld	CYLD	1756.79	0.246777	0.707202	0.135491	29.2075	4.55e-07	4.87e-05
13003	Vcan	VCAN	3983.11	0.150368	-0.544873	0.127647	29.1595	4.66e-07	4.96e-05
21907	Nr2e1	NR2E1	183.264	0.564727	0.985107	0.181577	29.0809	4.84e-07	5.06e-05
320091	Ano4	ANO4	233.499	-0.307127	-0.941967	0.176282	29.0599	4.89e-07	5.06e-05
14218	Sh3pxd2a	SH3PXD2A	610.454	0.692786	0.778712	0.160141	29.0865	4.83e-07	5.06e-05
320405	Cadps2	CADPS2	814.236	-0.964283	-0.838706	0.191225	29.0655	4.88e-07	5.06e-05
74194	Rnd3	RND3	545.261	0.769672	0.665295	0.15303	28.9476	5.18e-07	5.32e-05
230757	5730409E04Rik	C1orf216	579.121	-0.335838	-0.552908	0.106426	28.8364	5.47e-07	5.59e-05
16590	Kit	KIT	705.14	0.12133	0.677946	0.126502	28.6955	5.87e-07	5.95e-05
83669	Wdr6	WDR6	906.445	-0.0325127	0.692975	0.115612	28.6161	6.11e-07	6.11e-05
74100	Arpp21	ARPP21	5711.41	0.159449	0.783828	0.155027	28.6275	6.08e-07	6.11e-05
214791	Sertad4	SERTAD4	678.052	0.391027	-0.453833	0.138075	28.2937	7.18e-07	7.09e-05
97998	Deptor	DEPTOR	66.3335	0.0445784	-1.33218	0.363927	28.2902	7.19e-07	7.09e-05
50787	Hs6st3	HS6ST3	134.437	-1.20761	-0.938433	0.239417	28.0117	8.27e-07	8.1e-05
109676	Ank2	ANK2	12867.8	-0.288131	-0.246163	0.0586789	27.8688	8.88e-07	8.62e-05
244579	Tox3	TOX3	449.287	0.709785	1.01252	0.193878	27.8621	8.91e-07	8.62e-05
13482	Dpp4	DPP4	108.133	-0.994544	-1.38587	0.258629	27.7705	9.33e-07	8.96e-05
59095	Fxyd6	FXYD6	1611.61	0.179363	0.852794	0.155352	27.7529	9.41e-07	8.98e-05
218214	Kdm1b	KDM1B	423.51	-0.550177	-0.317878	0.104988	27.6805	9.76e-07	9.25e-05
114249	Npnt	NPNT	332.441	-0.0702637	-0.967359	0.199048	27.6521	9.9e-07	9.33e-05
54141	Spag5	SPAG5	138.971	0.649292	1.05244	0.246541	27.6258	1e-06	9.39e-05
18611	Pea15a	PEA15	3958.71	0.197921	0.619385	0.119989	27.5903	1.02e-06	9.44e-05
12444	Ccnd2	CCND2	1723.77	0.556617	0.758745	0.14886	27.5982	1.02e-06	9.44e-05
27226	Pla2g7	PLA2G7	806.299	-1.03893	-1.06277	0.228099	27.461	1.09e-06	9.98e-05
12319	Car8	CA8	432.001	-0.54404	-1.13462	0.209989	27.4547	1.09e-06	9.98e-05
70892	Ttll7	TTLL7	2755.94	-0.735955	-0.807551	0.16978	27.3862	1.13e-06	0.000102491
14405	Gabrg1	GABRG1	409.199	-0.994388	-0.893024	0.203825	27.376	1.14e-06	0.000102491
15490	Hsd17b7	HSD17B7	349.42	-1.06254	-0.956534	0.22148	27.3246	1.17e-06	0.00010328
77125	Il33	IL33	188.41	-1.62215	-2.63621	0.765958	27.3244	1.17e-06	0.00010328
226180	Ina	INA	1924.9	-0.191735	-0.546098	0.103992	27.3467	1.15e-06	0.00010328
228911	Tshz2	TSHZ2	863.069	-0.979343	-1.17394	0.236635	27.2443	1.21e-06	0.000106857
207565	Camkk2	CAMKK2	2293.35	-0.550587	-0.803084	0.157555	27.2301	1.22e-06	0.000106983
22360	Nrsn1	NRSN1	2251.95	-0.483618	-0.618439	0.125872	27.2157	1.23e-06	0.000107123
83674	Cnnm1	CNNM1	748.297	-0.147312	0.490889	0.140366	27.0898	1.31e-06	0.000113416
109232	Sccpdh	SCCPDH	731.564	-0.142604	-0.541736	0.102347	27.0518	1.34e-06	0.000114918
72479	Hsdl2	HSDL2	406.888	-0.529306	-0.609731	0.123401	27.0258	1.35e-06	0.000115751
219140	Spata13	SPATA13	221.656	0.524498	1.14403	0.210378	26.9281	1.42e-06	0.000120157
212285	Arap2	ARAP2	1609.34	-0.379606	-0.598261	0.116122	26.934	1.42e-06	0.000120157
58801	Pmaip1	PMAIP1	58.2053	1.56092	0.195704	0.325376	26.6842	1.61e-06	0.000134971
16891	Lipg	LIPG	84.5816	1.20331	1.67406	0.380241	26.6666	1.62e-06	0.000135392
26938	St6galnac5	ST6GALNAC5	306.072	-0.854111	-0.874463	0.190835	26.6309	1.65e-06	0.000136293
72685	Dnajc6	DNAJC6	3882.89	-0.655827	-0.791739	0.163645	26.6365	1.64e-06	0.000136293
14696	Gnb4	GNB4	848.03	0.0933123	0.919549	0.186251	26.6179	1.66e-06	0.000136414
21833	Thra	THRA	5348.21	0.177828	0.554331	0.107652	26.4613	1.79e-06	0.000146713
20750	Spp1	SPP1	182.815	0.177928	-1.41502	0.319906	26.2907	1.95e-06	0.000158899
12424	Cck	CCK	643.184	-0.378457	-0.824911	0.172106	26.2743	1.97e-06	0.000159332
72386	2610035D17Rik	N/A	124.226	0.938821	0.918564	0.240062	26.2314	2.01e-06	0.000161898
12334	Capn2	CAPN2	952.433	-0.172874	-0.525777	0.100468	26.1404	2.11e-06	0.000167837
219228	Pcdh17	PCDH17	2088.14	0.692667	0.617811	0.147843	26.1378	2.11e-06	0.000167837
12810	Coch	COCH	289.164	-1.01651	-0.47388	0.200608	26.1229	2.13e-06	0.000168182
170677	Cdhr1	CDHR1	96.1364	0.519793	2.00654	0.378053	26.1029	2.15e-06	0.000168968
234214	Sorbs2	SORBS2	3455.2	0.381036	0.492285	0.102344	26.0863	2.16e-06	0.000169477
17441	Mog	MOG	199.022	-0.267541	-1.10135	0.245018	25.9881	2.27e-06	0.000177068
19653	Rbm4	RBM4	169.812	-0.750717	-0.779642	0.17689	25.9649	2.3e-06	0.000178201
71918	Zcchc24	ZCCHC24	611.436	-0.160096	-0.659446	0.135921	25.9226	2.35e-06	0.000180228
22065	Trpc3	TRPC3	210.188	-0.494827	-0.955135	0.178447	25.9111	2.36e-06	0.000180228
11856	Arhgap6	ARHGAP6	135.189	0.372734	1.59016	0.36979	25.9122	2.36e-06	0.000180228
18991	Pou3f1	POU3F1	826.047	-0.315489	-0.914694	0.166262	25.8538	2.43e-06	0.000184515
20265	Scn1a	SCN1A	2320.53	0.24649	-0.701992	0.196645	25.7732	2.53e-06	0.000191123
13447	Doc2b	DOC2B	610.844	-0.420258	0.496872	0.166316	25.7109	2.61e-06	0.00019617
93843	Pnck	PNCK	242.55	-0.108589	0.867036	0.183617	25.6799	2.65e-06	0.000198224
241175	Cntnap5b	N/A	221.553	0.8352	1.04981	0.212799	25.6399	2.71e-06	0.000201211
27062	Cadps	N/A	2461.37	-0.442144	-0.457094	0.102337	25.5701	2.8e-06	0.000207071
109904	Mcf2	MCF2	85.2036	-0.476563	-1.28087	0.25513	25.5625	2.81e-06	0.000207071
14406	Gabrg2	GABRG2	2350.51	-0.519243	-0.727061	0.148259	25.4812	2.93e-06	0.000214597
320587	Tmem88b	TMEM88B	242.687	0.0669878	-1.0658	0.39522	25.4383	2.99e-06	0.00021817
65972	Ifi30	IFI30	59.745	1.66103	0.502183	0.330639	25.4267	3.01e-06	0.000218359
320111	Prr18	PRR18	237.067	0.169203	-0.838781	0.21347	25.3892	3.07e-06	0.000221413
93961	B3galt5	B3GALT5	151.189	1.20224	-0.290391	0.327296	25.3683	3.1e-06	0.000222646
217125	Samd14	SAMD14	1345.55	0.318767	0.898805	0.133736	25.2434	3.3e-06	0.000235847
15572	Elavl4	ELAVL4	3767.79	-0.443541	-0.965878	0.191886	25.1587	3.44e-06	0.000244872
240960	Dnah14	DNAH14	55.1937	-0.0632024	1.5757	0.415742	25.117	3.51e-06	0.000248339
24057	Sh3yl1	SH3YL1	245.805	-0.68482	-1.06823	0.203528	25.103	3.54e-06	0.000248339
329910	Acot11	ACOT11	117.541	-0.678988	-1.21679	0.281937	25.1019	3.54e-06	0.000248339
319263	Pcmtd1	PCMTD1	2293.6	-0.354552	-0.497561	0.102243	24.983	3.76e-06	0.000262317
52666	Arhgef25	ARHGEF25	466.783	-0.0505381	-0.579452	0.138317	24.9536	3.81e-06	0.000263745
69352	Necab1	NECAB1	5490.92	-0.763309	-0.179718	0.159796	24.9533	3.81e-06	0.000263745
320051	Exph5	EXPH5	506.093	0.54159	-0.448572	0.440449	24.8167	4.08e-06	0.000281079
18183	Nrg3	NRG3	786.301	0.520543	0.717267	0.147605	24.7405	4.24e-06	0.000290122
65973	Asph	ASPH	1253.28	-0.526743	-0.300921	0.106075	24.7257	4.27e-06	0.000290122
100038575	Gm10635	N/A	33.9539	-0.687275	-3.01755	1.04419	24.7317	4.26e-06	0.000290122
66255	Hsbp1l1	HSBP1L1	17.8876	-0.0128158	-2.49026	0.603576	24.6441	4.45e-06	0.000300823
381290	Atp2b4	ATP2B4	4193.35	0.178137	0.634522	0.132053	24.5146	4.75e-06	0.000319478
15460	Hr	HR	176.59	-0.148667	-0.988325	0.223542	24.4223	4.97e-06	0.000333057
18479	Pak1	PAK1	4811.6	-0.176533	-0.425889	0.0875916	24.3752	5.09e-06	0.000339459
626848	Zfp971	N/A	324.165	-0.982934	-0.980606	0.227539	24.2713	5.36e-06	0.000355959
56405	Dusp14	DUSP14	186.801	1.20644	0.619558	0.246904	24.1897	5.59e-06	0.000368319
271849	Shc4	SHC4	121.397	0.28116	-0.759005	0.207413	24.1851	5.6e-06	0.000368319
94253	Hecw1	HECW1	4696	-0.464258	-0.694137	0.143243	24.0956	5.86e-06	0.00038348
100043074	Gm4211	N/A	27.7385	-1.68296	-1.68667	0.375171	24.0521	5.99e-06	0.000390191
19092	Prkg2	PRKG2	178.055	-0.304719	0.987174	0.356527	23.9881	6.18e-06	0.000401114
320977	N/A	N/A	629.404	-0.873813	-1.04228	0.231422	23.9669	6.25e-06	0.000403616
72930	Ppp2r2b	PPP2R2B	2431.09	0.276707	0.442301	0.0892496	23.887	6.5e-06	0.00041824
20677	Sox4	SOX4	3734.41	0.529431	0.823926	0.154696	23.8506	6.62e-06	0.000421863
70551	Tmtc4	TMTC4	499.553	-0.937438	-0.530765	0.192116	23.8352	6.67e-06	0.000421863
19090	Prkdc	PRKDC	538.318	-0.672363	-0.618976	0.15157	23.8561	6.6e-06	0.000421863
13121	Cyp51	CYP51A1	2017.14	-0.663663	-0.755486	0.16763	23.8386	6.66e-06	0.000421863
67467	Gpalpp1	N/A	906.497	0.400245	0.49106	0.107105	23.8158	6.74e-06	0.000422383
13507	Dsc3	DSC3	51.8701	-6.15613	-5.24429	1.26211	23.8186	6.73e-06	0.000422383
218756	Slc4a7	SLC4A7	1206.66	0.777569	0.975088	0.209696	23.7618	6.92e-06	0.000432112
16510	Kcnh1	KCNH1	602.423	0.983287	0.981231	0.231332	23.7303	7.03e-06	0.000437113
75415	Arhgap12	ARHGAP12	791.587	0.463566	0.44064	0.106091	23.693	7.16e-06	0.000443484
226432	Ipo9	IPO9	1695.78	-0.379978	-0.467817	0.103095	23.6048	7.49e-06	0.000461551
71833	Dcaf7	DCAF7	2697.31	0.214228	0.567681	0.116794	23.4246	8.19e-06	0.000502974
100072	Camta1	CAMTA1	6338.91	-0.332096	-0.578592	0.119733	23.3874	8.35e-06	0.000510293
17754	Map1a	MAP1A	8760.2	-0.583717	-0.58765	0.139773	23.296	8.74e-06	0.000531962
73173	Pcdh18	PCDH18	261.147	0.654677	0.82416	0.170838	23.1601	9.35e-06	0.000565673
73940	Hapln2	HAPLN2	31.2179	0.576683	-1.77289	0.777153	23.1567	9.37e-06	0.000565673
17242	Mdk	MDK	298.894	0.426353	0.947384	0.173391	23.1322	9.48e-06	0.000570311
71675	Sanbr	SANBR	2086.51	-0.487775	-0.576753	0.127666	23.0486	9.89e-06	0.000592245
77117	Zfp934	N/A	34.1388	-1.50342	-1.6134	0.379008	23.0241	1e-05	0.000597148
14735	Gpc4	GPC4	166.081	0.341071	0.931629	0.185254	22.9632	1.03e-05	0.000613133
11775	Ap3b2	AP3B2	1044.81	-0.521437	-0.494961	0.123302	22.8847	1.07e-05	0.000635132
140577	Ankrd6	ANKRD6	544.962	0.53021	0.774797	0.168048	22.8442	1.1e-05	0.00064552
237553	Trhde	TRHDE	490.146	-0.705188	-0.256118	0.157954	22.7674	1.14e-05	0.000668134
69952	Tunar	TUNAR	118.298	-0.594664	-1.16704	0.213416	22.7453	1.15e-05	0.000672883
98403	Zfp451	ZNF451	477.836	0.960949	0.90337	0.226386	22.731	1.16e-05	0.000675045
433938	Mn1	MN1	1099.5	0.424651	0.629452	0.134124	22.7036	1.17e-05	0.000681668
329650	Med12l	MED12L	533.723	0.662055	0.665622	0.16106	22.612	1.23e-05	0.000710828
16502	Kcnc1	KCNC1	930.13	-0.188801	-0.518987	0.117885	22.4992	1.3e-05	0.000749157
18417	Cldn11	CLDN11	653.441	-1.40887	-1.95131	0.507763	22.4821	1.31e-05	0.000750592
71538	Fbxo9	FBXO9	762.565	-0.53127	-0.572049	0.13422	22.4799	1.31e-05	0.000750592
23890	Gpr34	GPR34	121.844	-1.29213	-1.3168	0.30338	22.4131	1.36e-05	0.000773085
14062	F2r	F2R	350.865	0.739615	0.174893	0.158828	22.3861	1.38e-05	0.000780597
71750	R3hdm2	R3HDM2	3717.46	-0.25866	-0.459458	0.0974516	22.3656	1.39e-05	0.000785639
72446	Prr5l	PRR5L	40.5398	-0.760451	-1.56178	0.376597	22.3269	1.42e-05	0.000797911
241226	Itga8	ITGA8	158.636	0.69922	1.43772	0.30406	22.2932	1.44e-05	0.000808406
230235	Frrs1l	FRRS1L	1856.5	-0.526401	-0.654832	0.147381	22.2276	1.49e-05	0.000832208
212439	AA986860	C1orf116	12.5456	1.45436	2.52622	0.691992	22.2189	1.5e-05	0.000832573
629059	Fam124a	FAM124A	1386.96	-0.190804	0.319759	0.0942692	22.201	1.51e-05	0.000832573
108068	Grm2	GRM2	179.276	-0.720198	-1.17071	0.253162	22.2054	1.51e-05	0.000832573
20840	Stac	STAC	58.7769	1.17139	1.47641	0.266121	22.1968	1.51e-05	0.000832573
16594	Klc2	KLC2	748.206	-0.118035	-0.582251	0.133137	22.1712	1.53e-05	0.000840153
68732	Carmil1	CARMIL1	688.426	0.409116	0.571715	0.121554	22.1082	1.58e-05	0.00086386
225743	Ark2c	ARK2C	1334.35	0.431143	0.594435	0.129258	22.0808	1.6e-05	0.000872564
71373	Prr16	PRR16	104.675	0.145247	-1.19929	0.322133	22.0673	1.61e-05	0.000875239
69227	Selenot	SELENOT	2884.42	-0.360251	-0.318004	0.0831624	22.051	1.63e-05	0.000879165
226856	Lpgat1	LPGAT1	4523.88	-0.167305	-0.475086	0.103507	22.0255	1.65e-05	0.000887245
19276	Ptprn2	PTPRN2	2184.87	-0.294013	0.190294	0.104311	21.8487	1.8e-05	0.000965701
236539	Phgdh	PHGDH	123.452	0.143933	0.871335	0.185795	21.8346	1.81e-05	0.000969045
80515	Rnf227	RNF227	1233.7	-0.123473	-0.495744	0.112066	21.6687	1.97e-05	0.00104905
23850	Pappa2	PAPPA2	127.889	0.574098	-0.478228	0.182353	21.6258	2.01e-05	0.00106416
22289	Kdm6a	KDM6A	658.414	0.665586	0.825786	0.187577	21.6282	2.01e-05	0.00106416
320749	N/A	N/A	69.3215	-0.642698	-1.26189	0.272934	21.5293	2.11e-05	0.00111276
13641	Efnb1	EFNB1	299.977	0.786678	0.836939	0.207618	21.5146	2.13e-05	0.00111699
214899	Kdm5a	KDM5A	996.595	0.895908	0.865866	0.219694	21.4863	2.16e-05	0.00112894
74337	Palm3	PALM3	67.5773	-1.20023	-0.981705	0.263926	21.4293	2.22e-05	0.00115749
22169	Cmpk2	CMPK2	293.829	-0.00614343	-0.629794	0.15026	21.3286	2.34e-05	0.00121295
224647	Ilrun	ILRUN	1334.2	-0.377079	-0.677486	0.149421	21.3073	2.36e-05	0.00122171
69113	Alkbh3	ALKBH3	120.038	0.419131	1.02026	0.200575	21.2642	2.41e-05	0.00123963
22690	Zfp28	ZFP28	272.534	0.145785	0.803648	0.157464	21.2701	2.41e-05	0.00123963
380702	Shisa6	SHISA6	679.799	-0.930146	-0.175841	0.212654	21.2223	2.46e-05	0.00126147
244682	Cntn5	CNTN5	252.683	0.284907	0.799266	0.13887	21.192	2.5e-05	0.00127634
320244	Ttll5	N/A	375.004	-0.20956	-0.788492	0.177984	21.1002	2.62e-05	0.00133172
244418	Prag1	PRAG1	264.356	0.353764	1.06426	0.254569	21.0749	2.65e-05	0.00134403
56847	Aldh1a3	ALDH1A3	50.7949	-1.40933	-1.38699	0.333576	21.0273	2.72e-05	0.0013717
69399	1700025G04Rik	C1orf21	1560.67	0.300887	0.50651	0.111875	20.9905	2.77e-05	0.00139243
66961	Neat1	N/A	102.872	-1.29737	-1.48812	0.368793	20.9395	2.84e-05	0.00142356
216227	Slc17a8	SLC17A8	163.133	-1.6898	-1.66001	0.393241	20.9244	2.86e-05	0.00142949
67792	Rgs8	RGS8	468.666	0.559422	0.779289	0.184502	20.8911	2.91e-05	0.00144859
208884	Zdhhc9	ZDHHC9	843.043	-0.542563	-0.576893	0.140932	20.8431	2.98e-05	0.00147877
18080	Nin	NIN	1765.42	0.733147	0.937578	0.215713	20.8289	3e-05	0.00148437
268448	Phf12	PHF12	744.765	0.533193	0.62223	0.149523	20.8096	3.03e-05	0.00149378
237898	Usp32	USP32	3331.8	-0.315715	-0.448945	0.100995	20.7825	3.07e-05	0.00149418
241514	Zfp804a	ZNF804A	696.67	0.378248	0.793718	0.171298	20.7931	3.05e-05	0.00149418
76464	Knl1	KNL1	74.1779	0.783876	2.09707	0.325555	20.7847	3.07e-05	0.00149418
108767	Pnrc1	PNRC1	534.798	0.497002	0.554423	0.138701	20.7928	3.05e-05	0.00149418
14605	Tsc22d3	TSC22D3	380.038	0.239406	-0.637942	0.202224	20.7448	3.13e-05	0.00151767
57440	Ehd3	EHD3	637.783	-0.51949	0.00155366	0.131517	20.7061	3.19e-05	0.00154054
57342	Parva	PARVA	728.662	-0.117272	-0.51739	0.122757	20.7018	3.2e-05	0.00154054
51800	Bok	BOK	146.773	0.442214	-0.809298	0.217614	20.6897	3.22e-05	0.00154484
66573	Dzip1	DZIP1	1676.21	-0.113328	-0.520744	0.116908	20.6184	3.33e-05	0.0015957
72693	Zcchc12	ZCCHC12	426.328	0.949123	1.23136	0.280244	20.552	3.44e-05	0.00164423
16439	Itpr2	ITPR2	235.302	-0.422283	-0.778323	0.169227	20.5444	3.46e-05	0.00164526
56526	Septin6	SEPTIN6	1321.99	-0.345425	-0.501577	0.111735	20.4567	3.61e-05	0.00171345
64294	Itm2c	ITM2C	1156.3	0.648766	0.847746	0.201266	20.4461	3.63e-05	0.0017171
320492	A830018L16Rik	C8orf34	1707.77	-0.512013	-0.422366	0.119013	20.3985	3.72e-05	0.00175285
67991	Nacc2	NACC2	601.761	-0.443723	-0.67486	0.155015	20.3728	3.77e-05	0.00176989
64291	Osbpl1a	OSBPL1A	3925.88	-0.334288	-0.605731	0.134431	20.3231	3.86e-05	0.00179417
14164	Fgf1	FGF1	461.196	-1.18403	-1.44857	0.353423	20.3203	3.87e-05	0.00179417
329641	Sertm1	SERTM1	353.444	-0.489635	0.411164	0.193666	20.3209	3.87e-05	0.00179417
29861	Dpf1	DPF1	1092.01	0.377812	0.647611	0.138291	20.3279	3.85e-05	0.00179417
11418	Asic2	ASIC2	476.616	-0.303603	-0.569158	0.123144	20.2165	4.07e-05	0.00188385
18484	Pam	PAM	1692.18	0.23646	0.570413	0.129169	20.1921	4.12e-05	0.00189509
109648	Npy	NPY	770.996	0.71638	0.0898175	0.171068	20.1978	4.11e-05	0.00189509
269529	Fbxo10	FBXO10	326.303	0.568717	0.929891	0.210794	20.1525	4.21e-05	0.00192699
109108	Slc30a9	SLC30A9	1411.73	-0.221752	-0.333021	0.0757372	20.0546	4.42e-05	0.00201738
230157	Tmeff1	TMEFF1	1623.65	-0.354823	-0.689594	0.150616	20.0328	4.47e-05	0.00203328
11668	Aldh1a1	ALDH1A1	160.1	-0.165698	-1.05153	0.391366	20.0254	4.48e-05	0.00203455
74030	Rin2	RIN2	237.604	0.321263	-0.372965	0.168819	19.8568	4.88e-05	0.00220668
72203	N/A	N/A	160.986	-0.700001	-0.931811	0.220097	19.8294	4.94e-05	0.00222359
386753	Dbpht2	N/A	1496.36	0.705513	0.969565	0.223011	19.8333	4.93e-05	0.00222359
381373	Sp9	SP9	106.282	1.14734	0.989235	0.280616	19.8119	4.99e-05	0.00223629
110532	Adarb1	ADARB1	1330.28	0.0500636	-0.391831	0.109938	19.6815	5.32e-05	0.00237666
17295	Met	MET	1439.35	-1.04906	-0.866518	0.249814	19.6781	5.33e-05	0.00237666
75580	Zbtb4	ZBTB4	1267.22	-0.559407	-0.599708	0.150886	19.629	5.47e-05	0.00242843
67834	Idh3a	IDH3A	2020.26	-0.426177	-0.308405	0.0992686	19.6179	5.5e-05	0.00243454
381694	B3glct	B3GLCT	957.257	0.3888	0.738463	0.162376	19.5913	5.57e-05	0.00245976
70208	Med23	MED23	589.909	0.413273	0.583373	0.135211	19.5684	5.63e-05	0.00247335
70699	Nup205	NUP205	572.829	0.166702	0.555738	0.118288	19.5691	5.63e-05	0.00247335
16011	Igfbp5	IGFBP5	3226.93	-0.18742	-0.602611	0.137975	19.5536	5.68e-05	0.00248433
320183	Msrb3	MSRB3	121.211	0.994177	0.670251	0.22747	19.5409	5.71e-05	0.00249288
170639	Or51e2	OR51E2	21.5316	-0.45045	-2.62932	1.0824	19.4889	5.86e-05	0.00255101
13822	Epb41l2	EPB41L2	1398.51	0.377425	0.391068	0.0995204	19.4034	6.12e-05	0.00263904
18717	Pip5k1c	PIP5K1C	2562.83	-0.0220089	-0.380158	0.0966871	19.4071	6.11e-05	0.00263904
12505	Cd44	CD44	132.227	-0.133581	1.09581	0.279378	19.4107	6.1e-05	0.00263904
58894	Zfp862-ps	N/A	94.6224	-0.592634	-1.35307	0.28395	19.3686	6.23e-05	0.00267755
217578	Baz1a	BAZ1A	89.9106	0.498386	1.37151	0.311608	19.3189	6.38e-05	0.00273128
16554	Kif13b	KIF13B	185.973	0.345136	-0.550366	0.20369	19.3173	6.39e-05	0.00273128
14580	Gfap	GFAP	636.361	-0.451303	-0.848894	0.189475	19.2991	6.45e-05	0.0027404
75426	Igfbpl1	IGFBPL1	915.463	0.917275	1.53959	0.235672	19.2991	6.45e-05	0.0027404
406220	Krt77	KRT77	29.4314	0.42209	1.91185	0.411527	19.2571	6.58e-05	0.00279053
70839	P2ry12	P2RY12	569.967	-0.925582	-0.781501	0.218682	19.25	6.61e-05	0.00279252
99730	Taf13	TAF13	160.605	-0.687859	-0.858763	0.202205	19.2243	6.69e-05	0.00282048
110948	Hlcs	HLCS	145.377	0.545112	0.814467	0.198206	19.1892	6.81e-05	0.00286233
67784	Plxnd1	PLXND1	899.747	-0.392644	0.551439	0.212426	19.1724	6.87e-05	0.00287834
216829	Mmgt2	N/A	104.925	-0.527063	-0.92954	0.208267	19.1231	7.04e-05	0.00294177
338362	Ust	UST	299.254	-0.913033	-0.792974	0.225245	19.1151	7.07e-05	0.00294522
19726	Rfx3	RFX3	2277.2	0.287342	0.550354	0.124329	19.0357	7.35e-05	0.00305594
230085	Phf24	PHF24	1688.33	-0.503592	-0.428245	0.124449	19.0211	7.41e-05	0.00306963
57370	B4galt3	B4GALT3	402.075	0.419903	0.658136	0.152178	19.0001	7.48e-05	0.00307433
12300	Cacng2	CACNG2	1463.73	-0.598115	-0.715625	0.174825	18.9964	7.5e-05	0.00307433
223838	Adamts20	ADAMTS20	325.895	0.549603	1.0819	0.23867	18.9927	7.51e-05	0.00307433
18111	Nnat	N/A	4929.52	0.314602	0.993594	0.224294	18.9903	7.52e-05	0.00307433
12306	Anxa2	ANXA2	70.9712	0.79231	1.42983	0.294682	19.0073	7.46e-05	0.00307433
68465	Adipor2	ADIPOR2	614.151	0.024186	-0.484243	0.127259	18.9712	7.59e-05	0.00309518
54616	Extl3	EXTL3	1030.5	-0.0218074	-0.462614	0.118367	18.9604	7.63e-05	0.00310339
16526	Kcnk2	KCNK2	721.299	-0.517922	-0.518966	0.137307	18.9476	7.68e-05	0.00311486
94282	Sfxn5	SFXN5	596.406	-0.469601	-0.464289	0.124809	18.9247	7.77e-05	0.00314209
14260	Fmn1	FMN1	327.839	0.00551549	-0.646343	0.214904	18.9176	7.8e-05	0.00314463
54670	Atp8b1	ATP8B1	77.2664	0.833284	-0.148118	0.23865	18.8787	7.95e-05	0.00319774
26874	Abcd2	ABCD2	668.987	-0.451146	-0.639396	0.153994	18.8721	7.98e-05	0.00319965
140919	Slc17a6	SLC17A6	1137.18	0.832563	1.04545	0.251605	18.8662	8e-05	0.00320029
74284	1700086L19Rik	N/A	331.812	0.692066	0.998221	0.230714	18.8602	8.03e-05	0.00320131
14284	Fosl2	FOSL2	376.018	0.172317	0.825398	0.196607	18.842	8.1e-05	0.00322195
74051	Steap2	STEAP2	241.597	-0.291414	-1.01095	0.246866	18.8145	8.21e-05	0.00325781
109264	Me3	ME3	166.833	-0.872915	-0.987598	0.246041	18.7971	8.28e-05	0.00327741
13602	Sparcl1	SPARCL1	14873.8	-0.34582	-0.461323	0.110719	18.7854	8.33e-05	0.0032874
140498	Rxfp2	RXFP2	15.0603	-3.01075	-2.87192	0.755603	18.7804	8.35e-05	0.0032874
319554	Idi1	IDI1	145.753	-1.16618	-1.12577	0.298954	18.7039	8.68e-05	0.00340647
79560	Ublcp1	UBLCP1	346.697	-0.32101	-0.664098	0.155499	18.6907	8.74e-05	0.00342002
16976	Lrpap1	LRPAP1	916.97	0.257918	0.477991	0.112878	18.6565	8.89e-05	0.00346978
380711	Rap1gap2	RAP1GAP2	1120.92	-0.505261	-0.699127	0.168551	18.6498	8.92e-05	0.0034723
24135	Zfp68	N/A	1106.49	0.523491	0.466748	0.133358	18.625	9.03e-05	0.00350627
20979	Syt1	SYT1	19744	-0.618464	-0.494815	0.151762	18.5325	9.46e-05	0.00365747
20319	Sfrp2	SFRP2	105.196	0.76825	0.557533	0.181302	18.5301	9.47e-05	0.00365747
14183	Fgfr2	FGFR2	468.845	0.651482	0.301993	0.151334	18.5161	9.53e-05	0.00367362
118449	Synpo2	SYNPO2	47.9294	-1.01921	-1.41229	0.350174	18.4865	9.68e-05	0.00371874
56050	Cyp39a1	CYP39A1	44.8471	-0.241645	-1.45335	0.336926	18.4724	9.74e-05	0.00373531
170719	Oxr1	OXR1	3043.21	-0.514672	-0.934924	0.218659	18.4144	0.000100317	0.00382548
20230	Satb1	SATB1	2838.14	-0.335545	-0.408421	0.100607	18.4183	0.000100118	0.00382548
67621	Bend5	BEND5	260.651	-0.503055	-0.772264	0.170814	18.3909	0.000101503	0.00386075
107652	Uap1	UAP1	510.538	-0.338334	-0.403315	0.100403	18.3701	0.000102563	0.0038911
26422	Nbea	NBEA	8139.17	-0.352102	-0.229515	0.0834714	18.3424	0.00010399	0.00393514
319984	Jph4	JPH4	3136.56	-0.09731	0.310267	0.0975585	18.3112	0.000105625	0.00398681
320495	Ipcef1	IPCEF1	1579.68	-0.0515291	0.424985	0.143463	18.3046	0.000105975	0.00398983
328324	5930438M14Rik	N/A	100.652	-0.45352	-1.49884	0.27614	18.2633	0.000108188	0.00406283
209462	Hace1	HACE1	475.271	0.741724	0.640594	0.189436	18.2333	0.000109823	0.00411376
50932	Mink1	MINK1	1352.89	0.151263	0.408195	0.101728	18.1719	0.000113247	0.00420153
16195	Il6st	IL6ST	807.789	-0.199219	-0.492828	0.115379	18.1769	0.000112965	0.00420153
20775	Sqle	SQLE	1408.65	-0.840361	-0.533374	0.199003	18.1758	0.000113026	0.00420153
71566	Clmp	CLMP	1213.48	-0.400597	-0.52484	0.119779	18.1709	0.000113302	0.00420153
18074	Nid2	NID2	109.093	1.00827	1.13802	0.269457	18.1555	0.00011418	0.00422352
280645	B3gat2	B3GAT2	263.123	0.267765	0.88993	0.202624	18.1344	0.000115388	0.00425176
18751	Prkcb	PRKCB	15794.7	-0.367344	-0.488848	0.11936	18.1322	0.000115518	0.00425176
66313	Smurf2	SMURF2	733.216	0.293323	0.545376	0.124489	18.1132	0.000116619	0.00428162
73112	Abracl	ABRACL	295.338	-0.0126341	-0.886258	0.217661	18.0884	0.000118074	0.00432432
56248	Ak3	AK3	956.057	-0.26155	-0.441114	0.105792	18.0253	0.000121857	0.00445184
71375	Foxn3	FOXN3	316.668	0.240334	-0.480288	0.161649	17.9682	0.000125391	0.00455843
208936	Adamts18	ADAMTS18	114.053	0.716266	1.31326	0.27169	17.9704	0.000125251	0.00455843
268515	Bahcc1	BAHCC1	543.83	0.487918	0.729378	0.170889	17.8953	0.000130042	0.00470442
243983	Zdhhc13	ZDHHC13	324.611	0.139232	0.594542	0.13856	17.8969	0.000129941	0.00470442
14585	Gfra1	GFRA1	182.551	0.713735	0.874877	0.231004	17.8565	0.000132592	0.00478496
59044	Rnf130	RNF130	730.919	0.0236423	-0.364136	0.0979564	17.8394	0.000133729	0.00479092
76804	Kdm4c	KDM4C	515.402	0.463778	0.563199	0.141945	17.8408	0.000133638	0.00479092
23966	Tenm4	TENM4	955.323	-0.538616	-0.884633	0.210266	17.8466	0.000133251	0.00479092
23792	Adam23	ADAM23	2370.62	0.0349891	-0.35563	0.103774	17.8123	0.00013555	0.00479973
67245	Peli1	PELI1	1152.52	0.473343	0.667435	0.161214	17.8097	0.000135728	0.00479973
545207	E130008D07Rik	N/A	155.161	0.144975	1.04981	0.222874	17.8076	0.00013587	0.00479973
231861	Tnrc18	TNRC18	2233.59	0.278236	0.451855	0.104382	17.8164	0.000135278	0.00479973
52389	Adgra1	ADGRA1	342.883	-0.855984	-0.717494	0.216073	17.8213	0.000134946	0.00479973
53869	Rab11a	RAB11A	2446.07	-0.310328	-0.325265	0.0860239	17.8046	0.000136076	0.00479973
17281	Fyco1	FYCO1	469.625	-0.550851	-0.43908	0.13805	17.8021	0.000136245	0.00479973
54383	Phc2	PHC2	588.866	0.539213	0.201617	0.128108	17.7855	0.000137378	0.00482815
232341	Wnk1	WNK1	3811.46	0.00785475	-0.309603	0.0860629	17.757	0.00013935	0.00488582
99296	Hrh3	HRH3	125.448	-0.1463	-0.831938	0.269952	17.7162	0.000142222	0.00496547
110886	Gabra5	GABRA5	1680.9	0.15268	-0.451867	0.143803	17.7153	0.000142293	0.00496547
246048	Chodl	CHODL	31.3615	-1.46657	-2.70079	0.581223	17.6919	0.00014396	0.00501184
13803	Enc1	ENC1	11805.5	0.432153	0.619403	0.150976	17.6785	0.000144933	0.00503389
54651	Usp27x	USP27X	204.413	0.108921	0.615448	0.143184	17.6403	0.000147728	0.00511893
14269	Fnbp1	FNBP1	928.611	-0.122985	-0.444788	0.108842	17.6211	0.000149149	0.00515611
18526	Pcdh10	PCDH10	3198.49	0.375264	0.334086	0.097743	17.6147	0.000149632	0.00516074
78656	Brd8	BRD8	926.268	0.345602	0.334272	0.0945337	17.5849	0.000151875	0.00519709
11550	Adra1d	ADRA1D	37.2808	-0.179763	-1.80911	0.620665	17.5774	0.000152442	0.00519709
330096	Shisa3	SHISA3	26.2906	-0.541501	-2.60792	1.24718	17.578	0.0001524	0.00519709
76808	Rpl18a	N/A	869.821	0.478581	0.417451	0.127543	17.5834	0.000151986	0.00519709
23959	Nt5e	NT5E	57.5478	0.679821	1.47616	0.347247	17.5838	0.000151959	0.00519709
102632	Acad11	ACAD11	133.419	-0.843425	-0.777767	0.225631	17.5664	0.000153285	0.00521381
70974	Pgm2l1	PGM2L1	15644.2	-0.500705	-0.590208	0.151309	17.556	0.000154089	0.00522914
208922	Cpeb3	CPEB3	827.151	-0.487585	-0.520108	0.139374	17.5422	0.000155153	0.00525319
56784	Ralgapa1	RALGAPA1	2965.8	-0.347205	-0.475324	0.117169	17.5235	0.000156609	0.00528701
20273	Scn8a	SCN8A	4589.29	-0.277474	-0.3261	0.0841485	17.5202	0.000156866	0.00528701
228852	Ppp1r16b	PPP1R16B	796.442	0.385065	-0.294555	0.162238	17.5026	0.000158252	0.00529845
54195	Gucy1b1	GUCY1B1	3034.57	-0.0761667	0.552606	0.163529	17.5024	0.000158268	0.00529845
269610	Chd5	CHD5	2816.34	-0.327981	-0.499615	0.121022	17.5023	0.00015828	0.00529845
14184	Fgfr3	FGFR3	293.724	-0.114699	-0.58905	0.15775	17.488	0.000159412	0.0053243
12226	Btg1	BTG1	305.243	0.587333	0.636842	0.169388	17.4732	0.000160598	0.00535183
21346	Tagln2	TAGLN2	31.814	0.909744	1.54992	0.343758	17.463	0.000161419	0.00536708
328329	Mast4	MAST4	822.39	0.479969	0.501911	0.137033	17.4573	0.000161885	0.00537051
26414	Mapk10	MAPK10	3668.17	-0.28357	-0.502027	0.12119	17.425	0.000164519	0.00544568
225870	Rin1	RIN1	158.273	0.827586	1.20207	0.354725	17.3783	0.000168401	0.00555528
111970	Dlx1as	N/A	235.083	-1.02468	-0.861417	0.263738	17.3762	0.000168581	0.00555528
320292	Rasgef1b	RASGEF1B	452.567	0.408126	0.624756	0.156783	17.37	0.000169107	0.00556024
626802	Gm14322	N/A	70.061	-1.41204	-1.69308	0.432229	17.3617	0.000169807	0.00556872
231293	Cwh43	CWH43	64.9373	0.348341	-0.828875	0.35468	17.358	0.000170118	0.00556872
14823	Grm8	GRM8	199.66	0.792952	0.658438	0.198608	17.3476	0.000171006	0.00558545
20773	Sptlc2	SPTLC2	612.818	-0.723893	-0.693526	0.194626	17.3139	0.000173913	0.00566789
14432	Gap43	GAP43	6345.84	-0.0839669	0.487021	0.144672	17.3046	0.000174721	0.00566923
100503519	N/A	N/A	72.8989	-1.07253	-0.665291	0.258849	17.309	0.000174338	0.00566923
74374	Clec16a	CLEC16A	782.802	-0.305602	-0.490578	0.120284	17.2837	0.000176561	0.00569148
11601	Angpt2	ANGPT2	21.5083	2.10434	2.43329	0.59133	17.2906	0.000175955	0.00569148
67071	Rps6ka6	RPS6KA6	293.264	0.291553	0.888983	0.176777	17.2849	0.000176455	0.00569148
110095	Pygl	PYGL	46.6022	0.32969	1.32597	0.300627	17.2532	0.000179275	0.00576641
12709	Ckb	CKB	1354.25	-0.000197147	-0.456566	0.129733	17.2405	0.000180419	0.00579063
100040529	N/A	N/A	73.1313	-0.851787	-1.49187	0.396652	17.2268	0.000181651	0.00581755
22193	Ube2e3	UBE2E3	1079.81	0.242834	0.475532	0.108097	17.217	0.000182545	0.00583356
319555	Nwd1	NWD1	413.576	-0.253058	-0.592643	0.1489	17.1514	0.000188632	0.00601507
14788	Gpr162	GPR162	509.551	-0.579404	-0.43878	0.150256	17.1349	0.000190193	0.00605182
20909	Stx4a	STX4	144.069	-0.420444	-0.70272	0.186454	17.1286	0.000190801	0.00605814
239420	Csmd3	CSMD3	719.456	0.747785	0.816315	0.217521	17.1095	0.00019263	0.00607743
64074	Smoc2	SMOC2	63.755	1.27908	1.70257	0.446533	17.1083	0.000192746	0.00607743
381820	Smim10l1	SMIM10L1	2502.62	-0.456255	-0.402954	0.120513	17.1051	0.000193052	0.00607743
97487	Cmtm4	CMTM4	1507.55	0.506262	0.815527	0.199112	17.1135	0.000192241	0.00607743
269424	Jade1	JADE1	592.42	-0.0478382	0.542956	0.159247	17.0959	0.000193939	0.00609239
97031	Tprn	TPRN	74.0485	0.536293	-0.73368	0.28444	17.0907	0.000194445	0.00609536
18858	Pmp22	PMP22	183.103	-0.0614833	-0.733889	0.198445	17.0749	0.000195989	0.00613078
12946	Cr1l	CR1	175.503	-0.49843	-0.66029	0.162136	17.0295	0.000200493	0.00625844
75219	Dusp18	DUSP18	660.877	-0.405606	0.265208	0.160923	17.0165	0.000201795	0.0062858
104923	Adi1	ADI1	174.026	0.0150003	-0.60927	0.187695	17.0028	0.000203179	0.0063027
71461	Ptk7	PTK7	153.183	0.559889	1.2388	0.269684	16.9902	0.000204467	0.0063027
16561	Kif1b	KIF1B	13460.5	-0.305749	-0.274084	0.0815313	16.9946	0.000204021	0.0063027
12585	Cdr2	CDR2	87.6683	-0.38506	-1.18828	0.306782	17.0014	0.000203328	0.0063027
16173	Il18	IL18	220.428	-0.671714	-0.875351	0.218551	16.9909	0.000204398	0.0063027
108909	Aida	AIDA	907.498	-0.509827	-0.367438	0.127131	16.9787	0.000205646	0.00632586
12902	Cr2	CR2	36.7912	-2.1878	-1.63238	0.541415	16.9666	0.000206894	0.00635104
11735	Ank3	ANK3	7478.15	-0.372816	-0.336704	0.0997102	16.9538	0.000208226	0.0063787
243923	Rgs9bp	RGS9BP	38.3642	-1.59519	0.194086	0.402228	16.9453	0.000209114	0.00639265
29856	Smtn	SMTN	59.5937	0.00507788	1.16262	0.305497	16.8737	0.000216734	0.00656045
12454	Ccnk	CCNK	487.104	0.300405	0.548242	0.128871	16.8729	0.00021682	0.00656045
16423	Cd47	CD47	1148.24	0.353838	0.564211	0.13713	16.887	0.000215292	0.00656045
13388	Dll1	DLL1	112.354	0.627009	0.955944	0.210763	16.8776	0.000216311	0.00656045
57754	Cend1	CEND1	213.459	-0.752202	-0.671031	0.209842	16.8762	0.000216459	0.00656045
140493	Kcnn3	KCNN3	305.255	0.515818	0.850061	0.206167	16.8405	0.000220357	0.00665388
28075	Desi1	DESI1	750.961	-0.631309	-0.834605	0.212834	16.835	0.000220967	0.00665517
16716	Ky	KY	25.1866	0.536632	-1.34577	0.432723	16.832	0.000221299	0.00665517
219189	Vwa8	VWA8	407.48	-0.462668	-0.657908	0.166542	16.817	0.000222959	0.00668545
20841	Zfp143	ZNF143	248.981	0.984492	0.712317	0.248204	16.8148	0.00022321	0.00668545
15273	Hivep2	HIVEP2	6533.16	-0.315531	-0.621559	0.151269	16.8005	0.000224813	0.00671986
12554	Cdh13	CDH13	1255.57	0.53841	0.822685	0.199145	16.7771	0.000227452	0.00678504
22625	Map3k19	MAP3K19	52.737	1.36304	1.91025	0.474129	16.7672	0.000228581	0.00680499
320873	Cdh10	CDH10	1087.02	0.43839	0.333109	0.11206	16.7573	0.000229724	0.00682529
268567	Tmem229b	TMEM229B	614.014	-0.426693	-0.620821	0.141173	16.7487	0.000230715	0.00684099
109263	Rlf	RLF	1174.71	0.727284	0.794914	0.214606	16.741	0.000231605	0.00685365
193385	Ripor2	RIPOR2	513.976	0.393539	0.728747	0.17757	16.7331	0.000232513	0.0068668
233977	Ppfia1	PPFIA1	530.793	0.266895	0.611731	0.147297	16.7271	0.000233219	0.00687391
68743	Anln	ANLN	232.276	1.14154	0.251058	0.290015	16.7221	0.000233795	0.00687719
238266	Syt16	SYT16	1494.92	0.15892	0.461978	0.1125	16.7144	0.000234698	0.00689007
17357	Marcksl1	MARCKSL1	7266.45	0.23958	0.668626	0.15628	16.7032	0.000236017	0.0069014
279653	Pcdh19	PCDH19	1732.74	-0.184961	0.526007	0.17701	16.707	0.00023557	0.0069014
22781	Ikzf4	IKZF4	226.702	-0.139531	0.589054	0.175219	16.6794	0.000238841	0.00695647
18752	Prkcg	PRKCG	1018.59	-0.479383	0.248087	0.182208	16.6807	0.000238688	0.00695647
55927	Hes6	HES6	208.315	0.357799	1.28685	0.204086	16.671	0.000239843	0.00697195
380684	Nefh	NEFH	373.315	-0.434517	-0.817154	0.212877	16.6528	0.000242039	0.00700823
232087	Mat2a	MAT2A	2086.4	-0.290393	-0.398132	0.101225	16.654	0.000241894	0.00700823
52830	Pnrc2	PNRC2	872.489	0.271481	0.488056	0.118904	16.6385	0.000243774	0.00704468
242481	N/A	N/A	2250.72	-0.450373	-0.631039	0.158145	16.6318	0.0002446	0.00705478
56469	Pias1	PIAS1	763.52	0.415736	0.611668	0.15451	16.6034	0.000248099	0.00714176
268354	Tafa2	TAFA2	1232.41	-0.83452	-0.53419	0.20731	16.5743	0.000251733	0.00720336
109711	Actn1	ACTN1	727.748	0.0907888	0.550007	0.146852	16.5802	0.000250988	0.00720336
12652	Chga	CHGA	626.023	-0.0142352	-0.516576	0.138871	16.5685	0.000252468	0.00720336
72514	Fgfbp3	FGFBP3	248.28	0.478751	0.991205	0.227384	16.5668	0.000252673	0.00720336
18004	Nek1	NEK1	743.397	-0.576322	-0.755346	0.192775	16.5771	0.000251377	0.00720336
20254	Scg2	SCG2	1794.18	0.933322	1.2857	0.325064	16.5604	0.000253492	0.00721281
94249	Slc24a3	SLC24A3	996.964	-0.746151	-0.779893	0.215545	16.5562	0.000254026	0.00721413
242259	Slc44a5	SLC44A5	219.833	0.174484	0.89914	0.210403	16.5441	0.00025556	0.00724381
78255	Ralgps2	RALGPS2	1487.46	0.0918772	0.449812	0.110664	16.5294	0.000257444	0.00728324
140483	Hnmt	HNMT	252.219	-0.69052	-0.661748	0.182212	16.4496	0.000267928	0.00756539
106393	Srl	SRL	233.493	-0.513422	-1.00364	0.222363	16.4298	0.000270597	0.00761171
209707	Lcorl	LCORL	1481.97	0.686232	0.407892	0.169987	16.4322	0.000270273	0.00761171
74205	Acsl3	ACSL3	3322.87	-0.330078	-0.523059	0.130518	16.4136	0.000272796	0.007659
23942	Mta2	MTA2	1028.22	0.406878	0.477309	0.127198	16.4028	0.000274265	0.00768564
114873	Dscaml1	DSCAML1	823.307	0.615484	0.587082	0.17308	16.3979	0.000274945	0.00769015
12404	Cbln1	CBLN1	350.351	0.197518	0.828752	0.142943	16.3899	0.000276047	0.00769189
70984	4931406C07Rik	C11orf54	417.712	-0.44701	-0.567351	0.145641	16.3914	0.000275834	0.00769189
104082	Wdr7	WDR7	2785.39	-0.52374	-0.375928	0.133264	16.3783	0.000277652	0.00771281
213742	Xist	N/A	8099.22	8.80684	10.4111	2.22494	16.3769	0.00027784	0.00771281
12614	Celsr1	CELSR1	180.339	1.05488	0.929663	0.293391	16.3721	0.000278513	0.00771701
271564	Vps13a	VPS13A	1481.09	-0.621445	-0.610742	0.174385	16.3277	0.000284766	0.00787552
224132	Slc49a4	SLC49A4	762.05	-0.370657	-0.360064	0.104522	16.3015	0.000288512	0.00796422
11496	Adam22	ADAM22	4182.61	-0.315102	-0.174385	0.0781273	16.292	0.000289895	0.0079679
18577	Pde4a	PDE4A	776.43	-0.374613	-0.806743	0.201254	16.2895	0.000290261	0.0079679
64602	Ireb2	IREB2	2219.59	0.527431	0.609543	0.16311	16.2946	0.000289512	0.0079679
71764	C2cd2l	C2CD2L	588.13	0.0368056	0.483201	0.136089	16.261	0.000294417	0.00806702
242466	Zfp462	ZNF462	2053.58	0.270258	0.587274	0.142746	16.2566	0.000295064	0.00806981
77446	Heg1	HEG1	320.619	0.550871	-0.16246	0.180426	16.2466	0.000296552	0.00808359
272551	Gins2	GINS2	16.8265	0.212599	4.12481	0.604124	16.2458	0.00029666	0.00808359
665270	Plb1	PLB1	15.8108	-2.49365	-1.54679	0.624249	16.1977	0.000303881	0.00826512
20621	Snn	SNN	2274.28	-0.239161	-0.480192	0.117527	16.1712	0.000307948	0.00835512
70354	Secisbp2l	SECISBP2L	3206.86	-0.294216	-0.329477	0.0902335	16.1687	0.000308319	0.00835512
213391	Rassf4	RASSF4	63.2504	0.139846	-0.891157	0.251613	16.0982	0.000319388	0.00863923
101631	Pwwp2b	PWWP2B	32.3935	-1.3115	-0.0983667	0.344625	16.0881	0.000321013	0.00866734
241568	Lrrc4c	LRRC4C	3445.78	0.34859	0.518045	0.131271	16.081	0.000322143	0.00868202
74229	Paqr8	PAQR8	1069.86	-0.329363	-0.681933	0.171911	16.0615	0.000325302	0.00872354
16773	Lama2	LAMA2	283.08	-0.400993	-0.766656	0.181639	16.0675	0.000324326	0.00872354
26903	Dysf	DYSF	34.3867	-0.0194602	1.18589	0.336318	16.0606	0.000325453	0.00872354
20511	Slc1a2	SLC1A2	38723.6	-0.48152	-0.404918	0.128482	16.0559	0.000326214	0.00872813
17755	Map1b	MAP1B	59124	-0.277978	-0.357435	0.0935726	16.0418	0.000328532	0.00877429
17533	Mrc1	MRC1	162.686	-1.20107	-1.20873	0.321943	16.0351	0.000329623	0.00878757
619287	Rtl4	RTL4	63.3858	0.568495	1.20959	0.29654	16.0185	0.000332366	0.00884476
12819	Col15a1	COL15A1	151.546	0.123686	-0.926254	0.214675	16.0112	0.000333589	0.00886137
217340	Rnf157	RNF157	2272.51	-0.286926	-0.341045	0.0926527	15.9771	0.000339326	0.0089976
17918	Myo5a	MYO5A	10204.5	-0.144783	-0.371899	0.0938059	15.941	0.000345512	0.00912893
236733	Usp11	USP11	756.839	0.0892432	0.445217	0.118903	15.9416	0.000345404	0.00912893
69863	Ttc39b	TTC39B	1026.96	0.156979	-0.395698	0.151009	15.9264	0.00034803	0.00917905
19894	Rph3a	RPH3A	2859.99	0.0302663	-0.424964	0.12849	15.9066	0.000351499	0.00925406
50876	Tmod2	TMOD2	14327.9	-0.314305	-0.259507	0.0841074	15.8937	0.000353773	0.00929738
12832	Col5a2	COL5A2	202.081	0.00822361	0.842541	0.194689	15.8852	0.000355283	0.00930402
245596	Hdx	HDX	155.335	0.75508	-0.0391504	0.225779	15.886	0.000355139	0.00930402
54711	Plagl2	PLAGL2	135.002	0.548436	0.856809	0.221259	15.8814	0.000355956	0.00930517
21338	Tacr3	TACR3	51.1817	-1.4182	-1.42761	0.378127	15.8625	0.000359338	0.00936325
110380	Shroom2	SHROOM2	2052.42	-0.418621	-0.307742	0.108638	15.8619	0.000359443	0.00936325
56013	Srcin1	SRCIN1	2360.59	-0.546276	-0.631438	0.172346	15.8258	0.000365983	0.00951685
23945	Mgll	MGLL	842.611	-0.278782	-0.560896	0.1465	15.8194	0.000367163	0.00953077
84652	Hycc1	HYCC1	1051.95	0.146336	0.505744	0.114494	15.8024	0.000370307	0.00959555
208666	Diras1	DIRAS1	527.653	-0.246213	-0.554105	0.13814	15.7861	0.000373336	0.00965714
22365	Vps45	VPS45	517.093	-0.554215	-0.516757	0.156103	15.7782	0.000374814	0.00967843
215690	Nav1	NAV1	7477.77	-0.154691	0.227287	0.0941816	15.7682	0.000376693	0.00970939
67367	Paxbp1	PAXBP1	1604.52	0.428861	0.416533	0.123341	15.7648	0.000377325	0.00970939
77605	H2az2	H2AZ2	234.865	0.616617	0.449178	0.167426	15.7318	0.000383604	0.00980276
76901	Jade2	JADE2	240.86	1.20353	0.843969	0.324562	15.737	0.000382608	0.00980276
215113	Slc43a2	SLC43A2	347.765	-0.365229	-0.562869	0.148335	15.733	0.000383374	0.00980276
19207	Ptch2	PTCH2	16.5726	2.70354	1.83104	0.883364	15.7332	0.000383335	0.00980276
14545	Gdap1	GDAP1	2784.43	-0.313794	-0.364943	0.0990009	15.6955	0.00039063	0.00996512
65246	Xpo7	XPO7	1320.4	0.373286	0.297921	0.100687	15.6749	0.00039467	0.0100508
381489	Rxfp1	RXFP1	173.578	-0.81859	0.030723	0.297746	15.6534	0.000398941	0.0101422
140630	Ube4a	UBE4A	1153.94	-0.371785	-0.280213	0.098088	15.6392	0.000401779	0.0101968
11548	Adra1b	ADRA1B	71.4848	-0.0912853	-1.03613	0.308031	15.6219	0.000405281	0.0102461
68728	Trp53inp2	TP53INP2	1685.4	-0.189506	-0.442483	0.111364	15.6229	0.000405075	0.0102461
212123	Dcaf15	DCAF15	223.791	0.514773	0.759044	0.181148	15.6193	0.0004058	0.0102461
18162	Npr3	NPR3	363.379	0.384345	-0.275195	0.163476	15.613	0.000407086	0.0102492
70747	Tspan2	TSPAN2	1647.46	0.215108	-0.630804	0.228128	15.6119	0.000407306	0.0102492
171469	Gpr37l1	GPR37L1	127.807	-1.15141	-1.32538	0.36009	15.5808	0.00041369	0.0103921
14391	Gabpb1	GABPB1	538.56	0.555333	0.51795	0.157049	15.5742	0.00041505	0.0104086
216881	Wscd1	WSCD1	406.852	0.797326	0.334168	0.202259	15.5304	0.000424249	0.0106213
20112	Rps6ka2	RPS6KA2	368.43	0.460948	0.740831	0.191227	15.5188	0.000426713	0.0106649
73095	Slc25a42	SLC25A42	90.5896	-0.654948	-0.828416	0.254321	15.5058	0.000429487	0.0107162
12571	Cdk6	CDK6	63.9492	1.19259	0.424176	0.30461	15.4999	0.000430761	0.0107299
15552	Htr1d	N/A	15.3118	0.928394	2.53402	0.569035	15.4952	0.000431786	0.0107373
320566	A830029E22Rik	N/A	144.529	-2.16895	-1.54579	0.640411	15.4896	0.000432981	0.010749
235604	Camkv	CAMKV	2139.62	0.0547968	0.539725	0.149317	15.4846	0.000434082	0.0107583
14623	Gjb6	GJB6	265.248	-1.28767	-1.97865	0.787949	15.4717	0.000436882	0.0108095
26875	Pclo	PCLO	8327.25	-0.283968	-0.461189	0.118148	15.449	0.000441869	0.0109147
53611	Vti1a	VTI1A	623.472	-0.254338	-0.421	0.105964	15.4137	0.000449726	0.0110903
56489	Ikbke	IKBKE	17.2365	2.07211	1.23007	0.540752	15.3864	0.000455921	0.0111935
11749	Anxa6	ANXA6	354.371	-0.490736	-0.495329	0.148447	15.3852	0.000456181	0.0111935
12799	Cnp	CNP	803.03	-0.218242	-0.692614	0.193066	15.3895	0.000455213	0.0111935
58234	Shank3	SHANK3	1332.32	-0.551242	-0.420787	0.147088	15.3657	0.000460658	0.0112846
19736	Rgs4	RGS4	3907.34	0.241044	-0.302525	0.142989	15.336	0.000467541	0.0114343
68729	Trim37	TRIM37	4651.82	-0.241879	-0.388033	0.100361	15.3119	0.000473213	0.0115539
76982	Vxn	VXN	3155.49	-0.145258	-0.549706	0.14812	15.3035	0.000475219	0.0115647
51938	Ccdc39	CCDC39	413.019	-0.735169	-0.684436	0.206027	15.3061	0.000474603	0.0115647
73442	Hspa12a	HSPA12A	3437.56	-0.307694	-0.0371575	0.0856849	15.2996	0.000476145	0.0115682
93891	Pcdhb20	PCDHB14	235.098	-0.395949	-0.571342	0.141602	15.2806	0.000480678	0.0115832
66606	Lrrc57	LRRC57	305.427	-0.358003	-0.638956	0.171577	15.2873	0.00047907	0.0115832
319739	N/A	N/A	52.1981	0.848054	1.44126	0.36869	15.2829	0.000480121	0.0115832
319832	Tmem229a	TMEM229A	895.909	-0.413648	-0.627618	0.162048	15.2918	0.000478003	0.0115832
14763	Gpr37	GPR37	198.95	0.342711	-0.485025	0.220369	15.2866	0.000479237	0.0115832
12955	Cryab	CRYAB	178.751	-0.603433	-0.688751	0.19769	15.2642	0.000484653	0.01166
105440	Kctd9	KCTD9	107.258	-0.436416	-0.866393	0.23795	15.2505	0.000487978	0.0117094
17714	Grpel2	GRPEL2	380.181	0.00355117	0.522447	0.136119	15.2466	0.000488934	0.0117094
19716	Bex1	BEX1	589.813	0.000206877	0.515277	0.141737	15.246	0.000489077	0.0117094
108760	Galnt16	GALNT16	538.023	0.502786	0.275067	0.130625	15.233	0.000492251	0.0117473
14359	Fxr1	FXR1	962.039	0.567859	0.398308	0.149599	15.2338	0.000492062	0.0117473
99326	Garnl3	GARNL3	1174	-0.324248	-0.435411	0.114206	15.207	0.000498701	0.0118821
13612	Edil3	EDIL3	2937.27	-0.376015	-0.52657	0.138442	15.195	0.000501711	0.0119161
110796	Tshz1	TSHZ1	674.178	0.459178	-0.174925	0.166686	15.1949	0.000501738	0.0119161
66687	Tbc1d15	TBC1D15	423.548	0.459929	0.732411	0.192481	15.1647	0.000509373	0.012078
100504715	Tmppe	TMPPE	129.935	-0.828271	-0.579311	0.223501	15.1543	0.00051203	0.0121216
75735	Pank1	PANK1	252.118	-0.652177	-0.71476	0.200318	15.0951	0.000527391	0.0124653
13855	Epn2	EPN2	1226.13	-0.36608	-0.266178	0.0980757	15.0814	0.000531033	0.0125312
74191	P2ry13	P2RY13	82.8006	-1.16966	-1.16036	0.337269	15.0782	0.000531874	0.0125312
18606	Enpp2	ENPP2	1902.23	-0.218058	-0.745007	0.202068	15.0629	0.000535958	0.0126074
269582	Clspn	CLSPN	52.8376	0.362336	1.55225	0.347655	15.0223	0.000546964	0.0128458
70237	Bhlhb9	ARMCX5-GPRASP2	1239.14	-0.103364	0.261333	0.0928679	14.9948	0.000554528	0.0130029
319974	Auts2	AUTS2	1932.79	0.479614	0.742889	0.194519	14.9822	0.000558042	0.0130645
229214	Qrfpr	QRFPR	25.8839	0.12162	1.77248	0.791059	14.964	0.000563129	0.0131628
211232	Cpne9	CPNE9	154.298	1.22498	0.275279	0.396824	14.9533	0.00056616	0.0132128
13518	Dst	DST	8276.71	-0.192003	-0.390221	0.100788	14.9428	0.000569127	0.0132611
26913	Gprin1	GPRIN1	2916.74	0.015544	0.502605	0.142657	14.933	0.000571916	0.0133051
76438	Rftn1	RFTN1	43.5458	1.18915	0.795116	0.317436	14.9065	0.000579553	0.0133704
78625	Acsbg3	N/A	16.7514	1.43257	2.01881	0.498755	14.9096	0.000578666	0.0133704
20496	Slc12a2	SLC12A2	1328.7	-0.333725	-0.699796	0.181582	14.9136	0.000577511	0.0133704
67576	N/A	N/A	118.583	-0.0664219	-0.753909	0.232688	14.9045	0.000580142	0.0133704
108653	Rimklb	RIMKLB	2184.45	-0.0589586	0.362134	0.10698	14.9064	0.000579579	0.0133704
211134	Lzts1	LZTS1	273.557	0.147499	0.674765	0.188335	14.9096	0.00057866	0.0133704
20491	Sla	SLA	1789.94	-0.370807	0.0876555	0.110439	14.8657	0.000591512	0.0136112
53618	Fut8	FUT8	1431.43	-0.264961	-0.462104	0.117557	14.8563	0.000594272	0.0136535
67080	1700019D03Rik	C2orf88	12.7598	1.07588	-1.13965	0.600017	14.8424	0.000598427	0.0137064
106877	Afap1l1	AFAP1L1	153.727	0.145856	-0.516686	0.182334	14.8451	0.000597615	0.0137064
68271	N/A	N/A	59.6329	-1.29927	-1.20884	0.370816	14.8367	0.000600131	0.0137242
13401	Dmwd	DMWD	819.127	0.283723	0.523001	0.135473	14.8275	0.0006029	0.0137662
73826	Poldip3	POLDIP3	640.662	0.374343	0.42055	0.12175	14.8189	0.000605513	0.0138046
76614	Immt	IMMT	1431.74	-0.440175	-0.392002	0.125782	14.8099	0.000608222	0.013845
11514	Adcy8	ADCY8	252.636	-0.447226	0.326419	0.206019	14.7964	0.000612339	0.013896
58998	Nectin3	NECTIN3	1009.27	-0.188858	0.486484	0.177264	14.7972	0.0006121	0.013896
93734	Mpv17l	MPV17L	1055.71	-0.405917	-0.124195	0.10958	14.767	0.000621423	0.0140805
22619	Siae	SIAE	192.395	-0.294161	-0.681173	0.180216	14.7616	0.000623115	0.0140973
20276	Scnn1a	SCNN1A	19.9542	-0.0727519	-1.67942	0.496129	14.7499	0.000626773	0.0141584
216152	Plppr3	PLPPR3	1091.82	-0.0400501	0.60179	0.142018	14.7434	0.000628801	0.0141825
226751	Cdc42bpa	CDC42BPA	5836.97	-0.193052	-0.339384	0.0884693	14.7294	0.000633229	0.0142428
244867	Arhgap20	ARHGAP20	2164.85	0.48363	0.603382	0.165929	14.7288	0.000633398	0.0142428
71276	Ccdc57	CCDC57	120.455	0.733388	0.380902	0.195786	14.7227	0.000635341	0.0142648
54447	Asah2	ASAH2	176.223	-0.352132	-0.8065	0.2351	14.7108	0.000639131	0.0143282
59058	Bhlhe22	BHLHE22	2142.72	0.0597096	0.569949	0.158443	14.6964	0.000643756	0.01441
74519	Cyp2j9	CYP2J2	148.918	-0.505041	-0.738035	0.212568	14.69	0.000645817	0.0144343
218454	Lhfpl2	LHFPL2	273.338	0.295636	0.691823	0.172499	14.6635	0.000654424	0.0145826
68725	1110032F04Rik	C3orf80	175.281	0.410051	-0.344731	0.206733	14.6659	0.000653658	0.0145826
22404	Wiz	WIZ	799.667	-0.00961193	0.410052	0.0991235	14.6423	0.000661406	0.0147106
623954	N/A	N/A	109.56	-1.19894	-0.434754	0.314714	14.64	0.000662156	0.0147106
268510	Mgat5b	MGAT5B	924.113	0.276697	0.412414	0.110606	14.6195	0.000668982	0.01484
56321	Aatf	AATF	257.92	0.129355	0.699088	0.175796	14.5436	0.000694848	0.0153907
17219	Mcm6	MCM6	282.806	0.0127662	0.639287	0.133791	14.5265	0.000700844	0.0155003
384061	Fndc5	FNDC5	389.544	-0.478205	-0.641049	0.180852	14.5215	0.000702571	0.0155153
11941	Atp2b2	ATP2B2	6345.77	-0.378106	-0.398245	0.117631	14.5014	0.000709686	0.0156491
240055	Neurl1b	NEURL1B	592.614	0.0477057	0.690649	0.199478	14.4919	0.000713055	0.0156809
53328	Pgrmc1	PGRMC1	2992.68	0.0117415	0.435852	0.129612	14.4914	0.000713252	0.0156809
211378	Zfp1008	N/A	113.212	-0.966506	-0.94356	0.288898	14.4858	0.000715221	0.0157009
72043	Sulf2	SULF2	1264.14	0.00510875	-0.519353	0.153106	14.4824	0.000716464	0.0157049
664883	Nova1	NOVA1	1180.21	0.459258	0.0635101	0.131636	14.4456	0.00072977	0.0159729
17475	Mpdz	MPDZ	771.196	0.436305	0.431705	0.133131	14.4282	0.000736132	0.0160883
235534	Pxylp1	PXYLP1	106.188	0.414776	0.961916	0.252793	14.4226	0.00073821	0.01611
72154	Zfp157	N/A	738.271	0.222003	0.435607	0.108943	14.413	0.000741747	0.0161158
270109	Pcnx2	PCNX2	355.06	-0.459721	-0.645493	0.182702	14.4156	0.0007408	0.0161158
270192	Rab6b	RAB6B	4882.87	-0.399523	-0.428517	0.125997	14.4133	0.000741646	0.0161158
50779	Rgs6	RGS6	648.819	-0.508145	-0.458487	0.147383	14.4063	0.000744256	0.0161466
50795	Sh3bgr	SH3BGR	15.3989	1.89262	1.80102	0.551274	14.3989	0.000746999	0.0161824
12125	Bcl2l11	BCL2L11	116.505	1.05873	1.08304	0.324683	14.3946	0.000748617	0.0161938
68693	Hnrnpul2	HNRNPUL2	3724.17	-0.221191	-0.311455	0.0843847	14.3915	0.000749758	0.0161948
105298	Epdr1	EPDR1	387.311	-0.336725	-0.555354	0.163464	14.3713	0.000757387	0.0163357
28169	Agpat3	AGPAT3	1043.42	-0.163688	-0.40973	0.108751	14.3636	0.000760303	0.0163747
67072	Cdc37l1	CDC37L1	674.292	-0.259357	-0.570292	0.153528	14.3522	0.000764636	0.0164441
18293	Ogdh	OGDH	1717.88	-0.439649	-0.539638	0.151895	14.3407	0.000769046	0.0165017
213262	Fstl5	FSTL5	587.86	0.470703	0.641709	0.170268	14.3394	0.000769542	0.0165017
60527	Fads3	FADS3	241.092	-0.660722	-0.659892	0.198409	14.3193	0.000777324	0.0166444
29869	Ulk2	ULK2	2761	-0.367034	-0.361173	0.110829	14.3098	0.000781033	0.0166997
16416	Itgb3	ITGB3	47.2073	-1.37739	-0.813413	0.36446	14.3018	0.000784158	0.0167423
109294	Prex2	PREX2	1102	-0.330115	-0.451545	0.125151	14.2904	0.000788652	0.0167898
67439	Xab2	XAB2	241.504	0.277777	0.634346	0.168523	14.2918	0.000788098	0.0167898
22352	Vim	VIM	674.718	0.45566	0.468713	0.139187	14.2785	0.00079335	0.0168514
613258	N/A	N/A	57.342	-1.1632	-0.844121	0.321278	14.2773	0.000793825	0.0168514
14958	H1f0	H1-0	1278.03	0.609301	0.410947	0.165393	14.2575	0.000801721	0.0169946
16517	Kcnj16	KCNJ16	415.303	-1.08726	-1.07791	0.304444	14.2526	0.000803672	0.0170116
217893	Pacs2	PACS2	1590.83	0.0252383	-0.367484	0.107825	14.2486	0.000805301	0.0170218
12367	Casp3	CASP3	1527.75	0.233874	0.592232	0.122687	14.2323	0.000811902	0.0171368
75909	Vmp1	VMP1	977.356	-0.166253	-0.384163	0.102482	14.2176	0.000817863	0.017238
11861	Arl4a	ARL4A	1514.75	-0.317561	0.371059	0.1811	14.2059	0.000822693	0.0173152
57339	Jph1	JPH1	343.914	-0.0701919	0.651457	0.217109	14.1974	0.000826192	0.0173395
56873	Lmbr1	LMBR1	534.588	-0.623271	-0.643003	0.192327	14.1991	0.000825492	0.0173395
329506	Ctdspl2	CTDSPL2	750.026	0.554165	0.653261	0.185933	14.1919	0.000828433	0.0173619
624251	N/A	N/A	60.1944	1.1202	0.882411	0.314024	14.1777	0.000834374	0.0174617
52036	Ppp6r3	PPP6R3	1462.13	0.397278	0.469183	0.13409	14.1562	0.000843388	0.0176254
67472	Mtfr1	MTFR1	123.234	0.0659381	-0.713699	0.212619	14.1501	0.000845935	0.0176415
630836	2010315B03Rik	N/A	208.021	-0.695135	-0.677911	0.210021	14.1487	0.000846543	0.0176415
22209	Ube2a	UBE2A	498.729	-0.4824	-0.240258	0.128268	14.1399	0.000850271	0.0176942
237010	Klhl4	KLHL4	350.097	-0.508388	-0.684202	0.185186	14.1348	0.000852427	0.0177142
231605	Galnt9	GALNT9	297.471	-0.640072	-0.813432	0.233621	14.1168	0.000860162	0.0178486
12398	Cbfa2t3	CBFA2T3	361.777	0.0885228	0.64638	0.193771	14.1141	0.000861309	0.0178486
22350	Ezr	EZR	774.272	0.491016	0.0867282	0.137438	14.1082	0.000863864	0.0178765
22288	Utrn	UTRN	976.567	-0.10326	-0.447786	0.128431	14.0936	0.000870171	0.0179819
76338	Rab2b	RAB2B	498.532	-0.297353	-0.361402	0.103758	14.0715	0.000879849	0.0181565
72480	Tspyl4	TSPYL4	3953.49	-0.309589	-0.239906	0.0867984	14.0593	0.000885223	0.018214
238680	Cntnap3	CNTNAP3	215.341	-0.725958	0.250391	0.270154	14.0568	0.000886328	0.018214
67712	Slc25a37	SLC25A37	310.607	0.0547079	0.513695	0.169231	14.0615	0.000884269	0.018214
84035	Kremen1	KREMEN1	96.1845	1.54455	1.14384	0.434602	14.0455	0.000891374	0.0182923
242721	Klhdc7a	KLHDC7A	53.5194	-1.78862	-2.63197	0.920042	14.0273	0.000899518	0.0184339
13175	Dclk1	DCLK1	17479.9	-0.326329	-0.306941	0.0976846	14.0203	0.000902683	0.0184476
66146	Maco1	MACO1	1704.81	0.214909	0.411891	0.108154	14.0225	0.000901698	0.0184476
78771	Mctp1	MCTP1	1268.27	-0.308274	0.16622	0.130282	14.002	0.000910965	0.0185912
67498	Kcnv1	KCNV1	2430.89	-0.565419	-0.430628	0.156188	13.99	0.000916465	0.0186777
75339	Mphosph8	MPHOSPH8	1046.8	-0.770851	-0.749363	0.233982	13.9818	0.0009202	0.0187037
18232	Nxph2	NXPH2	101.82	-1.17426	-1.0107	0.334017	13.9817	0.000920267	0.0187037
12228	Btg3	BTG3	41.8183	1.02494	1.32025	0.381151	13.9652	0.000927879	0.01882
234728	Cmtr2	CMTR2	98.993	0.76862	0.625068	0.222958	13.9638	0.000928537	0.01882
12296	Cacnb2	CACNB2	431.386	0.595618	0.928814	0.253273	13.9596	0.00093047	0.0188334
66905	Plin3	PLIN3	60.9395	-0.950476	-1.12477	0.328622	13.9407	0.000939338	0.0189611
17304	Mfge8	MFGE8	589.612	0.055492	0.50089	0.144598	13.9428	0.000938325	0.0189611
70417	Megf10	MEGF10	303.615	0.539577	-0.0893856	0.181036	13.9225	0.000947898	0.0191078
14634	Gli3	GLI3	226.106	0.7484	0.748888	0.235011	13.908	0.000954826	0.0192207
11865	Bmal1	BMAL1	406.376	0.415278	0.824587	0.220425	13.9053	0.000956097	0.0192207
330409	Cecr2	CECR2	103.657	1.01802	1.24949	0.356591	13.8987	0.000959267	0.0192303
234463	Tmem184c	TMEM184C	1676.44	-0.276923	-0.518464	0.138489	13.8963	0.000960408	0.0192303
22068	Trpc6	TRPC6	136.754	-0.387697	0.513192	0.359982	13.8962	0.000960474	0.0192303
19699	Reln	RELN	2805.88	-0.0718529	0.448985	0.146148	13.8729	0.000971722	0.0194292
54132	Pdlim1	PDLIM1	19.1508	1.67668	1.74402	0.571224	13.8639	0.000976072	0.0194898
319247	9530080O11Rik	N/A	49.744	-0.947413	-0.957252	0.282217	13.8532	0.000981314	0.0195681
194590	Reps2	REPS2	3016.17	-0.298265	-0.41973	0.116187	13.8398	0.000987948	0.0196739
66435	Uggt2	UGGT2	970.615	-0.354403	-0.411319	0.118465	13.8317	0.000991914	0.0197173
73707	Gucy2g	N/A	25.0636	-1.30829	-2.09704	0.596878	13.83	0.000992797	0.0197173
231386	Ythdc1	YTHDC1	1597.74	0.514511	0.452476	0.151321	13.8252	0.000995151	0.0197376
56846	Necab3	NECAB3	112.989	-0.71655	-0.949997	0.289678	13.8151	0.00100022	0.0198116
16524	Kcnj9	KCNJ9	397.008	-0.560325	-0.0209507	0.20044	13.8084	0.00100354	0.0198507
99887	Tlcd4	TLCD4	1035.08	-0.185443	-0.483814	0.135453	13.8011	0.00100723	0.0198944
69773	Timm29	TIMM29	732.698	0.329942	0.558771	0.149825	13.7987	0.00100843	0.0198944
21367	Cntn2	CNTN2	2976.52	-0.00689372	-0.522605	0.158186	13.7869	0.0010144	0.0199588
320027	Fstl4	FSTL4	104.649	-0.954394	-0.787322	0.277983	13.7874	0.00101414	0.0199588
17150	Mfap2	MFAP2	131.473	1.10722	0.395852	0.302995	13.7791	0.00101836	0.0200102
320563	Islr2	ISLR2	2547.62	0.248885	-0.319143	0.13132	13.7666	0.00102477	0.0201093
15550	Htr1a	HTR1A	163.456	-0.606403	-1.27549	0.344031	13.7608	0.00102776	0.0201413
15129	Hbb-bs	N/A	71.2775	4.06648	1.5052	1.06966	13.7515	0.00103253	0.0202081
56397	Morf4l2	MORF4L2	2278.26	0.151283	0.339232	0.0904257	13.7219	0.00104791	0.020482
73284	Ddit4l	DDIT4L	140.688	-0.34256	-1.13366	0.335197	13.7047	0.00105697	0.0206192
17132	Maf	MAF	629.94	-0.427125	-0.602484	0.163817	13.7033	0.00105772	0.0206192
69675	Pxdn	PXDN	852.137	0.435578	0.635275	0.175723	13.6864	0.00106667	0.0207664
243308	A430033K04Rik	ZNF713	263.134	0.385835	0.658321	0.180035	13.6655	0.00107786	0.0209018
53320	Folh1	FOLH1	67.7591	-0.885157	-1.31077	0.370733	13.6676	0.00107677	0.0209018
74388	Dpp8	DPP8	3141.07	-0.0865141	-0.27759	0.0768213	13.6686	0.00107624	0.0209018
217331	Unk	UNK	220.975	0.741755	0.658312	0.226221	13.6568	0.00108257	0.0209259
56452	Orc6	ORC6	359.089	0.217837	0.658528	0.17232	13.6536	0.00108435	0.0209259
142682	Zcchc14	ZCCHC14	1450.86	0.223141	0.508936	0.133291	13.6582	0.00108185	0.0209259
245555	Nexmif	NEXMIF	3916.43	-0.0628788	0.364704	0.121665	13.6528	0.00108476	0.0209259
15902	Id2	ID2	3327.63	0.787288	0.436176	0.213208	13.6495	0.00108657	0.0209334
16513	Kcnj10	KCNJ10	1712.11	-0.107744	-0.562232	0.164331	13.6405	0.00109147	0.0210004
233919	Gpr26	GPR26	276.666	-0.210672	-0.584463	0.159471	13.6278	0.00109841	0.0211065
224093	Fam43a	FAM43A	75.4459	0.313759	-0.841128	0.312973	13.6142	0.00110592	0.0211957
107035	Fbxo38	FBXO38	611.218	0.480083	0.277255	0.131084	13.6159	0.00110494	0.0211957
100504586	Gm20300	N/A	947.769	-0.60113	-0.673011	0.198677	13.6005	0.00111352	0.0213007
117148	Necab2	NECAB2	130.299	0.316817	0.868754	0.233665	13.5991	0.00111427	0.0213007
72747	Ttc39c	TTC39C	105.053	0.724072	0.656623	0.226992	13.5761	0.00112719	0.0215106
244646	Pkd1l3	PKD1L3	21.9957	0.538669	1.80787	0.498151	13.5743	0.00112816	0.0215106
22784	Slc30a3	SLC30A3	58.1508	-1.70988	-0.79312	0.492125	13.554	0.00113971	0.021703
668661	2410002F23Rik	N/A	590.554	0.115453	0.508473	0.127968	13.5466	0.00114392	0.0217551
20256	Clec11a	CLEC11A	27.5269	-1.46599	-0.903646	0.425084	13.5338	0.00115124	0.0218662
23831	Car14	CA14	18.7469	1.99123	0.2302	0.580799	13.5158	0.00116169	0.0220364
216049	Zfp365	ZNF365	3737.57	0.591527	0.294787	0.161097	13.5057	0.00116753	0.0220754
12349	Car2	CA2	507.93	-0.425266	-0.546395	0.158994	13.5094	0.0011654	0.0220754
242248	Bank1	BANK1	18.1645	-1.56276	-2.80496	0.935152	13.5045	0.00116822	0.0220754
16480	Jup	JUP	256.677	-0.711178	-0.949766	0.268791	13.481	0.00118209	0.0222558
628779	Hs3st4	HS3ST4	797.561	-0.500862	-0.279802	0.13683	13.4825	0.00118114	0.0222558
214162	Kmt2a	KMT2A	3268.14	0.222832	0.477135	0.129981	13.4806	0.00118228	0.0222558
218035	Vps41	VPS41	2560.98	-0.212898	-0.330561	0.0910688	13.4681	0.00118973	0.0223611
19659	Rbp1	RBP1	78.3951	1.05847	1.07241	0.33606	13.4661	0.0011909	0.0223611
268482	Krt12	KRT12	209.149	-0.838331	-0.537901	0.229251	13.4578	0.00119587	0.0223692
93688	Klhl1	KLHL1	249.417	0.329191	-0.46841	0.212576	13.4595	0.00119483	0.0223692
68655	Fndc1	FNDC1	59.2069	0.618629	1.34405	0.341337	13.4597	0.00119472	0.0223692
23797	Akt3	AKT3	7411.27	-0.348792	-0.281904	0.100725	13.4509	0.00119997	0.0224081
108052	Slc14a1	SLC14A1	102.338	1.14535	1.05716	0.324944	13.448	0.00120169	0.0224081
83673	N/A	N/A	159.217	0.295496	1.09363	0.274407	13.4467	0.00120249	0.0224081
26946	Trpc7	TRPC7	21.861	1.43757	1.39331	0.456452	13.4435	0.0012044	0.0224155
240283	Dmxl1	DMXL1	1703.52	0.600765	0.482098	0.173567	13.4401	0.00120645	0.0224255
20682	Sox9	SOX9	385.645	0.641126	0.857041	0.24129	13.4337	0.00121034	0.0224639
104252	Cdc42ep2	CDC42EP2	64.0094	-1.10532	-1.08562	0.341652	13.4317	0.00121156	0.0224639
277360	Prex1	PREX1	1026.79	0.525976	0.5498	0.17083	13.4078	0.00122612	0.0226771
73845	Ankrd42	ANKRD42	241.652	-0.226893	-0.51864	0.13677	13.4088	0.00122554	0.0226771
18019	Nfatc2	NFATC2	69.069	1.06563	0.521682	0.291483	13.3932	0.00123511	0.0228149
320700	A930033H14Rik	N/A	82.1752	-0.856494	-1.07983	0.303002	13.3858	0.00123965	0.0228702
320878	Mical2	MICAL2	1686.69	-0.478279	-0.441068	0.147016	13.3665	0.00125167	0.0230632
228482	Arhgap11a	ARHGAP11A	185.636	0.578493	0.617031	0.181529	13.3584	0.00125677	0.0230996
100503068	Smim43	SMIM43	236.891	-0.852319	0.0995913	0.320244	13.3602	0.00125563	0.0230996
19268	Ptprf	PTPRF	1182.31	0.0539132	-0.373898	0.117497	13.3526	0.00126045	0.0231098
234624	A330008L17Rik	N/A	137.693	-1.23984	-1.01685	0.355184	13.3544	0.00125932	0.0231098
77220	Tmem200a	TMEM200A	361.003	-0.427272	-0.594341	0.163365	13.3486	0.00126299	0.0231277
12176	Bnip3	BNIP3	752.561	-0.440179	-0.531232	0.154418	13.3429	0.00126655	0.0231643
240690	St18	ST18	85.4118	0.640464	-0.38049	0.274499	13.3382	0.00126952	0.0231899
17217	Mcm4	MCM4	208.309	0.637315	0.587891	0.195533	13.3184	0.00128215	0.0233917
13179	Dcn	DCN	243.554	-1.51451	-1.0188	0.472156	13.3081	0.00128876	0.0234631
217480	Dgkb	DGKB	1885.26	-0.844918	-0.196649	0.247685	13.3059	0.00129018	0.0234631
13406	Dmp1	DMP1	28.0937	-1.23885	-2.48436	0.857206	13.303	0.0012921	0.0234631
102693	Phldb1	PHLDB1	706.465	0.148406	-0.44089	0.157398	13.3025	0.00129241	0.0234631
21349	Tal1	TAL1	33.7544	1.22762	1.34312	0.384558	13.2932	0.0012984	0.0235255
64658	Mrps25	MRPS25	211.421	-0.511255	-0.487377	0.160288	13.2923	0.00129902	0.0235255
74868	Tmem65	TMEM65	2218.83	-0.363605	-0.456892	0.131573	13.2874	0.00130218	0.0235403
118446	Gjc3	GJC3	279.169	-0.417006	-1.01817	0.37703	13.2861	0.00130302	0.0235403
66307	Isoc1	ISOC1	394.762	0.418242	0.638375	0.166383	13.2736	0.00131124	0.0236024
20563	Slit2	SLIT2	466.889	-0.785584	-0.848525	0.258315	13.2746	0.00131057	0.0236024
110524	Dgkq	DGKQ	106.464	-0.99714	-0.74254	0.289479	13.2757	0.00130984	0.0236024
15558	Htr2a	HTR2A	154.177	0.194942	-0.714463	0.27936	13.2704	0.00131333	0.0236112
72371	2210408I21Rik	KIAA0825	276.939	-0.578486	-0.29476	0.15888	13.2571	0.00132211	0.0237402
13195	Ddc	DDC	25.9789	-1.39957	-1.42307	0.45785	13.2378	0.00133492	0.0237957
53625	B3gnt2	B3GNT2	202.968	0.68666	0.879369	0.259954	13.2313	0.00133923	0.0237957
64242	Ngb	NGB	12.4188	0.526184	2.59462	0.692801	13.2371	0.00133537	0.0237957
381022	Kmt2d	KMT2D	1483.96	0.406141	0.38689	0.127491	13.2271	0.00134207	0.0237957
260409	Cdc42ep3	CDC42EP3	364.602	0.293041	0.534955	0.135397	13.2442	0.00133062	0.0237957
74453	Cfap53	N/A	8.31804	2.1628	3.92794	0.980387	13.224	0.00134416	0.0237957
229791	Plppr4	PLPPR4	4315.77	0.269555	0.741917	0.206442	13.2319	0.00133882	0.0237957
100978	Nfxl1	NFXL1	249.205	0.314865	0.628241	0.162021	13.2435	0.0013311	0.0237957
18488	Cntn3	CNTN3	637.945	-0.121186	0.408598	0.154153	13.228	0.00134143	0.0237957
16816	Lcat	LCAT	35.4096	-0.805946	-1.38098	0.412894	13.244	0.00133079	0.0237957
76477	Pcolce2	PCOLCE2	33.1741	0.689441	-0.682047	0.412166	13.2235	0.0013445	0.0237957
320634	Ocrl	OCRL	1155.26	-0.259057	-0.333664	0.0957224	13.2238	0.00134428	0.0237957
11899	Astn1	ASTN1	4383.21	-0.342057	-0.0386458	0.103082	13.1982	0.00136157	0.0240691
18125	Nos1	NOS1	295.9	0.153284	0.829481	0.2283	13.1883	0.00136836	0.0241603
105372	Utp15	UTP15	435.88	0.29485	0.622135	0.169754	13.1799	0.00137412	0.024233
26357	Abcg2	N/A	272.798	-0.277575	-0.531372	0.142086	13.1764	0.00137654	0.0242467
71988	Esco2	ESCO2	49.5865	1.09344	0.669592	0.302541	13.1604	0.0013876	0.0244126
320295	C920006O11Rik	N/A	42.6087	0.484481	1.37267	0.341703	13.1517	0.00139365	0.0244898
320174	A830082K12Rik	N/A	439.584	-0.62001	-0.469019	0.176725	13.141	0.0014011	0.0245624
228942	Cbln4	CBLN4	200.28	-2.1891	-2.97871	0.830997	13.1417	0.00140063	0.0245624
15204	Herc2	HERC2	3721.14	-0.456662	-0.478354	0.148994	13.1317	0.00140765	0.024648
77018	Col25a1	COL25A1	433.052	0.661699	-0.349881	0.292523	13.1289	0.00140962	0.0246533
242202	Pde5a	PDE5A	281.566	-0.163539	-0.613528	0.171459	13.1246	0.00141266	0.0246774
66602	N/A	N/A	1540.29	-0.382662	-0.365176	0.118116	13.1199	0.00141594	0.0247054
19205	Ptbp1	PTBP1	363.8	0.526719	0.588429	0.179507	13.1152	0.00141928	0.0247346
74106	Dcaf6	DCAF6	1389.79	-0.130822	0.254604	0.108937	13.1121	0.00142151	0.0247444
231128	Fam193a	FAM193A	1039.98	0.313649	0.245877	0.0915272	13.1089	0.00142376	0.0247544
14853	Gspt2	GSPT2	419.331	0.0362452	0.412548	0.124573	13.0995	0.00143047	0.0248418
231712	Trafd1	TRAFD1	542.497	-0.0418843	0.459839	0.139295	13.0899	0.00143735	0.024932
103967	Dnm3	DNM3	3626.21	0.0697077	-0.315729	0.113497	13.0556	0.00146225	0.0253045
76157	Slc35d3	SLC35D3	20.8082	2.23016	2.92768	0.826204	13.056	0.00146195	0.0253045
100039138	Gm2061	N/A	83.6054	0.403757	1.08978	0.262559	13.0434	0.00147113	0.0254286
210417	Thsd7b	THSD7B	132.566	-0.72373	-0.265838	0.202068	13.0378	0.00147528	0.0254704
219257	Pcdh20	PCDH20	337.445	0.0119425	0.849918	0.278027	13.0293	0.00148155	0.025549
544696	Tbc1d32	TBC1D32	361.425	-0.565308	-0.424634	0.161361	13.0191	0.00148913	0.0256498
242570	Raver2	RAVER2	291.861	-0.519155	-0.329797	0.144879	13.0133	0.00149346	0.0256945
627191	Syndig1l	SYNDIG1L	248.709	-0.0149963	1.54548	0.485521	13.0046	0.00149996	0.0257763
20269	Scn3a	SCN3A	1963.42	0.0143432	0.41644	0.126801	12.9851	0.00151466	0.0259987
69944	2810021J22Rik	N/A	205.867	0.481715	0.690122	0.194024	12.9807	0.001518	0.0260259
235380	Dmxl2	DMXL2	4867.84	-0.251693	-0.287574	0.0867862	12.9558	0.00153707	0.0263222
106869	Tnfaip8	TNFAIP8	80.0012	0.313556	0.956695	0.260411	12.9466	0.00154412	0.0264125
78937	Avl9	AVL9	1501.46	0.462279	0.418264	0.142181	12.9433	0.00154669	0.0264259
17931	Ppp1r12a	PPP1R12A	1894.62	0.447466	0.523901	0.157431	12.9374	0.00155128	0.0264737
100862191	N/A	N/A	423.275	0.190302	0.62053	0.163866	12.9151	0.00156867	0.0267397
114332	Lyve1	LYVE1	34.9684	-3.2531	-3.94368	1.1738	12.9034	0.00157781	0.0268646
74199	Vit	VIT	70.4694	0.871193	-0.0728969	0.257081	12.8908	0.00158779	0.0269415
20893	Bhlhe40	BHLHE40	567.01	0.406775	0.676087	0.198764	12.8941	0.00158519	0.0269415
13642	Efnb2	EFNB2	1896.46	0.488384	0.374141	0.142405	12.8918	0.00158701	0.0269415
104263	Kdm3a	KDM3A	720.199	0.438222	0.383924	0.135628	12.8847	0.00159269	0.0269836
71045	4933406I18Rik	N/A	14.304	-0.116783	-1.84098	0.796825	12.8831	0.00159392	0.0269836
18762	Prkcz	PRKCZ	1605.76	-0.248592	-0.461477	0.129402	12.8601	0.00161236	0.0272645
233280	Nipa1	NIPA1	426.053	-0.394359	-0.50791	0.144467	12.8552	0.00161632	0.0272692
270201	Klhl18	KLHL18	481.693	-0.54847	-0.482375	0.165792	12.8556	0.00161599	0.0272692
11758	Prdx6	PRDX6	847.606	0.343568	0.258314	0.102171	12.8369	0.00163121	0.0274891
21685	Tef	TEF	1193.86	0.425458	0.586995	0.173733	12.8302	0.00163666	0.0275495
68026	Pclaf	PCLAF	89.9418	0.745901	0.969274	0.245611	12.8163	0.00164803	0.0277094
17345	Mki67	MKI67	807.186	0.546138	0.601613	0.172614	12.8047	0.00165768	0.02784
100504452	N/A	N/A	20.8647	0.260828	2.02172	0.800135	12.7887	0.00167099	0.0280317
407823	Baz2b	BAZ2B	1088.18	0.57578	0.286021	0.160938	12.7794	0.00167876	0.0281302
18952	Septin4	N/A	312.297	-0.23622	-0.59385	0.191052	12.7615	0.00169385	0.028351
12142	Prdm1	PRDM1	23.6245	1.18821	1.74821	0.466258	12.7471	0.00170606	0.0285231
17954	Nap1l2	NAP1L2	931.311	-0.2975	-0.455727	0.130659	12.7422	0.00171031	0.0285617
22712	Zfp54	N/A	35.4302	-1.01465	-1.57199	0.428136	12.7361	0.00171546	0.0285627
228790	Asxl1	ASXL1	1090.26	0.484637	0.51308	0.161075	12.7353	0.00171615	0.0285627
68854	Asb11	ASB11	20.6672	-0.307609	-1.97392	1.01567	12.7377	0.00171409	0.0285627
20324	Cavin2	CAVIN2	148.43	0.352512	-0.262442	0.228399	12.7325	0.0017186	0.0285712
213006	Mfsd4a	MFSD4A	504.507	-0.554538	-0.173814	0.164123	12.7206	0.00172882	0.0286717
16515	Kcnj12	KCNJ12	33.2267	-1.09159	-1.39781	0.452297	12.7187	0.00173045	0.0286717
66934	Dsn1	DSN1	58.0375	0.439643	0.983129	0.252639	12.7223	0.00172734	0.0286717
118445	Klf16	KLF16	227.823	0.0361706	0.666991	0.208953	12.711	0.00173721	0.0287193
329628	Fat4	FAT4	2023.26	0.114305	0.590676	0.160177	12.7128	0.00173564	0.0287193
223332	Ranbp3l	RANBP3L	128.608	-0.997603	-0.833557	0.284111	12.7013	0.00174562	0.0287619
76484	Kndc1	KNDC1	504.664	-0.070778	-0.637744	0.199458	12.7056	0.0017419	0.0287619
108672	Zdhhc15	ZDHHC15	235.323	-0.212055	0.425985	0.18773	12.7023	0.00174472	0.0287619
242409	Tmem8b	TMEM8B	668.404	-0.271887	0.218747	0.133511	12.686	0.00175902	0.0289505
52480	N/A	N/A	544.822	-0.186184	-0.620406	0.174509	12.6829	0.00176174	0.028963
70599	Itprid2	ITPRID2	396.828	0.614036	0.258775	0.172747	12.6711	0.00177214	0.0291016
12921	Crhr1	CRHR1	95.5439	-1.04134	-0.47449	0.292271	12.6662	0.00177649	0.0291408
66771	Gid4	GID4	932.196	-0.252055	-0.37825	0.109329	12.6613	0.00178089	0.0291805
268297	Scml4	SCML4	53.2267	0.312907	1.3208	0.296039	12.6518	0.00178934	0.0292866
18028	Nfib	NFIB	6024.5	0.504239	0.406923	0.150308	12.6431	0.00179711	0.0293373
27385	Magel2	MAGEL2	33.0662	0.668835	1.93522	0.289834	12.6418	0.00179832	0.0293373
257632	Nod2	NOD2	8.73652	1.53494	3.25577	0.816365	12.6417	0.00179839	0.0293373
74718	Snx16	SNX16	851.963	-0.707418	-0.515803	0.205075	12.631	0.00180808	0.029463
74563	Rasgef1c	RASGEF1C	143.631	0.635272	1.00072	0.299014	12.6052	0.00183153	0.0298041
217351	Tnrc6c	TNRC6C	1801.29	0.38644	0.524794	0.153133	12.6018	0.00183467	0.0298041
66609	Cryzl1	CRYZL1	464.226	-0.585925	-0.638169	0.199583	12.6014	0.00183506	0.0298041
16728	L1cam	L1CAM	3692.56	-0.0943221	0.288637	0.108375	12.5863	0.00184891	0.0299961
70967	Eva1c	EVA1C	10.0348	0.786765	2.37818	0.715118	12.5811	0.00185372	0.0300412
217379	Ubxn2a	UBXN2A	796.4	-0.173284	-0.411224	0.117891	12.5736	0.00186073	0.0301219
18597	Pdha1	PDHA1	1796.79	-0.358685	-0.219748	0.101861	12.5677	0.0018662	0.0301773
217262	Abca9	ABCA9	200.435	0.218896	-0.457258	0.204816	12.5407	0.00189157	0.0305543
67122	Nrarp	NRARP	319.373	0.0570796	0.800402	0.241674	12.533	0.00189883	0.0306381
14221	Fjx1	FJX1	449.962	0.185139	0.567944	0.156323	12.5195	0.00191171	0.0308122
384281	Gatc	GATC	675.533	-0.322546	-0.25652	0.0965711	12.5167	0.00191439	0.0308218
12450	Ccng1	CCNG1	1541.59	-0.41789	-0.633759	0.182111	12.4976	0.00193275	0.0310176
11504	Adamts1	ADAMTS1	114.121	0.481649	1.3071	0.368414	12.4954	0.00193493	0.0310176
12010	B2m	B2M	1451.2	0.531166	0.233607	0.151185	12.4991	0.00193134	0.0310176
12317	Calr	CALR	2095.03	0.587747	0.647312	0.202092	12.4968	0.00193358	0.0310176
12570	Cdk5r2	CDK5R2	986.203	-0.664016	-0.419022	0.190182	12.48	0.00194981	0.0311252
13654	Egr2	EGR2	63.2403	1.16457	1.8896	0.578266	12.4798	0.00195006	0.0311252
74762	Mdga1	MDGA1	896.654	-0.449143	0.291661	0.191891	12.4824	0.00194752	0.0311252
214812	Zfp609	ZNF609	1442.66	0.296813	0.414418	0.120222	12.4814	0.00194846	0.0311252
71946	Endod1	ENDOD1	619.617	-0.35689	-0.582152	0.167445	12.4772	0.00195261	0.0311323
66274	Lyrm9	LYRM9	316.49	-0.596732	-0.25557	0.169443	12.4603	0.00196912	0.0312944
13196	Asap1	ASAP1	1614.84	-0.255471	-0.407015	0.116851	12.461	0.00196849	0.0312944
353342	Peg13	N/A	2296.36	-0.19004	-0.435179	0.124293	12.463	0.00196652	0.0312944
20393	Sgk1	SGK1	796.665	0.168897	-0.514035	0.201192	12.451	0.00197831	0.0313395
72125	Amer2	AMER2	352.53	0.388761	0.514584	0.150732	12.4529	0.00197643	0.0313395
242443	Grin3a	GRIN3A	372.164	-0.65485	-0.115784	0.197722	12.4524	0.00197696	0.0313395
56808	Cacna2d2	CACNA2D2	511.669	-0.177051	-0.444875	0.123404	12.4395	0.00198976	0.0314872
105835	Sgsm3	SGSM3	215.727	-0.594269	-0.73666	0.229969	12.4341	0.00199512	0.0315046
17216	Mcm2	MCM2	79.0347	1.05532	0.0114051	0.306516	12.4357	0.00199354	0.0315046
19647	Rbbp6	RBBP6	2981.94	0.516705	0.567561	0.177979	12.4242	0.00200499	0.0316267
22145	Tuba4a	TUBA4A	595.736	-0.72547	-0.523681	0.212404	12.4151	0.00201413	0.0317032
66185	Virma	VIRMA	878.22	0.418979	0.529983	0.158452	12.4156	0.00201366	0.0317032
69562	Cdk13	CDK13	1518.22	0.402308	0.485303	0.146933	12.4084	0.00202097	0.0317772
67516	Kctd4	KCTD4	564.993	-0.506282	0.116058	0.185927	12.404	0.00202535	0.0318123
329260	Dennd1b	DENND1B	269.048	0.778182	0.500232	0.223901	12.3997	0.00202974	0.0318473
56490	Zbtb20	ZBTB20	115.102	1.04026	0.618104	0.296948	12.3941	0.00203541	0.0318585
68525	Evc2	EVC2	95.5992	-0.268182	0.666021	0.31066	12.3926	0.00203691	0.0318585
23965	Tenm3	TENM3	3591.56	-0.531658	-0.148166	0.155572	12.3942	0.00203528	0.0318585
14799	Gria1	GRIA1	4279.54	-0.27567	-0.351761	0.104989	12.3898	0.00203983	0.0318705
16981	Lrrn3	LRRN3	1632.89	-0.138397	-0.483372	0.137873	12.3786	0.00205123	0.0320135
20874	Slk	SLK	1735.68	0.508635	0.618523	0.188152	12.3766	0.00205331	0.0320135
54710	Hs3st3b1	HS3ST3B1	20.0948	1.66048	0.475074	0.475748	12.3669	0.00206327	0.0321012
59126	Nek6	NEK6	264.618	0.226379	0.644169	0.172186	12.3686	0.00206151	0.0321012
229595	Adamtsl4	ADAMTSL4	14.0505	1.87365	-0.24418	0.684567	12.36	0.00207041	0.0321784
20980	Syt2	SYT2	72.9972	-0.359549	-1.27947	0.444881	12.3373	0.00209409	0.0324473
211945	Plekhh1	PLEKHH1	105.639	0.489901	-0.525549	0.305755	12.335	0.00209649	0.0324473
329977	Fhad1	FHAD1	36.6166	0.434085	-0.970559	0.562056	12.3369	0.0020945	0.0324473
13489	Drd2	DRD2	35.4304	2.05651	2.08769	0.687057	12.3361	0.00209531	0.0324473
231130	Tnip2	TNIP2	65.5063	0.570986	0.964585	0.285752	12.3307	0.00210096	0.0324825
217151	Arl5c	ARL5C	14.7404	0.796134	2.68106	0.642641	12.3271	0.00210476	0.0325074
16438	Itpr1	ITPR1	4178.24	0.203441	-0.29729	0.144218	12.3111	0.00212168	0.0327345
110920	Hspa13	HSPA13	960.742	0.367288	0.525208	0.152608	12.3055	0.00212758	0.0327914
76142	Ppp1r14c	PPP1R14C	884.474	0.279699	0.640147	0.166934	12.2986	0.00213499	0.0328713
140887	Lnx2	LNX2	190.413	0.314698	0.745269	0.194235	12.2873	0.0021471	0.0330234
329278	Tnn	TNN	15.2343	0.443808	3.08749	0.610266	12.2804	0.00215453	0.0330824
72640	Mex3a	MEX3A	2069.41	0.452699	0.665829	0.171921	12.2796	0.00215541	0.0330824
74123	Foxp4	FOXP4	583.202	0.275788	0.556911	0.146865	12.2656	0.00217055	0.0332802
17869	Myc	MYC	288.201	0.292216	1.06064	0.227641	12.2609	0.00217558	0.0333228
17060	Blnk	BLNK	38.0634	-0.707232	-1.48593	0.53648	12.2588	0.00217786	0.0333233
20918	Eif1	EIF1	705.461	0.273421	0.323611	0.099408	12.2483	0.00218936	0.0334646
76886	Fam81a	FAM81A	1788.62	-0.382805	-0.403714	0.127215	12.243	0.0021952	0.0335193
226610	Fam78b	FAM78B	1108.3	-0.391817	-0.346491	0.12238	12.2271	0.00221273	0.0337521
56036	Ccnl2	CCNL2	326.453	0.295563	0.476561	0.143815	12.2208	0.00221969	0.0338234
16764	Aff3	AFF3	1649.3	0.477258	0.28436	0.13761	12.2114	0.00223008	0.0339468
72144	Slc37a3	N/A	738.936	-0.459073	-0.337836	0.13634	12.2076	0.00223435	0.0339769
244879	Npat	NPAT	873.211	0.574728	0.694443	0.212651	12.1987	0.00224435	0.0340938
14658	Glrb	GLRB	2611.39	-0.453206	-0.611018	0.181571	12.1798	0.00226561	0.0343463
100502825	Rpl37	N/A	95.6378	0.801525	0.613283	0.23754	12.1812	0.00226407	0.0343463
223978	Cpped1	CPPED1	420.747	-0.475586	-0.307458	0.139171	12.1754	0.00227057	0.034347
26413	Mapk1	MAPK1	6614.26	-0.0320349	0.212082	0.0761458	12.1717	0.00227482	0.034347
15958	Ifit2	IFIT2	258.483	-0.176869	-0.678167	0.197009	12.1716	0.00227494	0.034347
26465	Zfp146	ZNF146	661.007	0.369649	0.483981	0.143695	12.1753	0.00227076	0.034347
210108	D130043K22Rik	KIAA0319	313.618	-0.646397	-0.738874	0.227623	12.1651	0.0022824	0.0343939
72190	2510009E07Rik	C3orf70	2969.87	-0.395706	-0.184388	0.113544	12.1648	0.0022827	0.0343939
74022	Glyr1	GLYR1	2496.14	-0.271991	-0.116945	0.0781107	12.1514	0.002298	0.0345892
14755	Pigq	PIGQ	326.319	-0.33546	-0.426035	0.134743	12.1463	0.00230392	0.0346431
52392	Macir	MACIR	777.377	-0.0538837	-0.535508	0.170228	12.132	0.00232042	0.0348204
12759	Clu	CLU	1772.28	0.474245	0.397522	0.147136	12.1335	0.00231869	0.0348204
68744	Zfp740	ZNF740	635.735	0.479364	0.43442	0.154763	12.127	0.00232621	0.0348367
74114	Crot	CROT	363.994	-0.419424	-0.497582	0.155767	12.1273	0.00232584	0.0348367
66953	Cdca7	CDCA7	92.3103	1.04325	1.15168	0.347064	12.1108	0.00234514	0.0350847
12834	Col6a2	COL6A2	75.4095	-0.143642	0.66093	0.247234	12.0981	0.00236006	0.0352721
100503178	2810013P06Rik	N/A	235.232	-0.64561	-0.297808	0.185611	12.0904	0.00236915	0.0353723
109801	Glo1	GLO1	570.984	-0.113751	-0.386637	0.114507	12.0688	0.00239488	0.0357205
57376	Smarce1	SMARCE1	994.711	0.261336	0.345639	0.0996907	12.0552	0.00241128	0.0358818
100715	Tent2	TENT2	337.633	0.589656	0.704299	0.218046	12.0507	0.00241674	0.0358818
50524	Sall2	SALL2	628.325	0.109504	0.489802	0.139051	12.0534	0.00241348	0.0358818
57816	Tesc	N/A	60.2236	0.894111	1.3222	0.501791	12.0498	0.00241782	0.0358818
70807	Arrdc2	ARRDC2	45.8272	0.170461	-1.11361	0.406941	12.0514	0.0024158	0.0358818
15366	Hmmr	HMMR	80.0038	0.240785	1.06914	0.269804	12.0386	0.00243137	0.0360233
27364	Srr	SRR	851.79	-0.400502	-0.157986	0.116296	12.0379	0.00243223	0.0360233
414095	B130034C11Rik	N/A	23.9176	-1.28576	-1.48463	0.468574	12.03	0.00244186	0.0361297
52838	Dnlz	DNLZ	166.607	0.534515	-0.302501	0.209307	12.008	0.00246884	0.0364924
218885	Oxnad1	OXNAD1	137.397	-0.309052	-0.847129	0.240552	11.9902	0.00249087	0.0367171
228355	Madd	MADD	1226.92	-0.47243	-0.45083	0.155175	11.9937	0.00248657	0.0367171
243616	Slc6a11	SLC6A11	1065.08	-0.518299	-0.458549	0.1634	11.9898	0.00249148	0.0367171
57080	Gtf2ird1	GTF2IRD1	453.458	0.542336	0.676945	0.206639	11.9783	0.0025058	0.0368913
30785	Cttnbp2	CTTNBP2	1904.56	0.315739	0.471083	0.139703	11.9739	0.00251128	0.0369353
66569	Gdpd1	GDPD1	1357.55	0.282808	0.174589	0.0827101	11.9618	0.00252651	0.0371223
214897	Csnk1g1	CSNK1G1	1384.87	0.102711	0.436519	0.130554	11.9573	0.00253227	0.03717
18777	Lypla1	LYPLA1	280.286	-0.518976	-0.813747	0.238861	11.9197	0.00258029	0.0377999
218232	Ptpdc1	PTPDC1	299.947	-0.0694564	-0.456647	0.140384	11.9203	0.00257956	0.0377999
74007	Abtb3	ABTB3	289.904	0.712094	0.413352	0.207925	11.9164	0.00258462	0.0378259
19645	Rb1	RB1	1431.52	-0.302568	-0.30662	0.100684	11.9141	0.00258753	0.0378311
117606	Boc	BOC	175.058	-0.6567	-0.346403	0.191962	11.909	0.00259408	0.0378895
81000	Rad54l2	RAD54L2	598.779	0.414074	0.374133	0.133077	11.8998	0.00260604	0.0380266
54403	Slc4a4	SLC4A4	2101.32	-0.377735	-0.475638	0.144222	11.8728	0.00264152	0.0385064
211986	Tmem18	TMEM18	359.586	-0.319736	-0.472158	0.137182	11.8626	0.00265504	0.0386654
52357	Wwc2	WWC2	438.136	0.574804	0.591161	0.195512	11.8576	0.00266163	0.0387232
67177	Cdt1	CDT1	27.4992	1.7061	2.31916	0.569719	11.8527	0.00266826	0.0387815
100503572	Bbip1	BBIP1	670.722	-0.402507	-0.229376	0.117403	11.8487	0.00267353	0.03882
19246	Ptpn1	PTPN1	654.426	0.378963	0.550161	0.161425	11.8429	0.00268129	0.0388945
67669	Hikeshi	HIKESHI	327.67	-0.592737	-0.286558	0.172293	11.8303	0.00269822	0.0391017
15529	Sdc2	SDC2	548.777	0.441803	0.607702	0.18335	11.8176	0.00271544	0.0393128
239796	Mb21d2	MB21D2	389.681	-0.525854	-0.248033	0.153111	11.8132	0.00272141	0.0393368
243725	Ppp1r9a	PPP1R9A	5403.2	-0.205947	-0.326954	0.0963817	11.8125	0.00272241	0.0393368
19707	Reps1	REPS1	686.576	0.53282	0.377175	0.160269	11.7922	0.00275013	0.0396211
338346	Gpr21	GPR21	264.385	-0.588049	-0.461108	0.176763	11.796	0.00274498	0.0396211
12785	Cnbp	N/A	2935.37	0.373078	0.479125	0.146549	11.7939	0.00274784	0.0396211
67345	Herc4	HERC4	575.416	-0.243594	-0.325978	0.0974299	11.7864	0.00275808	0.0396466
19056	Ppp3cb	PPP3CB	6556.12	-0.334484	-0.237083	0.100164	11.7851	0.00275993	0.0396466
21356	Tapbp	TAPBP	215.048	0.324549	0.611519	0.175096	11.7886	0.00275511	0.0396466
16777	Lamb1	LAMB1	440.2	0.235154	0.567717	0.148469	11.7797	0.00276738	0.039715
67306	Zc2hc1a	ZC2HC1A	1620.37	-0.401337	-0.400875	0.134364	11.7699	0.00278095	0.0398711
21763	Tex2	TEX2	837.976	-0.596589	-0.382921	0.17621	11.7615	0.00279276	0.0400016
56839	Lgi1	LGI1	1172.17	-0.396443	-0.512577	0.156268	11.7573	0.0027986	0.0400079
75914	Exoc6b	EXOC6B	1433.72	-0.118646	-0.371906	0.109417	11.7581	0.00279738	0.0400079
329421	Myo3b	MYO3B	22.2155	2.02401	2.25615	0.698246	11.755	0.00280174	0.0400141
69780	Smap2	SMAP2	2155.7	-0.115013	0.159802	0.0792794	11.7435	0.00281798	0.0402071
218963	Ubb-ps	N/A	104.261	-2.88181	-2.85853	0.941324	11.7414	0.00282091	0.0402102
72244	1600014C10Rik	C19orf12	158.274	-0.575342	-0.828564	0.250483	11.7363	0.00282809	0.0402737
12564	Cdh8	CDH8	1235.1	-0.204484	0.187831	0.107286	11.7314	0.00283501	0.0403334
22750	Zfp9	ZNF25	677.529	0.32649	0.346905	0.113235	11.7279	0.00284001	0.0403658
21749	Terf1	TERF1	187.332	0.751524	0.489411	0.222634	11.7101	0.00286535	0.0405889
12952	Cry1	CRY1	317.673	0.828866	0.892403	0.291746	11.713	0.00286123	0.0405889
225207	Zfp521	ZNF521	153.866	0.536528	0.65607	0.196275	11.7099	0.00286572	0.0405889
13046	Celf1	CELF1	4018.27	0.0511832	0.289769	0.0899864	11.7073	0.00286942	0.0405889
212377	Mms22l	MMS22L	64.8482	1.11655	0.760826	0.33589	11.7078	0.00286865	0.0405889
68876	Atp23	ATP23	32.4562	0.668349	-0.593925	0.317005	11.7012	0.00287815	0.0406347
233904	Setd1a	N/A	856.123	0.504961	0.585403	0.187503	11.702	0.00287695	0.0406347
243548	Prickle2	PRICKLE2	2885.4	-0.0382376	0.316435	0.114863	11.6926	0.00289059	0.0407524
20377	Sfrp1	SFRP1	1002.88	0.428264	0.597177	0.169876	11.6916	0.002892	0.0407524
26436	Psg16	N/A	34.2535	-1.19297	-1.05537	0.375439	11.6834	0.00290391	0.0408813
69053	Hapstr1	HAPSTR1	728.7	0.288485	0.322815	0.104277	11.6802	0.00290861	0.0409085
26417	Mapk3	MAPK3	886.199	-0.140436	0.509565	0.195705	11.678	0.00291176	0.0409139
68813	Dock5	DOCK5	113.395	-1.01235	-0.685835	0.298551	11.6727	0.00291943	0.0409828
83397	Akap12	AKAP12	959.539	-0.235894	-0.643309	0.18176	11.6689	0.002925	0.0409846
70508	Bbx	BBX	513.492	0.67592	0.837056	0.261663	11.6689	0.00292509	0.0409846
230861	Eif4g3	EIF4G3	5598.07	-0.245817	-0.24955	0.0837503	11.6442	0.0029614	0.041454
15015	H2-Q4	N/A	19.3283	1.18805	1.62113	0.550645	11.6379	0.00297079	0.0415461
29867	Cabp1	CABP1	360.56	-0.282528	-0.451784	0.156342	11.6299	0.00298267	0.0416728
105833	Ccdc65	CCDC65	63.8979	-0.650602	-0.952226	0.274804	11.6257	0.00298897	0.0417106
192169	Ufsp2	UFSP2	480.103	-0.687259	-0.853275	0.26369	11.6232	0.0029927	0.0417106
100048658	Ddx43	N/A	9.55954	1.18284	2.69038	0.791199	11.6224	0.00299383	0.0417106
215890	Clvs2	CLVS2	255.902	-0.333101	0.165056	0.143502	11.6172	0.00300158	0.0417793
56219	Extl1	EXTL1	139.821	-0.0387312	0.706568	0.297577	11.6102	0.00301215	0.0418869
276829	Smtnl2	SMTNL2	36.4321	0.393745	2.72353	0.350892	11.605	0.00302005	0.0419575
12889	Cplx1	CPLX1	1852.07	-0.186507	-0.441346	0.133092	11.5923	0.00303921	0.0421839
215654	Cdh12	CDH12	791.637	-0.536438	-0.47171	0.171038	11.5668	0.00307826	0.0426859
11977	Atp7a	ATP7A	349.782	0.424287	-0.118608	0.163019	11.5534	0.00309898	0.042933
17919	Myo5b	MYO5B	503.052	-0.120293	0.338645	0.126461	11.5387	0.00312181	0.0431283
11857	Arhgdib	ARHGDIB	142.809	0.250296	0.828026	0.222787	11.5402	0.00311942	0.0431283
11605	Gla	GLA	111.77	0.697374	0.590021	0.225766	11.5417	0.00311712	0.0431283
109552	Sri	SRI	734.644	-0.382292	-0.261656	0.114591	11.5249	0.00314347	0.0433464
11784	Apba2	APBA2	1645.07	-0.223533	-0.321871	0.0979579	11.5255	0.0031424	0.0433464
19821	Rnf2	RNF2	1493.76	0.0852159	0.37933	0.110444	11.5126	0.00316282	0.0434514
60599	Trp53inp1	TP53INP1	590.8	0.487902	-0.0990145	0.181445	11.5156	0.00315806	0.0434514
101197	Zfp956	N/A	157.679	0.34925	0.603297	0.173654	11.5142	0.00316024	0.0434514
320742	A230072C01Rik	N/A	115.372	-0.591149	-0.623324	0.201752	11.5134	0.00316155	0.0434514
15354	Hmgb3	HMGB3	883.428	0.325857	0.448475	0.126584	11.4962	0.00318888	0.0437687
93736	Aff4	AFF4	4270.9	0.220405	0.399843	0.117739	11.4826	0.00321057	0.0440256
103468	Nup107	NUP107	265.488	0.585901	0.497525	0.187771	11.4694	0.00323187	0.0440591
68585	Rtn4	RTN4	13192.2	-0.271031	-0.325532	0.102751	11.4713	0.00322879	0.0440591
268480	Rapgefl1	RAPGEFL1	731.809	-0.394581	0.00260113	0.133678	11.4737	0.00322494	0.0440591
14702	Gng2	GNG2	13667.3	0.011344	0.336001	0.111102	11.4669	0.00323582	0.0440591
68794	Flnc	FLNC	34.126	1.04096	1.20481	0.361484	11.4677	0.00323468	0.0440591
13685	Eif4ebp1	EIF4EBP1	14.6409	1.36892	2.44972	0.748391	11.4783	0.00321745	0.0440591
244668	Sipa1l2	SIPA1L2	494.836	-0.105146	-0.616193	0.186855	11.4683	0.00323356	0.0440591
235134	Nfrkb	NFRKB	465.742	0.324793	0.557619	0.163169	11.4663	0.00323684	0.0440591
16010	Igfbp4	IGFBP4	479.939	0.473723	0.0573874	0.149972	11.4607	0.00324592	0.0441421
11790	Speg	SPEG	416.88	-0.440892	0.0121747	0.1477	11.4576	0.00325102	0.0441709
67974	Ccny	CCNY	1811.82	0.173821	0.378586	0.111568	11.4512	0.00326138	0.0442178
20481	Ski	SKI	2449.2	0.217112	0.376918	0.111014	11.4481	0.00326642	0.0442178
22235	Ugdh	UGDH	400.298	0.203476	0.391432	0.109187	11.4482	0.00326628	0.0442178
71772	Plbd2	PLBD2	198.045	-0.484048	-0.536243	0.186242	11.4514	0.00326104	0.0442178
213760	Prepl	PREPL	3537.14	-0.269237	-0.351289	0.108559	11.435	0.00328799	0.044469
12293	Cacna2d1	CACNA2D1	6007.02	0.125248	0.440216	0.134204	11.4299	0.00329633	0.0445411
12523	Cd84	CD84	39.081	-0.18989	-1.0973	0.3671	11.4216	0.00331004	0.0446855
19055	Ppp3ca	PPP3CA	10173.9	-0.278255	-0.315456	0.101948	11.4159	0.0033194	0.0447711
268970	Arhgap28	ARHGAP28	140.884	0.546064	1.35248	0.182911	11.4108	0.00332794	0.0448331
66489	Rpl35	RPL35	1259.43	0.244915	0.272697	0.0875172	11.4087	0.0033315	0.0448331
11769	Ap1s1	AP1S1	678.495	0.285165	0.443748	0.139571	11.4077	0.00333309	0.0448331
230594	Tut4	TUT4	1472.84	0.675342	0.482287	0.205884	11.3983	0.00334879	0.0450034
268934	Grm4	GRM4	26.897	-0.366018	-1.32467	0.398298	11.3865	0.00336868	0.0451886
225030	Kcng3	KCNG3	62.0198	-1.18277	-0.812942	0.355942	11.388	0.00336614	0.0451886
68142	Ino80	INO80	618.66	0.273702	0.393285	0.118799	11.3805	0.00337878	0.045283
209743	Minar1	MINAR1	130.409	-0.70814	-0.374342	0.210101	11.3766	0.00338542	0.0453309
269132	Colgalt2	COLGALT2	111.086	0.290971	0.696488	0.199578	11.3705	0.00339563	0.0454265
20679	Sox6	SOX6	570.536	-0.529332	-0.502649	0.175678	11.3635	0.00340767	0.0455464
211468	Kcnh8	KCNH8	21.626	0.173656	-3.00939	0.415733	11.3584	0.00341637	0.0456214
68763	1110038B12Rik	N/A	92.2666	0.468766	0.888553	0.241945	11.3428	0.00344304	0.0459361
67603	Dusp6	DUSP6	500.598	0.409844	0.670055	0.205281	11.3409	0.00344635	0.0459389
15117	Has2	HAS2	22.374	1.5363	1.51513	0.49019	11.3384	0.00345068	0.0459552
666794	Rbm24	RBM24	505.498	0.452244	0.575038	0.180203	11.3346	0.0034572	0.045976
14390	Gabpa	GABPA	840.96	0.400151	0.354876	0.13024	11.3339	0.00345846	0.045976
380698	Obscn	OBSCN	30.1204	-1.46895	-1.30678	0.49498	11.3264	0.00347136	0.0461062
18295	Ogn	OGN	200.043	1.02088	0.993493	0.333077	11.3224	0.0034784	0.0461582
93893	Pcdhb22	PCDHB15	123.374	-0.500662	-0.55883	0.177329	11.3028	0.00351253	0.0465361
56417	Adar	ADAR	1259.84	0.382791	0.480133	0.152849	11.3025	0.00351317	0.0465361
223227	Sox21	SOX21	166.95	0.643557	0.83642	0.257528	11.2992	0.00351887	0.0465699
14810	Grin1	GRIN1	863.24	-0.439789	-0.488308	0.161917	11.2861	0.00354209	0.0468353
434178	Zfp141	ZNF775	355.033	0.390438	0.543789	0.165897	11.2837	0.00354623	0.0468482
320865	Cdh18	CDH18	236.534	0.432652	0.688539	0.206184	11.2779	0.00355668	0.0469443
23859	Dlg2	DLG2	8058.84	-0.303062	-0.0762034	0.0939664	11.2661	0.00357763	0.0471788
319903	9630013A20Rik	N/A	107.418	-1.60982	-1.97344	0.6432	11.2605	0.00358771	0.0472276
320022	Terb1	TERB1	26.323	-0.502636	-1.5064	0.542035	11.2613	0.00358617	0.0472276
12928	Crk	CRK	1883.99	-0.407587	-0.307098	0.126596	11.2535	0.00360033	0.0473515
72179	Fbxl2	FBXL2	329.576	-0.468278	-0.374102	0.147053	11.2472	0.00361168	0.0474587
16918	Mycl	MYCL	718.992	0.417452	0.633939	0.164059	11.2415	0.00362197	0.0475517
226791	Lyplal1	LYPLAL1	42.9356	-1.0884	-0.23946	0.341133	11.2203	0.00366057	0.0480157
192157	Socs7	SOCS7	1508.65	0.169075	0.290994	0.0871429	11.218	0.00366473	0.0480278
210808	Lacc1	LACC1	54.5701	-0.939645	-1.07063	0.338943	11.214	0.00367205	0.0480682
22185	U2af2	U2AF2	773.417	0.204104	0.391114	0.114864	11.2128	0.00367431	0.0480682
72662	Dis3	DIS3	698.166	0.520333	0.457432	0.168932	11.2036	0.00369122	0.0482304
224405	Cyyr1	CYYR1	31.3581	-0.683491	0.554347	0.37089	11.199	0.00369975	0.0482304
16772	Lama1	LAMA1	65.5439	1.01551	0.649845	0.307105	11.202	0.00369409	0.0482304
75763	Dcaf17	DCAF17	437.838	-0.568649	-0.538854	0.189568	11.1993	0.00369909	0.0482304
244310	Dlgap2	DLGAP2	586.992	-0.137734	0.363845	0.165512	11.1917	0.00371325	0.0483638
23893	Grem2	GREM2	329.969	0.685679	0.721134	0.232908	11.1888	0.00371863	0.0483912
70615	Ankrd24	ANKRD24	195.825	-0.0684181	-0.531042	0.165295	11.1829	0.00372965	0.048492
544752	Tug1	TUG1	3696.01	0.0466242	0.250877	0.0783819	11.1712	0.00375158	0.0487344
19091	Prkg1	PRKG1	384.637	0.544426	0.801471	0.242117	11.1672	0.00375898	0.0487876
107513	Ssr1	SSR1	1700.55	0.368869	0.352224	0.124944	11.15	0.00379155	0.0491672
20524	Slc25a17	SLC25A17	471.103	-0.348208	0.00917372	0.115805	11.1409	0.00380874	0.0493468
15357	Hmgcr	HMGCR	2490.01	-0.5435	-0.527451	0.184609	11.1264	0.00383647	0.0496627
75965	Zdhhc20	ZDHHC20	1273.26	0.459102	0.55882	0.178807	11.117	0.0038546	0.0498152
60534	Fancg	FANCG	74.0749	-0.970602	-0.586974	0.297155	11.1168	0.00385499	0.0498152
67869	Paip2	PAIP2	1393.91	0.249869	0.314668	0.100947	11.1129	0.0038625	0.0498687

## Sheet: S2
Supplementary Table 2: Gene expression clusters of genes identified in time-course gene expression analysis
Mouse_Entrez Id	Mouse_Gene Symbol	Human_Gene Symbol	padj
Cluster 1
100039138	Gm2061	N/A	7.22e-08
108653	Rimklb	RIMKLB	0.0134
110886	Gabra5	GABRA5	0.00497
11857	Arhgdib	ARHGDIB	0.0431
12306	Anxa2	ANXA2	0.00307
12564	Cdh8	CDH8	0.0403
12832	Col5a2	COL5A2	0.0093
13003	Vcan	VCAN	4.96e-05
13447	Doc2b	DOC2B	0.000196
140630	Ube4a	UBE4A	0.0102
140919	Slc17a6	SLC17A6	0.0032
14432	Gap43	GAP43	0.00567
14696	Gnb4	GNB4	0.000136
14702	Gng2	GNG2	0.0441
15354	Hmgb3	HMGB3	0.0438
15357	Hmgcr	HMGCR	0.0497
15366	Hmmr	HMMR	0.036
16590	Kit	KIT	5.95e-05
16728	L1cam	L1CAM	0.03
16956	Lpl	LPL	4.55e-32
16981	Lrrn3	LRRN3	0.032
17295	Met	MET	0.00238
17919	Myo5b	MYO5B	0.0431
18074	Nid2	NID2	0.00422
19672	Rcn1	RCN1	1.97e-15
19821	Rnf2	RNF2	0.0435
20269	Scn3a	SCN3A	0.026
20605	Sstr1	SSTR1	1.33e-24
20679	Sox6	SOX6	0.0455
20775	Sqle	SQLE	0.0042
20840	Stac	STAC	0.000833
209743	Minar1	MINAR1	0.0453
210417	Thsd7b	THSD7B	0.0255
215690	Nav1	NAV1	0.00971
218214	Kdm1b	KDM1B	9.25e-05
22235	Ugdh	UGDH	0.0442
223838	Adamts20	ADAMTS20	0.00307
226781	Slc30a10	SLC30A10	2.57e-05
22690	Zfp28	ZFP28	0.00124
228911	Tshz2	TSHZ2	0.000107
235281	Scn3b	SCN3B	4.92e-06
237175	Adgrg2	ADGRG2	4.78e-05
237759	Col23a1	COL23A1	1.08e-09
23797	Akt3	AKT3	0.0224
238266	Syt16	SYT16	0.00689
23965	Tenm3	TENM3	0.0319
24057	Sh3yl1	SH3YL1	0.000248
243616	Slc6a11	SLC6A11	0.0367
244682	Cntn5	CNTN5	0.00128
245555	Nexmif	NEXMIF	0.0209
268297	Scml4	SCML4	0.0293
270201	Klhl18	KLHL18	0.0273
272031	Plppr1	PLPPR1	2.29e-06
280645	B3gat2	B3GAT2	0.00425
29869	Ulk2	ULK2	0.0167
330119	Adamts3	ADAMTS3	1.72e-07
380702	Shisa6	SHISA6	0.00126
381694	B3glct	B3GLCT	0.00246
545207	E130008D07Rik	N/A	7.22e-08
56847	Aldh1a3	ALDH1A3	0.00137
59058	Bhlhe22	BHLHE22	0.0144
629059	Fam124a	FAM124A	0.000833
64602	Ireb2	IREB2	0.00797
66307	Isoc1	ISOC1	0.0236
67122	Nrarp	NRARP	0.0306
68732	Carmil1	CARMIL1	0.000864
69952	Tunar	TUNAR	0.000673
70551	Tmtc4	TMTC4	0.000422
71675	Sanbr	SANBR	0.000592
72043	Sulf2	SULF2	0.0157
72693	Zcchc12	ZCCHC12	0.00164
72930	Ppp2r2b	PPP2R2B	0.000418
73173	Pcdh18	PCDH18	0.000566
76142	Ppp1r14c	PPP1R14C	0.0329
78255	Ralgps2	RALGPS2	0.00728
83397	Akap12	AKAP12	0.041
84652	Hycc1	HYCC1	0.0096
Cluster 2
16401	Itga4	ITGA4	1.88e-19
76960	Bcas1	BCAS1	3.69e-15
14586	Gfra2	GFRA2	4.53e-15
17196	Mbp	MBP	5.13e-12
243499	Lrrtm4	LRRTM4	6.65e-12
99470	Magi3	MAGI3	9.6e-12
20363	Selenop	SELENOP	4.25e-11
56508	Rapgef4	RAPGEF4	1.46e-09
11539	Adora1	ADORA1	2.94e-09
12831	Col5a1	COL5A1	1.33e-08
74309	Osbp2	OSBP2	1.97e-08
93896	Glp2r	GLP2R	6.19e-08
18040	Nefm	N/A	7.22e-08
229877	Rap1gds1	RAP1GDS1	9.46e-08
13982	Esr1	ESR1	1.72e-07
245386	Tmem255a	TMEM255A	2.35e-07
16426	Itih3	ITIH3	3.47e-07
59046	Arpp19	ARPP19	1.14e-06
18810	Plec	PLEC	1.21e-06
233115	Dpy19l3	DPY19L3	1.88e-06
320158	Zmat4	ZMAT4	2.1e-06
100503802	N/A	N/A	7.22e-08
215789	Phactr2	PHACTR2	2.93e-06
68750	Rreb1	RREB1	2.93e-06
18569	Pdcd4	PDCD4	3.47e-06
268481	Krt222	KRT222	3.47e-06
109050	Inka2	INKA2	3.47e-06
235415	Cplx3	CPLX3	4.14e-06
320007	Sidt1	SIDT1	4.25e-06
100502846	Gm19410	N/A	7.22e-08
17896	Myl4	MYL4	6.44e-06
18823	Plp1	PLP1	6.56e-06
212518	Sprn	SPRN	6.62e-06
114301	Palmd	PALMD	6.74e-06
16880	Lifr	LIFR	7.09e-06
20191	Ryr2	RYR2	7.92e-06
27276	Plekhb1	PLEKHB1	8.27e-06
19250	Ptpn14	PTPN14	9.69e-06
18039	Nefl	NEFL	1.08e-05
98660	Atp1a2	ATP1A2	1.08e-05
64176	Sv2b	SV2B	1.15e-05
16019	N/A	N/A	7.22e-08
107895	Mgat5	MGAT5	2.29e-05
22393	Wfs1	WFS1	2.41e-05
268709	Fam107a	FAM107A	2.95e-05
66673	Sorcs3	SORCS3	3.34e-05
226412	R3hdm1	R3HDM1	3.61e-05
105853	Mal2	MAL2	3.73e-05
18573	Pde1a	PDE1A	4.06e-05
74256	Cyld	CYLD	4.87e-05
320405	Cadps2	CADPS2	5.06e-05
230757	5730409E04Rik	C1orf216	5.59e-05
74100	Arpp21	ARPP21	6.11e-05
97998	Deptor	DEPTOR	7.09e-05
27226	Pla2g7	PLA2G7	9.98e-05
70892	Ttll7	TTLL7	0.000102
77125	Il33	IL33	0.000103
207565	Camkk2	CAMKK2	0.000107
22360	Nrsn1	NRSN1	0.000107
83674	Cnnm1	CNNM1	0.000113
212285	Arap2	ARAP2	0.00012
72685	Dnajc6	DNAJC6	0.000136
12810	Coch	COCH	0.000168
234214	Sorbs2	SORBS2	0.000169
71918	Zcchc24	ZCCHC24	0.00018
11856	Arhgap6	ARHGAP6	0.00018
20265	Scn1a	SCN1A	0.000191
14406	Gabrg2	GABRG2	0.000215
320587	Tmem88b	TMEM88B	0.000218
93961	B3galt5	B3GALT5	0.000223
240960	Dnah14	DNAH14	0.000248
329910	Acot11	ACOT11	0.000248
319263	Pcmtd1	PCMTD1	0.000262
320051	Exph5	EXPH5	0.000281
100038575	Gm10635	N/A	7.22e-08
65973	Asph	ASPH	0.00029
381290	Atp2b4	ATP2B4	0.000319
18479	Pak1	PAK1	0.000339
626848	Zfp971	N/A	7.22e-08
19092	Prkg2	PRKG2	0.000401
320977	N/A	N/A	7.22e-08
19090	Prkdc	PRKDC	0.000422
67467	Gpalpp1	N/A	7.22e-08
16510	Kcnh1	KCNH1	0.000437
17754	Map1a	MAP1A	0.000532
77117	Zfp934	N/A	7.22e-08
237553	Trhde	TRHDE	0.000668
329650	Med12l	MED12L	0.000711
18417	Cldn11	CLDN11	0.000751
71538	Fbxo9	FBXO9	0.000751
23890	Gpr34	GPR34	0.000773
71750	R3hdm2	R3HDM2	0.000786
72446	Prr5l	PRR5L	0.000798
241226	Itga8	ITGA8	0.000808
230235	Frrs1l	FRRS1L	0.000832
226856	Lpgat1	LPGAT1	0.000887
19276	Ptprn2	PTPRN2	0.000966
80515	Rnf227	RNF227	0.00105
320244	Ttll5	N/A	7.22e-08
69399	1700025G04Rik	C1orf21	0.00139
66961	Neat1	N/A	7.22e-08
237898	Usp32	USP32	0.00149
57440	Ehd3	EHD3	0.00154
57342	Parva	PARVA	0.00154
67991	Nacc2	NACC2	0.00177
64291	Osbpl1a	OSBPL1A	0.00179
14164	Fgf1	FGF1	0.00179
18484	Pam	PAM	0.0019
109108	Slc30a9	SLC30A9	0.00202
11668	Aldh1a1	ALDH1A1	0.00203
74030	Rin2	RIN2	0.00221
110532	Adarb1	ADARB1	0.00238
75580	Zbtb4	ZBTB4	0.00243
67834	Idh3a	IDH3A	0.00243
320183	Msrb3	MSRB3	0.00249
170639	Or51e2	OR51E2	0.00255
70839	P2ry12	P2RY12	0.00279
230085	Phf24	PHF24	0.00307
94282	Sfxn5	SFXN5	0.00314
14260	Fmn1	FMN1	0.00314
26874	Abcd2	ABCD2	0.0032
74051	Steap2	STEAP2	0.00326
109264	Me3	ME3	0.00328
13602	Sparcl1	SPARCL1	0.00329
79560	Ublcp1	UBLCP1	0.00342
380711	Rap1gap2	RAP1GAP2	0.00347
20979	Syt1	SYT1	0.00366
170719	Oxr1	OXR1	0.00383
320495	Ipcef1	IPCEF1	0.00399
209462	Hace1	HACE1	0.00411
18751	Prkcb	PRKCB	0.00425
56248	Ak3	AK3	0.00445
76804	Kdm4c	KDM4C	0.00479
52389	Adgra1	ADGRA1	0.0048
17281	Fyco1	FYCO1	0.0048
232341	Wnk1	WNK1	0.00489
14269	Fnbp1	FNBP1	0.00516
23959	Nt5e	NT5E	0.0052
11550	Adra1d	ADRA1D	0.0052
102632	Acad11	ACAD11	0.00521
208922	Cpeb3	CPEB3	0.00525
20273	Scn8a	SCN8A	0.00529
26414	Mapk10	MAPK10	0.00545
626802	Gm14322	N/A	7.22e-08
14823	Grm8	GRM8	0.00559
100040529	N/A	N/A	7.22e-08
319555	Nwd1	NWD1	0.00602
64074	Smoc2	SMOC2	0.00608
381820	Smim10l1	SMIM10L1	0.00608
75219	Dusp18	DUSP18	0.00629
104923	Adi1	ADI1	0.0063
16173	Il18	IL18	0.0063
140493	Kcnn3	KCNN3	0.00665
28075	Desi1	DESI1	0.00666
219189	Vwa8	VWA8	0.00669
22625	Map3k19	MAP3K19	0.0068
193385	Ripor2	RIPOR2	0.00687
18752	Prkcg	PRKCG	0.00696
232087	Mat2a	MAT2A	0.00701
380684	Nefh	NEFH	0.00701
52830	Pnrc2	PNRC2	0.00704
109711	Actn1	ACTN1	0.0072
20254	Scg2	SCG2	0.00721
74205	Acsl3	ACSL3	0.00766
104082	Wdr7	WDR7	0.00771
271564	Vps13a	VPS13A	0.00788
11496	Adam22	ADAM22	0.00797
18577	Pde4a	PDE4A	0.00797
70354	Secisbp2l	SECISBP2L	0.00836
74229	Paqr8	PAQR8	0.00872
26903	Dysf	DYSF	0.00872
20511	Slc1a2	SLC1A2	0.00873
69863	Ttc39b	TTC39B	0.00918
19894	Rph3a	RPH3A	0.00925
23945	Mgll	MGLL	0.00953
11548	Adra1b	ADRA1B	0.0102
70747	Tspan2	TSPAN2	0.0102
171469	Gpr37l1	GPR37L1	0.0104
14623	Gjb6	GJB6	0.0108
12799	Cnp	CNP	0.0112
58234	Shank3	SHANK3	0.0113
19736	Rgs4	RGS4	0.0114
68729	Trim37	TRIM37	0.0116
76982	Vxn	VXN	0.0116
73442	Hspa12a	HSPA12A	0.0116
319832	Tmem229a	TMEM229A	0.0116
66606	Lrrc57	LRRC57	0.0116
14763	Gpr37	GPR37	0.0116
12955	Cryab	CRYAB	0.0117
105440	Kctd9	KCTD9	0.0117
13612	Edil3	EDIL3	0.0119
110796	Tshz1	TSHZ1	0.0119
13855	Epn2	EPN2	0.0125
74191	P2ry13	P2RY13	0.0125
18606	Enpp2	ENPP2	0.0126
229214	Qrfpr	QRFPR	0.0132
211232	Cpne9	CPNE9	0.0132
20496	Slc12a2	SLC12A2	0.0134
67576	N/A	N/A	7.22e-08
68271	N/A	N/A	7.22e-08
93734	Mpv17l	MPV17L	0.0141
22619	Siae	SIAE	0.0141
54447	Asah2	ASAH2	0.0143
74519	Cyp2j9	CYP2J2	0.0144
68725	1110032F04Rik	C3orf80	0.0146
384061	Fndc5	FNDC5	0.0155
11941	Atp2b2	ATP2B2	0.0156
53328	Pgrmc1	PGRMC1	0.0157
211378	Zfp1008	N/A	7.22e-08
664883	Nova1	NOVA1	0.016
17475	Mpdz	MPDZ	0.0161
270192	Rab6b	RAB6B	0.0161
105298	Epdr1	EPDR1	0.0163
67072	Cdc37l1	CDC37L1	0.0164
18293	Ogdh	OGDH	0.0165
109294	Prex2	PREX2	0.0168
16517	Kcnj16	KCNJ16	0.017
75909	Vmp1	VMP1	0.0172
57339	Jph1	JPH1	0.0173
630836	2010315B03Rik	N/A	7.22e-08
22209	Ube2a	UBE2A	0.0177
22288	Utrn	UTRN	0.018
67712	Slc25a37	SLC25A37	0.0182
72480	Tspyl4	TSPYL4	0.0182
242721	Klhdc7a	KLHDC7A	0.0184
67498	Kcnv1	KCNV1	0.0187
75339	Mphosph8	MPHOSPH8	0.0187
12228	Btg3	BTG3	0.0188
12296	Cacnb2	CACNB2	0.0188
66905	Plin3	PLIN3	0.019
11865	Bmal1	BMAL1	0.0192
22068	Trpc6	TRPC6	0.0192
194590	Reps2	REPS2	0.0197
73707	Gucy2g	N/A	7.22e-08
16524	Kcnj9	KCNJ9	0.0199
99887	Tlcd4	TLCD4	0.0199
320027	Fstl4	FSTL4	0.02
15550	Htr1a	HTR1A	0.0201
73284	Ddit4l	DDIT4L	0.0206
74388	Dpp8	DPP8	0.0209
53320	Folh1	FOLH1	0.0209
16513	Kcnj10	KCNJ10	0.021
233919	Gpr26	GPR26	0.0211
100504586	Gm20300	N/A	7.22e-08
22784	Slc30a3	SLC30A3	0.0217
12349	Car2	CA2	0.0221
216049	Zfp365	ZNF365	0.0221
242248	Bank1	BANK1	0.0221
218035	Vps41	VPS41	0.0224
268482	Krt12	KRT12	0.0224
240283	Dmxl1	DMXL1	0.0224
100503068	Smim43	SMIM43	0.0231
12176	Bnip3	BNIP3	0.0232
217480	Dgkb	DGKB	0.0235
13406	Dmp1	DMP1	0.0235
64658	Mrps25	MRPS25	0.0235
118446	Gjc3	GJC3	0.0235
15558	Htr2a	HTR2A	0.0236
16816	Lcat	LCAT	0.0238
13195	Ddc	DDC	0.0238
229791	Plppr4	PLPPR4	0.0238
53625	B3gnt2	B3GNT2	0.0238
76477	Pcolce2	PCOLCE2	0.0238
11899	Astn1	ASTN1	0.0241
15204	Herc2	HERC2	0.0246
77018	Col25a1	COL25A1	0.0247
74106	Dcaf6	DCAF6	0.0247
76157	Slc35d3	SLC35D3	0.0253
219257	Pcdh20	PCDH20	0.0255
17931	Ppp1r12a	PPP1R12A	0.0265
71045	4933406I18Rik	N/A	7.22e-08
18762	Prkcz	PRKCZ	0.0273
100504452	N/A	N/A	7.22e-08
17954	Nap1l2	NAP1L2	0.0286
68854	Asb11	ASB11	0.0286
20324	Cavin2	CAVIN2	0.0286
213006	Mfsd4a	MFSD4A	0.0287
16515	Kcnj12	KCNJ12	0.0287
76484	Kndc1	KNDC1	0.0288
108672	Zdhhc15	ZDHHC15	0.0288
66771	Gid4	GID4	0.0292
66609	Cryzl1	CRYZL1	0.0298
217379	Ubxn2a	UBXN2A	0.0301
12010	B2m	B2M	0.031
12450	Ccng1	CCNG1	0.031
12570	Cdk5r2	CDK5R2	0.0311
13654	Egr2	EGR2	0.0311
71946	Endod1	ENDOD1	0.0311
13196	Asap1	ASAP1	0.0313
20393	Sgk1	SGK1	0.0313
22145	Tuba4a	TUBA4A	0.0317
14799	Gria1	GRIA1	0.0319
20874	Slk	SLK	0.032
20980	Syt2	SYT2	0.0324
329977	Fhad1	FHAD1	0.0324
17060	Blnk	BLNK	0.0333
76886	Fam81a	FAM81A	0.0335
244879	Npat	NPAT	0.0341
14658	Glrb	GLRB	0.0343
223978	Cpped1	CPPED1	0.0343
26413	Mapk1	MAPK1	0.0343
210108	D130043K22Rik	KIAA0319	0.0344
12759	Clu	CLU	0.0348
52392	Macir	MACIR	0.0348
74114	Crot	CROT	0.0348
12834	Col6a2	COL6A2	0.0353
109801	Glo1	GLO1	0.0357
100715	Tent2	TENT2	0.0359
27364	Srr	SRR	0.036
218232	Ptpdc1	PTPDC1	0.0378
18777	Lypla1	LYPLA1	0.0378
54403	Slc4a4	SLC4A4	0.0385
67669	Hikeshi	HIKESHI	0.0391
15529	Sdc2	SDC2	0.0393
243725	Ppp1r9a	PPP1R9A	0.0393
12785	Cnbp	N/A	7.22e-08
21763	Tex2	TEX2	0.04
56839	Lgi1	LGI1	0.04
69780	Smap2	SMAP2	0.0402
72244	1600014C10Rik	C19orf12	0.0403
21749	Terf1	TERF1	0.0406
243548	Prickle2	PRICKLE2	0.0408
69053	Hapstr1	HAPSTR1	0.0409
70508	Bbx	BBX	0.041
100048658	Ddx43	N/A	7.22e-08
215890	Clvs2	CLVS2	0.0418
109552	Sri	SRI	0.0433
268480	Rapgefl1	RAPGEFL1	0.0441
67974	Ccny	CCNY	0.0442
213760	Prepl	PREPL	0.0445
12293	Cacna2d1	CACNA2D1	0.0445
19055	Ppp3ca	PPP3CA	0.0448
225030	Kcng3	KCNG3	0.0452
269132	Colgalt2	COLGALT2	0.0454
320865	Cdh18	CDH18	0.0469
320022	Terb1	TERB1	0.0472
319903	9630013A20Rik	N/A	7.22e-08
72179	Fbxl2	FBXL2	0.0475
226791	Lyplal1	LYPLAL1	0.048
224405	Cyyr1	CYYR1	0.0482
244310	Dlgap2	DLGAP2	0.0484
19091	Prkg1	PRKG1	0.0488
107513	Ssr1	SSR1	0.0492
75965	Zdhhc20	ZDHHC20	0.0498
Cluster 3
16499	Kcnab3	KCNAB3	6.03e-18
16504	Kcnc3	KCNC3	1.09e-07
22317	Vamp1	VAMP1	1.78e-07
11733	Ank1	ANK1	6.19e-06
12325	Camk2g	CAMK2G	8.28e-06
18029	Nfic	NFIC	1.81e-05
54141	Spag5	SPAG5	9.39e-05
12424	Cck	CCK	0.000159
17441	Mog	MOG	0.000177
19653	Rbm4	RBM4	0.000178
52666	Arhgef25	ARHGEF25	0.000264
73940	Hapln2	HAPLN2	0.000566
16502	Kcnc1	KCNC1	0.000749
212439	AA986860	C1orf116	0.000833
224647	Ilrun	ILRUN	0.00122
72203	N/A	N/A	7.22e-08
16554	Kif13b	KIF13B	0.00273
118449	Synpo2	SYNPO2	0.00372
99296	Hrh3	HRH3	0.00497
228852	Ppp1r16b	PPP1R16B	0.0053
14184	Fgfr3	FGFR3	0.00532
74374	Clec16a	CLEC16A	0.00569
20909	Stx4a	STX4	0.00606
57754	Cend1	CEND1	0.00656
71764	C2cd2l	C2CD2L	0.00807
217340	Rnf157	RNF157	0.009
56013	Srcin1	SRCIN1	0.00952
215113	Slc43a2	SLC43A2	0.0098
73095	Slc25a42	SLC25A42	0.0107
11749	Anxa6	ANXA6	0.0112
100504715	Tmppe	TMPPE	0.0121
106877	Afap1l1	AFAP1L1	0.0137
623954	N/A	N/A	7.22e-08
270109	Pcnx2	PCNX2	0.0161
613258	N/A	N/A	7.22e-08
231605	Galnt9	GALNT9	0.0178
22350	Ezr	EZR	0.0179
56846	Necab3	NECAB3	0.0198
20256	Clec11a	CLEC11A	0.0219
320878	Mical2	MICAL2	0.0231
240690	St18	ST18	0.0232
110524	Dgkq	DGKQ	0.0236
21685	Tef	TEF	0.0275
18952	Septin4	N/A	7.22e-08
68525	Evc2	EVC2	0.0319
211945	Plekhh1	PLEKHH1	0.0324
16438	Itpr1	ITPR1	0.0327
14755	Pigq	PIGQ	0.0346
100503178	2810013P06Rik	N/A	7.22e-08
228355	Madd	MADD	0.0367
30785	Cttnbp2	CTTNBP2	0.0369
13046	Celf1	CELF1	0.0406
29867	Cabp1	CABP1	0.0417
12889	Cplx1	CPLX1	0.0422
16010	Igfbp4	IGFBP4	0.0441
11790	Speg	SPEG	0.0442
71772	Plbd2	PLBD2	0.0442
380698	Obscn	OBSCN	0.0461
14810	Grin1	GRIN1	0.0468
67869	Paip2	PAIP2	0.0499
Cluster 4
216613	Ccdc85a	CCDC85A	2.54e-13
241528	Lrrc55	LRRC55	2.73e-13
58178	Sorcs1	SORCS1	3.57e-13
270120	Fat3	FAT3	1.1e-11
433022	Plcxd2	PLCXD2	1.32e-09
67092	Gatm	GATM	1.33e-09
319807	Nwd2	NWD2	1.97e-09
233335	Synm	SYNM	1.9e-07
320825	Samd5	SAMD5	3.34e-07
12326	Camk4	CAMK4	6.94e-07
105445	Dock9	DOCK9	9.53e-07
20519	Slc22a3	SLC22A3	1.52e-06
11994	Pcdh15	PCDH15	2.07e-06
320311	Rnf152	RNF152	2.59e-06
23836	Cdh20	CDH20	2.88e-06
12156	Bmp2	BMP2	2.96e-06
69993	Chn2	CHN2	4.55e-06
11829	Aqp4	AQP4	6.39e-06
70546	Zdhhc2	ZDHHC2	6.39e-06
215798	Adgrg6	ADGRG6	1.13e-05
71835	Lancl2	LANCL2	1.19e-05
22249	Unc13b	UNC13B	2e-05
67414	Mfn1	MFN1	2.03e-05
210933	Adgrb3	ADGRB3	2.86e-05
53870	Cntn6	CNTN6	3.31e-05
20348	Sema3c	SEMA3C	3.75e-05
71795	Pitpnc1	PITPNC1	4.09e-05
109676	Ank2	ANK2	8.62e-05
13482	Dpp4	DPP4	8.96e-05
114249	Npnt	NPNT	9.33e-05
12319	Car8	CA8	9.98e-05
15490	Hsd17b7	HSD17B7	0.000103
109232	Sccpdh	SCCPDH	0.000115
26938	St6galnac5	ST6GALNAC5	0.000136
20750	Spp1	SPP1	0.000159
12334	Capn2	CAPN2	0.000168
170677	Cdhr1	CDHR1	0.000169
22065	Trpc3	TRPC3	0.00018
15572	Elavl4	ELAVL4	0.000245
69352	Necab1	NECAB1	0.000264
18183	Nrg3	NRG3	0.00029
271849	Shc4	SHC4	0.000368
94253	Hecw1	HECW1	0.000383
100043074	Gm4211	N/A	7.22e-08
13121	Cyp51	CYP51A1	0.000422
13507	Dsc3	DSC3	0.000422
75415	Arhgap12	ARHGAP12	0.000443
100072	Camta1	CAMTA1	0.00051
69227	Selenot	SELENOT	0.000879
22289	Kdm6a	KDM6A	0.00106
74337	Palm3	PALM3	0.00116
216227	Slc17a8	SLC17A8	0.00143
241514	Zfp804a	ZNF804A	0.00149
66573	Dzip1	DZIP1	0.0016
56526	Septin6	SEPTIN6	0.00171
320492	A830018L16Rik	C8orf34	0.00175
16011	Igfbp5	IGFBP5	0.00248
12505	Cd44	CD44	0.00264
14580	Gfap	GFAP	0.00274
338362	Ust	UST	0.00295
19726	Rfx3	RFX3	0.00306
16526	Kcnk2	KCNK2	0.00311
319554	Idi1	IDI1	0.00341
20230	Satb1	SATB1	0.00383
328324	5930438M14Rik	N/A	7.22e-08
59044	Rnf130	RNF130	0.00479
53869	Rab11a	RAB11A	0.0048
246048	Chodl	CHODL	0.00501
330096	Shisa3	SHISA3	0.0052
70974	Pgm2l1	PGM2L1	0.00523
54195	Gucy1b1	GUCY1B1	0.0053
231293	Cwh43	CWH43	0.00557
20773	Sptlc2	SPTLC2	0.00567
100503519	N/A	N/A	7.22e-08
12946	Cr1l	CR1	0.00626
16561	Kif1b	KIF1B	0.0063
108909	Aida	AIDA	0.00633
12902	Cr2	CR2	0.00635
11735	Ank3	ANK3	0.00638
16423	Cd47	CD47	0.00656
15273	Hivep2	HIVEP2	0.00672
320873	Cdh10	CDH10	0.00683
279653	Pcdh19	PCDH19	0.0069
242481	N/A	N/A	7.22e-08
94249	Slc24a3	SLC24A3	0.00721
140483	Hnmt	HNMT	0.00757
70984	4931406C07Rik	C11orf54	0.00769
665270	Plb1	PLB1	0.00827
16773	Lama2	LAMA2	0.00872
17755	Map1b	MAP1B	0.00877
17533	Mrc1	MRC1	0.00879
619287	Rtl4	RTL4	0.00884
50876	Tmod2	TMOD2	0.0093
21338	Tacr3	TACR3	0.00936
110380	Shroom2	SHROOM2	0.00936
22365	Vps45	VPS45	0.00968
14545	Gdap1	GDAP1	0.00997
381489	Rxfp1	RXFP1	0.0101
18162	Npr3	NPR3	0.0102
320566	A830029E22Rik	N/A	7.22e-08
53611	Vti1a	VTI1A	0.0111
51938	Ccdc39	CCDC39	0.0116
93891	Pcdhb20	PCDHB14	0.0116
99326	Garnl3	GARNL3	0.0119
70237	Bhlhb9	ARMCX5-GPRASP2	0.013
53618	Fut8	FUT8	0.0137
58998	Nectin3	NECTIN3	0.0139
11514	Adcy8	ADCY8	0.0139
244867	Arhgap20	ARHGAP20	0.0142
50779	Rgs6	RGS6	0.0161
60527	Fads3	FADS3	0.0166
16416	Itgb3	ITGB3	0.0167
11861	Arl4a	ARL4A	0.0173
56873	Lmbr1	LMBR1	0.0173
237010	Klhl4	KLHL4	0.0177
238680	Cntnap3	CNTNAP3	0.0182
13175	Dclk1	DCLK1	0.0184
78771	Mctp1	MCTP1	0.0186
18232	Nxph2	NXPH2	0.0187
234463	Tmem184c	TMEM184C	0.0192
319247	9530080O11Rik	N/A	7.22e-08
66435	Uggt2	UGGT2	0.0197
17132	Maf	MAF	0.0206
93688	Klhl1	KLHL1	0.0224
73845	Ankrd42	ANKRD42	0.0227
320700	A930033H14Rik	N/A	7.22e-08
234624	A330008L17Rik	N/A	7.22e-08
77220	Tmem200a	TMEM200A	0.0231
13179	Dcn	DCN	0.0235
74868	Tmem65	TMEM65	0.0235
72371	2210408I21Rik	KIAA0825	0.0237
18488	Cntn3	CNTN3	0.0238
26357	Abcg2	N/A	7.22e-08
320174	A830082K12Rik	N/A	7.22e-08
66602	N/A	N/A	7.22e-08
103967	Dnm3	DNM3	0.0253
544696	Tbc1d32	TBC1D32	0.0256
242570	Raver2	RAVER2	0.0257
235380	Dmxl2	DMXL2	0.0263
106869	Tnfaip8	TNFAIP8	0.0264
114332	Lyve1	LYVE1	0.0269
233280	Nipa1	NIPA1	0.0273
407823	Baz2b	BAZ2B	0.0281
12142	Prdm1	PRDM1	0.0285
22712	Zfp54	N/A	7.22e-08
223332	Ranbp3l	RANBP3L	0.0288
52480	N/A	N/A	7.22e-08
12921	Crhr1	CRHR1	0.0291
74718	Snx16	SNX16	0.0295
18597	Pdha1	PDHA1	0.0302
217262	Abca9	ABCA9	0.0306
384281	Gatc	GATC	0.0308
66274	Lyrm9	LYRM9	0.0313
242443	Grin3a	GRIN3A	0.0313
56808	Cacna2d2	CACNA2D2	0.0315
67516	Kctd4	KCTD4	0.0318
72144	Slc37a3	N/A	7.22e-08
15958	Ifit2	IFIT2	0.0343
72190	2510009E07Rik	C3orf70	0.0344
218885	Oxnad1	OXNAD1	0.0367
214897	Csnk1g1	CSNK1G1	0.0372
19645	Rb1	RB1	0.0378
211986	Tmem18	TMEM18	0.0387
100503572	Bbip1	BBIP1	0.0388
19056	Ppp3cb	PPP3CB	0.0396
67306	Zc2hc1a	ZC2HC1A	0.0399
218963	Ubb-ps	N/A	7.22e-08
26436	Psg16	N/A	7.22e-08
68813	Dock5	DOCK5	0.041
230861	Eif4g3	EIF4G3	0.0415
105833	Ccdc65	CCDC65	0.0417
215654	Cdh12	CDH12	0.0427
11977	Atp7a	ATP7A	0.0429
68585	Rtn4	RTN4	0.0441
15117	Has2	HAS2	0.046
93893	Pcdhb22	PCDHB15	0.0465
23859	Dlg2	DLG2	0.0472
12928	Crk	CRK	0.0474
75763	Dcaf17	DCAF17	0.0482
544752	Tug1	TUG1	0.0487
Cluster 5
19221	Ptgfrn	PTGFRN	9.95e-12
225642	Grp	GRP	1.69e-10
233071	Arhgap33	ARHGAP33	6.93e-08
67874	Rprm	RPRM	1.56e-07
76898	B3gat1	B3GAT1	1.72e-07
18530	Pcdh8	PCDH8	2.27e-07
20666	Sox11	SOX11	2.49e-07
18197	Nsg2	NSG2	6.94e-07
71994	Cnn3	CNN3	1.14e-06
17202	Mc4r	MC4R	2.07e-06
243328	Slc29a4	SLC29A4	3.05e-06
22634	Plagl1	PLAGL1	6.56e-06
19876	Robo1	ROBO1	1.29e-05
381270	Marchf4	MARCHF4	1.41e-05
269587	Epb41	EPB41	2.21e-05
18508	Pax6	PAX6	2.33e-05
57810	Cdon	CDON	2.6e-05
21887	Tle3	TLE3	2.81e-05
237877	Atad5	ATAD5	3.77e-05
74194	Rnd3	RND3	5.32e-05
83669	Wdr6	WDR6	6.11e-05
214791	Sertad4	SERTAD4	7.09e-05
244579	Tox3	TOX3	8.62e-05
59095	Fxyd6	FXYD6	8.98e-05
12444	Ccnd2	CCND2	9.44e-05
226180	Ina	INA	0.000103
219140	Spata13	SPATA13	0.00012
21833	Thra	THRA	0.000147
18991	Pou3f1	POU3F1	0.000185
65972	Ifi30	IFI30	0.000218
217125	Samd14	SAMD14	0.000236
20677	Sox4	SOX4	0.000422
218756	Slc4a7	SLC4A7	0.000432
71833	Dcaf7	DCAF7	0.000503
17242	Mdk	MDK	0.00057
11775	Ap3b2	AP3B2	0.000635
433938	Mn1	MN1	0.000682
14062	F2r	F2R	0.000781
225743	Ark2c	ARK2C	0.000873
23850	Pappa2	PAPPA2	0.00106
13641	Efnb1	EFNB1	0.00112
69113	Alkbh3	ALKBH3	0.00124
18080	Nin	NIN	0.00148
76464	Knl1	KNL1	0.00149
51800	Bok	BOK	0.00154
29861	Dpf1	DPF1	0.00179
230157	Tmeff1	TMEFF1	0.00203
381373	Sp9	SP9	0.00224
70699	Nup205	NUP205	0.00247
70208	Med23	MED23	0.00247
58894	Zfp862-ps	N/A	7.22e-08
75426	Igfbpl1	IGFBPL1	0.00274
67784	Plxnd1	PLXND1	0.00288
18111	Nnat	N/A	7.22e-08
24135	Zfp68	N/A	7.22e-08
20319	Sfrp2	SFRP2	0.00366
67621	Bend5	BEND5	0.00386
71566	Clmp	CLMP	0.0042
66313	Smurf2	SMURF2	0.00428
73112	Abracl	ABRACL	0.00432
208936	Adamts18	ADAMTS18	0.00456
243983	Zdhhc13	ZDHHC13	0.0047
268515	Bahcc1	BAHCC1	0.0047
231861	Tnrc18	TNRC18	0.0048
67245	Peli1	PELI1	0.0048
78656	Brd8	BRD8	0.0052
76808	Rpl18a	N/A	7.22e-08
12226	Btg1	BTG1	0.00535
21346	Tagln2	TAGLN2	0.00537
111970	Dlx1as	N/A	7.22e-08
67071	Rps6ka6	RPS6KA6	0.00569
22193	Ube2e3	UBE2E3	0.00583
71461	Ptk7	PTK7	0.0063
243923	Rgs9bp	RGS9BP	0.00639
13388	Dll1	DLL1	0.00656
12454	Ccnk	CCNK	0.00656
12554	Cdh13	CDH13	0.00679
268567	Tmem229b	TMEM229B	0.00684
109263	Rlf	RLF	0.00685
17357	Marcksl1	MARCKSL1	0.0069
55927	Hes6	HES6	0.00697
72514	Fgfbp3	FGFBP3	0.0072
242259	Slc44a5	SLC44A5	0.00724
106393	Srl	SRL	0.00761
23942	Mta2	MTA2	0.00769
12404	Cbln1	CBLN1	0.00769
12614	Celsr1	CELSR1	0.00772
242466	Zfp462	ZNF462	0.00807
272551	Gins2	GINS2	0.00808
20621	Snn	SNN	0.00836
12819	Col15a1	COL15A1	0.00886
67367	Paxbp1	PAXBP1	0.00971
212123	Dcaf15	DCAF15	0.0102
14391	Gabpb1	GABPB1	0.0104
56489	Ikbke	IKBKE	0.0112
17714	Grpel2	GRPEL2	0.0117
19716	Bex1	BEX1	0.0117
269582	Clspn	CLSPN	0.0128
26913	Gprin1	GPRIN1	0.0133
78625	Acsbg3	N/A	7.22e-08
76438	Rftn1	RFTN1	0.0134
20491	Sla	SLA	0.0136
216152	Plppr3	PLPPR3	0.0142
218454	Lhfpl2	LHFPL2	0.0146
22404	Wiz	WIZ	0.0147
56321	Aatf	AATF	0.0154
17219	Mcm6	MCM6	0.0155
72154	Zfp157	N/A	7.22e-08
50795	Sh3bgr	SH3BGR	0.0162
12125	Bcl2l11	BCL2L11	0.0162
22352	Vim	VIM	0.0169
217893	Pacs2	PACS2	0.017
12367	Casp3	CASP3	0.0171
624251	N/A	N/A	7.22e-08
52036	Ppp6r3	PPP6R3	0.0176
66146	Maco1	MACO1	0.0184
234728	Cmtr2	CMTR2	0.0188
330409	Cecr2	CECR2	0.0192
19699	Reln	RELN	0.0194
69773	Timm29	TIMM29	0.0199
17150	Mfap2	MFAP2	0.02
320563	Islr2	ISLR2	0.0201
142682	Zcchc14	ZCCHC14	0.0209
217331	Unk	UNK	0.0209
56452	Orc6	ORC6	0.0209
15902	Id2	ID2	0.0209
668661	2410002F23Rik	N/A	7.22e-08
16480	Jup	JUP	0.0223
19659	Rbp1	RBP1	0.0224
83673	N/A	N/A	7.22e-08
104252	Cdc42ep2	CDC42EP2	0.0225
228482	Arhgap11a	ARHGAP11A	0.0231
19268	Ptprf	PTPRF	0.0231
17217	Mcm4	MCM4	0.0234
260409	Cdc42ep3	CDC42EP3	0.0238
100978	Nfxl1	NFXL1	0.0238
18125	Nos1	NOS1	0.0242
71988	Esco2	ESCO2	0.0244
320295	C920006O11Rik	N/A	7.22e-08
19205	Ptbp1	PTBP1	0.0247
231128	Fam193a	FAM193A	0.0248
100862191	N/A	N/A	7.22e-08
13642	Efnb2	EFNB2	0.0269
74199	Vit	VIT	0.0269
68026	Pclaf	PCLAF	0.0277
17345	Mki67	MKI67	0.0278
228790	Asxl1	ASXL1	0.0286
66934	Dsn1	DSN1	0.0287
329628	Fat4	FAT4	0.0287
18028	Nfib	NFIB	0.0293
27385	Magel2	MAGEL2	0.0293
14221	Fjx1	FJX1	0.0308
74762	Mdga1	MDGA1	0.0311
214812	Zfp609	ZNF609	0.0311
72125	Amer2	AMER2	0.0313
17216	Mcm2	MCM2	0.0315
59126	Nek6	NEK6	0.0321
217151	Arl5c	ARL5C	0.0325
140887	Lnx2	LNX2	0.033
72640	Mex3a	MEX3A	0.0331
74123	Foxp4	FOXP4	0.0333
17869	Myc	MYC	0.0333
16764	Aff3	AFF3	0.0339
26465	Zfp146	ZNF146	0.0343
74022	Glyr1	GLYR1	0.0346
66953	Cdca7	CDCA7	0.0351
57376	Smarce1	SMARCE1	0.0359
50524	Sall2	SALL2	0.0359
57080	Gtf2ird1	GTF2IRD1	0.0369
66569	Gdpd1	GDPD1	0.0371
74007	Abtb3	ABTB3	0.0378
81000	Rad54l2	RAD54L2	0.038
67177	Cdt1	CDT1	0.0388
19246	Ptpn1	PTPN1	0.0389
239796	Mb21d2	MB21D2	0.0393
338346	Gpr21	GPR21	0.0396
19707	Reps1	REPS1	0.0396
16777	Lamb1	LAMB1	0.0397
225207	Zfp521	ZNF521	0.0406
212377	Mms22l	MMS22L	0.0406
68876	Atp23	ATP23	0.0406
20377	Sfrp1	SFRP1	0.0408
276829	Smtnl2	SMTNL2	0.042
101197	Zfp956	N/A	7.22e-08
103468	Nup107	NUP107	0.0441
68794	Flnc	FLNC	0.0441
235134	Nfrkb	NFRKB	0.0441
20481	Ski	SKI	0.0442
268970	Arhgap28	ARHGAP28	0.0448
66489	Rpl35	RPL35	0.0448
211468	Kcnh8	KCNH8	0.0456
68763	1110038B12Rik	N/A	7.22e-08
223227	Sox21	SOX21	0.0466
16918	Mycl	MYCL	0.0476
72662	Dis3	DIS3	0.0482
16772	Lama1	LAMA1	0.0482
20524	Slc25a17	SLC25A17	0.0493
Cluster 6
14783	Grb10	GRB10	2.74e-10
207596	Thsd4	THSD4	5.76e-06
12814	Col11a1	COL11A1	1.45e-05
20346	Sema3a	SEMA3A	4.52e-05
14405	Gabrg1	GABRG1	0.000102
219228	Pcdh17	PCDH17	0.000168
241175	Cntnap5b	N/A	7.22e-08
386753	Dbpht2	N/A	7.22e-08
13822	Epb41l2	EPB41L2	0.00264
406220	Krt77	KRT77	0.00279
74284	1700086L19Rik	N/A	7.22e-08
11601	Angpt2	ANGPT2	0.00569
239420	Csmd3	CSMD3	0.00608
213742	Xist	N/A	7.22e-08
56397	Morf4l2	MORF4L2	0.0205
108052	Slc14a1	SLC14A1	0.0224
20682	Sox9	SOX9	0.0225
21349	Tal1	TAL1	0.0235
14853	Gspt2	GSPT2	0.0248
257632	Nod2	NOD2	0.0293
69562	Cdk13	CDK13	0.0318
110920	Hspa13	HSPA13	0.0328
20918	Eif1	EIF1	0.0335
100502825	Rpl37	N/A	7.22e-08
52357	Wwc2	WWC2	0.0387
329421	Myo3b	MYO3B	0.04
22750	Zfp9	ZNF25	0.0404
93736	Aff4	AFF4	0.044
68142	Ino80	INO80	0.0453
14390	Gabpa	GABPA	0.046
18295	Ogn	OGN	0.0462
23893	Grem2	GREM2	0.0484
Cluster 7
319520	Dusp4	DUSP4	2.49e-08
19273	Ptpru	PTPRU	2.17e-07
245469	Pdzd4	PDZD4	2.93e-07
277414	Trp53i11	TP53I11	5.03e-07
71729	Rgs12	RGS12	2.5e-06
54003	Nell2	NELL2	5.76e-06
23934	Ly6h	LY6H	4.56e-05
21907	Nr2e1	NR2E1	5.06e-05
16891	Lipg	LIPG	0.000135
72386	2610035D17Rik	N/A	7.22e-08
93843	Pnck	PNCK	0.000198
14735	Gpc4	GPC4	0.000613
236539	Phgdh	PHGDH	0.000969
268448	Phf12	PHF12	0.00149
269529	Fbxo10	FBXO10	0.00193
57370	B4galt3	B4GALT3	0.00307
14284	Fosl2	FOSL2	0.00322
319984	Jph4	JPH4	0.00399
54383	Phc2	PHC2	0.00483
13803	Enc1	ENC1	0.00503
14788	Gpr162	GPR162	0.00605
97031	Tprn	TPRN	0.0061
29856	Smtn	SMTN	0.00656
233977	Ppfia1	PPFIA1	0.00687
114873	Dscaml1	DSCAML1	0.00769
54711	Plagl2	PLAGL2	0.00931
19207	Ptch2	PTCH2	0.0098
77605	H2az2	H2AZ2	0.0098
216881	Wscd1	WSCD1	0.0106
235604	Camkv	CAMKV	0.0108
319974	Auts2	AUTS2	0.0131
13401	Dmwd	DMWD	0.0138
73826	Poldip3	POLDIP3	0.0138
71276	Ccdc57	CCDC57	0.0143
268510	Mgat5b	MGAT5B	0.0148
67439	Xab2	XAB2	0.0168
14958	H1f0	H1-0	0.017
76338	Rab2b	RAB2B	0.0182
17304	Mfge8	MFGE8	0.019
14634	Gli3	GLI3	0.0192
69675	Pxdn	PXDN	0.0208
74453	Cfap53	N/A	7.22e-08
105372	Utp15	UTP15	0.0242
231712	Trafd1	TRAFD1	0.0249
627191	Syndig1l	SYNDIG1L	0.0258
118445	Klf16	KLF16	0.0287
217351	Tnrc6c	TNRC6C	0.0298
54710	Hs3st3b1	HS3ST3B1	0.0321
56036	Ccnl2	CCNL2	0.0338
12952	Cry1	CRY1	0.0406
233904	Setd1a	N/A	7.22e-08
26417	Mapk3	MAPK3	0.0409
13685	Eif4ebp1	EIF4EBP1	0.0441
11769	Ap1s1	AP1S1	0.0448
56417	Adar	ADAR	0.0465
192157	Socs7	SOCS7	0.048
22185	U2af2	U2AF2	0.0481
60534	Fancg	FANCG	0.0498
Cluster 8
60596	Gucy1a1	GUCY1A1	2.58e-07
54651	Usp27x	USP27X	0.00512
110095	Pygl	PYGL	0.00577
22781	Ikzf4	IKZF4	0.00696
15552	Htr1d	N/A	7.22e-08
240055	Neurl1b	NEURL1B	0.0157
329278	Tnn	TNN	0.0331
210808	Lacc1	LACC1	0.0481
Cluster 9
170729	Scrt1	SCRT1	3.4e-07
17988	Ndrg1	NDRG1	1.96e-05
50914	Olig1	OLIG1	2.03e-05
320111	Prr18	PRR18	0.000221
15460	Hr	HR	0.000333
226432	Ipo9	IPO9	0.000462
108068	Grm2	GRM2	0.000833
16594	Klc2	KLC2	0.00084
109648	Npy	NPY	0.0019
18717	Pip5k1c	PIP5K1C	0.00264
68465	Adipor2	ADIPOR2	0.0031
54616	Extl3	EXTL3	0.0031
23966	Tenm4	TENM4	0.00479
12709	Ckb	CKB	0.00579
12585	Cdr2	CDR2	0.0063
12652	Chga	CHGA	0.0072
213391	Rassf4	RASSF4	0.00864
101631	Pwwp2b	PWWP2B	0.00867
208666	Diras1	DIRAS1	0.00966
28169	Agpat3	AGPAT3	0.0164
67472	Mtfr1	MTFR1	0.0176
21367	Cntn2	CNTN2	0.02
102693	Phldb1	PHLDB1	0.0235
353342	Peg13	N/A	7.22e-08
105835	Sgsm3	SGSM3	0.0315
68744	Zfp740	ZNF740	0.0348
70807	Arrdc2	ARRDC2	0.0359
52838	Dnlz	DNLZ	0.0365
117606	Boc	BOC	0.0379
75914	Exoc6b	EXOC6B	0.04
11784	Apba2	APBA2	0.0433
60599	Trp53inp1	TP53INP1	0.0435
244668	Sipa1l2	SIPA1L2	0.0441
70615	Ankrd24	ANKRD24	0.0485
Cluster 10
76453	Prss23	PRSS23	4.45e-07
244895	Peak1	PEAK1	2.2e-05
14218	Sh3pxd2a	SH3PXD2A	5.06e-05
58801	Pmaip1	PMAIP1	0.000135
56405	Dusp14	DUSP14	0.000368
67792	Rgs8	RGS8	0.00145
108767	Pnrc1	PNRC1	0.00149
14605	Tsc22d3	TSC22D3	0.00152
64294	Itm2c	ITM2C	0.00172
110948	Hlcs	HLCS	0.00286
14183	Fgfr2	FGFR2	0.00367
50932	Mink1	MINK1	0.0042
14585	Gfra1	GFRA1	0.00478
225870	Rin1	RIN1	0.00556
320292	Rasgef1b	RASGEF1B	0.00556
97487	Cmtm4	CMTM4	0.00608
269424	Jade1	JADE1	0.00609
68743	Anln	ANLN	0.00688
56469	Pias1	PIAS1	0.00714
76901	Jade2	JADE2	0.0098
20112	Rps6ka2	RPS6KA2	0.0107
14359	Fxr1	FXR1	0.0117
108760	Galnt16	GALNT16	0.0117
70417	Megf10	MEGF10	0.0191
54132	Pdlim1	PDLIM1	0.0195
23831	Car14	CA14	0.022
214162	Kmt2a	KMT2A	0.0223
277360	Prex1	PREX1	0.0227
20893	Bhlhe40	BHLHE40	0.0269
11758	Prdx6	PRDX6	0.0275
70599	Itprid2	ITPRID2	0.0291
229595	Adamtsl4	ADAMTSL4	0.0322
13489	Drd2	DRD2	0.0324
231130	Tnip2	TNIP2	0.0325
57816	Tesc	N/A	7.22e-08
56219	Extl1	EXTL1	0.0419
11605	Gla	GLA	0.0431
67603	Dusp6	DUSP6	0.0459
Cluster 11
170676	Peg10	PEG10	7.53e-07
209707	Lcorl	LCORL	0.00761
12571	Cdk6	CDK6	0.0107
213262	Fstl5	FSTL5	0.0165
329506	Ctdspl2	CTDSPL2	0.0174
15129	Hbb-bs	N/A	7.22e-08
69944	2810021J22Rik	N/A	7.22e-08
12317	Calr	CALR	0.031
19647	Rbbp6	RBBP6	0.0316
56490	Zbtb20	ZBTB20	0.0319
230594	Tut4	TUT4	0.045
Cluster 12
76498	Paqr4	PAQR4	1.38e-06
56050	Cyp39a1	CYP39A1	0.00374
68693	Hnrnpul2	HNRNPUL2	0.0162
414095	B130034C11Rik	N/A	7.22e-08
Cluster 13
20620	Plk2	PLK2	1.52e-06
18611	Pea15a	PEA15	9.44e-05
329641	Sertm1	SERTM1	0.00179
217578	Baz1a	BAZ1A	0.00273
117148	Necab2	NECAB2	0.0213
64242	Ngb	NGB	0.0238
666794	Rbm24	RBM24	0.046
Cluster 14
433256	Acsl5	ACSL5	2.06e-06
77629	Sphkap	SPHKAP	5.88e-06
546336	Prrg1	PRRG1	6.39e-06
54216	Pcdh7	PCDH7	1.09e-05
239556	Cacna1i	CACNA1I	1.1e-05
225998	Rorb	RORB	1.12e-05
320091	Ano4	ANO4	5.06e-05
72479	Hsdl2	HSDL2	0.000116
27062	Cadps	N/A	7.22e-08
109904	Mcf2	MCF2	0.000207
66255	Hsbp1l1	HSBP1L1	0.000301
71373	Prr16	PRR16	0.000875
320749	N/A	N/A	7.22e-08
22169	Cmpk2	CMPK2	0.00121
16439	Itpr2	ITPR2	0.00165
99730	Taf13	TAF13	0.00282
216829	Mmgt2	N/A	7.22e-08
12300	Cacng2	CACNG2	0.00307
54670	Atp8b1	ATP8B1	0.0032
140498	Rxfp2	RXFP2	0.00329
107652	Uap1	UAP1	0.00389
16195	Il6st	IL6ST	0.0042
23792	Adam23	ADAM23	0.0048
18526	Pcdh10	PCDH10	0.00516
56784	Ralgapa1	RALGAPA1	0.00529
18858	Pmp22	PMP22	0.00613
16716	Ky	KY	0.00666
18004	Nek1	NEK1	0.0072
241568	Lrrc4c	LRRC4C	0.00868
17918	Myo5a	MYO5A	0.00913
245596	Hdx	HDX	0.0093
68728	Trp53inp2	TP53INP2	0.0102
26875	Pclo	PCLO	0.0109
75735	Pank1	PANK1	0.0125
13518	Dst	DST	0.0133
67080	1700019D03Rik	C2orf88	0.0137
76614	Immt	IMMT	0.0138
20276	Scnn1a	SCNN1A	0.0142
226751	Cdc42bpa	CDC42BPA	0.0142
224093	Fam43a	FAM43A	0.0212
20563	Slit2	SLIT2	0.0236
320634	Ocrl	OCRL	0.0238
228942	Cbln4	CBLN4	0.0246
242202	Pde5a	PDE5A	0.0247
329260	Dennd1b	DENND1B	0.0318
67345	Herc4	HERC4	0.0396
192169	Ufsp2	UFSP2	0.0417
320742	A230072C01Rik	N/A	7.22e-08
12523	Cd84	CD84	0.0447
268934	Grm4	GRM4	0.0452
Cluster 15
19277	Ptpro	PTPRO	2.32e-05
50787	Hs6st3	HS6ST3	8.1e-05
208884	Zdhhc9	ZDHHC9	0.00148
26422	Nbea	NBEA	0.00394
269610	Chd5	CHD5	0.0053
268354	Tafa2	TAFA2	0.0072
224132	Slc49a4	SLC49A4	0.00796
628779	Hs3st4	HS3ST4	0.0223
226610	Fam78b	FAM78B	0.0338
Cluster 16
140577	Ankrd6	ANKRD6	0.000646
214899	Kdm5a	KDM5A	0.00113
244418	Prag1	PRAG1	0.00134
16976	Lrpap1	LRPAP1	0.00347
236733	Usp11	USP11	0.00913
65246	Xpo7	XPO7	0.0101
319739	N/A	N/A	7.22e-08
66687	Tbc1d15	TBC1D15	0.0121
211134	Lzts1	LZTS1	0.0134
235534	Pxylp1	PXYLP1	0.0161
12398	Cbfa2t3	CBFA2T3	0.0178
84035	Kremen1	KREMEN1	0.0183
243308	A430033K04Rik	ZNF713	0.0209
107035	Fbxo38	FBXO38	0.0212
72747	Ttc39c	TTC39C	0.0215
26946	Trpc7	TRPC7	0.0224
18019	Nfatc2	NFATC2	0.0228
381022	Kmt2d	KMT2D	0.0238
104263	Kdm3a	KDM3A	0.027
242409	Tmem8b	TMEM8B	0.029
74563	Rasgef1c	RASGEF1C	0.0298
70967	Eva1c	EVA1C	0.03
15015	H2-Q4	N/A	7.22e-08
Cluster 17
98403	Zfp451	ZNF451	0.000675
71375	Foxn3	FOXN3	0.00456
20841	Zfp143	ZNF143	0.00669
68655	Fndc1	FNDC1	0.0224
11504	Adamts1	ADAMTS1	0.031
66185	Virma	VIRMA	0.0317
434178	Zfp141	ZNF775	0.0468
Cluster 18
11418	Asic2	ASIC2	0.00188
Cluster 19
328329	Mast4	MAST4	0.00537
77446	Heg1	HEG1	0.00808
231386	Ythdc1	YTHDC1	0.0197
78937	Avl9	AVL9	0.0264
Cluster 20
244646	Pkd1l3	PKD1L3	0.0215
21356	Tapbp	TAPBP	0.0396

## Sheet: S3
Supplementary Table 3: Genes Identified from Time-Course Gene Expression Analysis and Located within Genome-Wide Significant Loci of SCZ
Genes in red are among the 120 genes prioritized in the latest SCZ GWAS using fine-mapping and functional genomic data
Genes (n=35)	Assigned Cluster
BHLHE22	Cluster 1
AKT3	Cluster 1
C1orf216	Cluster 2
CAMKK2	Cluster 2
R3HDM2	Cluster 2
SFXN5	Cluster 2
TSPAN2	Cluster 2
SHANK3	Cluster 2
EPN2	Cluster 2
CACNB2	Cluster 2
ZNF365	Cluster 2
CLU	Cluster 2
SRR	Cluster 2
BBX	Cluster 2
DLGAP2	Cluster 2
PPP1R16B	Cluster 3
ELAVL4	Cluster 4
ZNF804A	Cluster 4
VPS45	Cluster 4
RGS6	Cluster 4
CRHR1	Cluster 4
B3GAT1	Cluster 5
MDK	Cluster 5
AP3B2	Cluster 5
BRD8	Cluster 5
CLSPN	Cluster 5
PTPRF	Cluster 5
PCDH17	Cluster 6
MAPK3	Cluster 7
CKB	Cluster 9
DRD2	Cluster 10
PLK2	Cluster 13
CACNA1I	Cluster 14
NEK1	Cluster 14
TBC1D15	Cluster 16

## Sheet: S4
Supplementary Table 4: sLDSC Analysis Results of FOXP1 Gene-Sets Using GWAS Data for SCZ and Control Phenotypes
P-value in bold red: significant after Bonferroni correction
P-value in bold black: nominally significant
SCZ = schizophrenia; OCD = obsessive compulsive disorder; AD = Alzheimer's disease, MDD = Major depressive disorder
	sLDSC
Trait	SCZ		OCD		AD		Stroke		MDD
FOXP1 Gene-Set	Enrichment	P-value	Enrichment	P-value	Enrichment	P-value	Enrichment	P-value	Enrichment	P-value
Postnatal stages
Time-course gene expression analysis (n=1065)	1.30638	0.000344617	1.178	0.710234	1.442	0.23353	1.808	0.412693	1.279	0.00313704
CTX-P0 (n=423)	1.24392	0.104708	0.377	0.358722	1.749	0.384106	1.105	0.766778	1.018	0.894454
CTX_P7 (n=394)	1.59644	3.93147e-06	0.795	0.805783	1.286	0.483612	0.814	0.630053	1.235	0.0706871
CTX_P47 (n=1527)	1.46072	4.96173e-08	0.899	0.777886	1.39	0.19468	1.147	0.503	1.217	0.00785128
Unique DEGs at P7 when compared to P47 (n=170)	1.66536	0.00425031	1.122	0.942729	0.835	0.774421	0.576	0.430814	0.745702	1.069
Unique DEGs at P47 when compared to P47 (n=1303)	1.42179	2.83822e-05	1.025	0.95212	1.332	0.335371	1.204	0.416391	1.178	0.058929
Prenatal stages
NSCs (E14.5) (n=1075)	1.3491	1.62752e-05	2.315	0.0448025	2.29	0.121497	1.476	0.0819156	1.089	0.39487
Unique DEGs at E14.5 when compared to P7 & P47 (n=820)	1.2721	0.00568232	1.52	0.344136	1.237	0.468586	1.185	0.486484	1.07	0.480297
Human Brain Organoid_bRGC (n=869)	1.374	4.64905e-06	1.478	0.333932	1.231	0.478894	1.213	0.367069	1.218	0.0189103
Unique DEGs for bRGCs when compared to P7 & P47 (n=722)	1.2446	0.00443726	2.63	0.0462198	4.076	0.109717	1.598	0.0716911	1.139	0.299882

## Sheet: S5
Supplementary Table 5: Significant DEGs identified in pairwise gene expression analysis
NSCs (E14.5)									Human cerebral organoids _bRGC					CTX_P0									CTX_P7									CTX_P47
Mouse Gene Symbol	Human Orthologue Gene Symbol	Base mean	log2(FC)	StdErr	Wald-Stats	P-value	P-adj		Human Gene Symbol	avg_log2FC	p_val	p_val_adj		Mouse Gene Symbol	Human Orthologue Gene Symbol	Base mean	log2(FC)	StdErr	Wald-Stats	P-value	P-adj		Mouse Gene Symbol	Human Orthologue Gene Symbol	Base mean	log2(FC)	StdErr	Wald-Stats	P-value	P-adj		Mouse Gene Symbol	Human Orthologue Gene Symbol	Base mean	log2(FC)	StdErr	Wald-Stats	P-value	P-adj
Sparcl1	SPARCL1	3952.12	3.92971	0.217089	18.1018	3.08496e-73	3.97497e-69		PKIB	-1.40334	7.99741e-141	1.42706e-136		Xist	N/A	10622.6	-9.32554	1.77657	-5.24918	1.52779e-07	9.99443e-05		Plb1	PLB1	23.8387	-2.15559	0.388153	-5.55345	2.80086e-08	4.31912e-06		Or51e2	OR51E2	36.1747	-2.34361	0.302186	-7.75553	8.79781e-15	9.90676e-13
Crispld2	CRISPLD2	494.339	3.9249	0.277369	14.1505	1.85557e-45	1.19545e-41		SOX11	-0.925793	3.39894e-91	6.06506e-87		Hao1	HAO1	20.5706	-2.57164	0.670747	-3.834	0.000126078	0.0108541		Rgs9bp	RGS9BP	47.0588	-2.12065	0.291398	-7.27751	3.40047e-13	1.90086e-10		Hsbp1l1	HSBP1L1	23.5521	-2.33795	0.35701	-6.54871	5.80368e-11	3.63394e-09
Pdgfra	PDGFRA	1634.17	-2.84063	0.2263	-12.5525	3.85082e-36	1.65393e-32		HIST1H4C	-0.922153	1.90564e-69	3.40042e-65		Depp1	DEPP1	13.9187	-2.40305	0.689382	-3.4858	0.000490664	0.026412		Rxfp2	RXFP2	18.4583	-1.97419	0.402074	-4.91003	9.10622e-07	9.85234e-05		Gm10635	N/A	66.6122	-2.25128	0.233858	-9.62668	6.16931e-22	1.46003e-19
Peg10	PEG10	2706.63	2.16532	0.175872	12.3119	7.81485e-35	2.01389e-31		RPL41	-0.542639	5.44969e-67	9.72443e-63		Gm11517	N/A	13.5408	-2.2596	0.663186	-3.40719	0.000656359	0.0303864		Rorb	RORB	1494.41	-1.72671	0.0795018	-21.7191	1.35362e-104	1.81602e-100		Myl4	MYL4	54.0148	-2.23178	0.240315	-9.28688	1.58879e-20	3.41297e-18
Peg10	RTL1	2706.63	2.16532	0.175872	12.3119	7.81485e-35	2.01389e-31		OOEP	-0.525601	6.63003e-59	1.18306e-54		Zfp819	ZNF510	11.3959	-2.2566	0.671987	-3.3581	0.000784794	0.033641		Vgll3	VGLL3	43.5647	-1.57557	0.285206	-5.52434	3.30723e-08	4.92997e-06		Ky	KY	21.2043	-1.84215	0.368525	-4.9987	5.77186e-07	1.78302e-05
Pcp4l1	PCP4L1	1358.82	2.47714	0.201014	12.3232	6.79415e-35	2.01389e-31		RPL7	0.517317	3.14938e-53	5.61976e-49		Tex35	TEX35	14.1696	-2.24677	0.653991	-3.43547	0.00059152	0.029085		Foxp1	FOXP1	3175.52	-1.5414	0.210517	-7.32196	2.44369e-13	1.42541e-10		Rxfp2	RXFP2	15.258	-1.83314	0.443783	-4.1307	3.61654e-05	0.000702332
Tnc	TNC	7488.02	2.29645	0.186749	12.297	9.40368e-35	2.01944e-31		MTHFD1L	0.704774	4.26485e-53	7.6102e-49		Angpt2	ANGPT2	22.7121	-2.14565	0.549006	-3.90825	9.29661e-05	0.00879728		Col4a3	COL4A3	20.244	-1.43696	0.392709	-3.6591	0.000253102	0.011364		Kcng4	KCNG4	26.8574	-1.83277	0.368941	-4.96764	6.77719e-07	2.05271e-05
Pla2g7	PLA2G7	1143.51	-2.72316	0.22662	-12.0164	2.91498e-33	5.36564e-30		CDON	-0.601318	6.87562e-53	1.22688e-48		Pdlim1	PDLIM1	21.6852	-1.95996	0.438353	-4.4712	7.77823e-06	0.00195052		Pld5	PLD5	36.0608	-1.24283	0.334504	-3.71543	0.000202859	0.00965093		Sptssb	SPTSSB	22.6617	-1.8116	0.35992	-5.03335	4.81984e-07	1.53652e-05
Fbln2	FBLN2	410.312	3.10292	0.25962	11.9518	6.35576e-33	1.02367e-29		SLC7A11	0.680334	1.12527e-52	2.00793e-48		Spdef	SPDEF	52.0824	-1.92824	0.461323	-4.17981	2.91747e-05	0.00457253		Itgb3	ITGB3	74.6906	-1.20077	0.188503	-6.37001	1.89016e-10	5.39541e-08		Vgll3	VGLL3	28.9422	-1.80205	0.323855	-5.56436	2.63114e-08	1.08373e-06
Tenm3	TENM3	571.393	2.42825	0.214086	11.3424	8.08712e-30	1.07883e-26		PLCB1	0.574579	4.06446e-50	7.25262e-46		Tsx	N/A	12.5954	-1.86583	0.576814	-3.23471	0.00121765	0.0430064		Dock5	DOCK5	156.156	-1.17866	0.142167	-8.29067	1.12616e-16	1.3735e-13		Ankub1	ANKUB1	14.788	-1.72353	0.428926	-4.01825	5.86332e-05	0.0010815
Arc	ARC	373.449	3.34184	0.294711	11.3394	8.37275e-30	1.07883e-26		WNT8B	-0.745576	1.3645e-47	2.43481e-43		Slc17a9	SLC17A9	28.7399	-1.69863	0.438827	-3.87083	0.000108463	0.00989055		Smim43	SMIM43	53.594	-1.12421	0.226523	-4.96292	6.9441e-07	7.7635e-05		Deptor	DEPTOR	102.004	-1.67908	0.171878	-9.76905	1.52874e-22	4.0275e-20
Mfsd2a	MFSD2A	1029.15	-2.7338	0.242815	-11.2588	2.09692e-29	2.45626e-26		CSMD2	0.629437	9.44998e-47	1.68625e-42		Spon2	SPON2	28.0848	-1.68932	0.461271	-3.6623	0.000249956	0.0169422		Susd5	SUSD5	105.61	-1.07743	0.166642	-6.46556	1.00927e-10	3.07735e-08		Kcnab3	KCNAB3	293.773	-1.65265	0.117087	-14.1147	3.08477e-45	7.17877e-42
Xist	N/A	473.969	3.2695	0.307176	10.6437	1.86484e-26	2.00237e-23		TFDP2	-0.582219	1.61577e-46	2.88318e-42		Accsl	ACCSL	18.9249	-1.65822	0.494521	-3.35319	0.000798871	0.0339237		Cplx3	CPLX3	74.7078	-1.06394	0.184454	-5.76804	8.01988e-09	1.4346e-06		Prr16	PRR16	126.056	-1.60893	0.175599	-9.16248	5.07171e-20	1.02632e-17
Luzp2	LUZP2	140.409	-4.18033	0.397803	-10.5086	7.88951e-26	7.81971e-23		SEMA6D	-0.673935	2.86044e-46	5.10417e-42		Has2	HAS2	23.6293	-1.63372	0.395468	-4.13111	3.6101e-05	0.0051243		Diaph3	DIAPH3	61.0602	-1.05874	0.216542	-4.88932	1.01183e-06	0.000106887		Dkkl1	DKKL1	29.2837	-1.49201	0.285533	-5.22535	1.73822e-07	6.14449e-06
Igf2bp2	IGF2BP2	123.386	4.3068	0.415296	10.3704	3.37969e-25	3.11052e-22		TUBB2B	0.473336	1.37845e-45	2.4597e-41		AA986860	C1orf116	21.1821	-1.58654	0.395904	-4.00738	6.1396e-05	0.0067428		Bace2	BACE2	40.3993	-1.04163	0.257307	-4.0482	5.1613e-05	0.0031191		Cyp39a1	CYP39A1	33.1279	-1.41277	0.286537	-4.9305	8.2019e-07	2.42634e-05
Kcnk1	KCNK1	330.638	-2.60086	0.256531	-10.1386	3.72426e-24	3.19914e-21		ZNF717	0.484253	4.3612e-45	7.78213e-41		Alpk3	ALPK3	27.061	-1.58086	0.441631	-3.57959	0.000344137	0.0208586		Lum	LUM	55.2202	-1.03978	0.242964	-4.27956	1.87262e-05	0.001295		Foxp1	FOXP1	1621.12	-1.38337	0.105148	-13.1564	1.56363e-39	2.71888e-36
Rph3a	RPH3A	118.354	-4.61682	0.464073	-9.94848	2.56075e-23	2.06221e-20		CDH4	-0.520572	8.65866e-45	1.54505e-40		Slc4a11	SLC4A11	31.5112	-1.46834	0.400936	-3.66228	0.000249978	0.0169422		Kcnh5	KCNH5	237.539	-0.972467	0.167147	-5.81802	5.95499e-09	1.09441e-06		Gfra2	GFRA2	503.646	-1.37746	0.0891619	-15.4489	7.66928e-54	5.35431e-50
N4bp3	N4BP3	277.542	2.66841	0.270126	9.87837	5.16655e-23	3.91594e-20		MAML3	-0.494743	1.58975e-44	2.83674e-40		P3h2	P3H2	27.8871	-1.44401	0.393175	-3.6727	0.00024	0.016599		Pi15	PI15	48.6335	-0.970863	0.246789	-3.93397	8.35528e-05	0.00468875		Cfap95	CFAP95	14.0355	-1.37392	0.421104	-3.26266	0.00110371	0.0128426
Angpt2	ANGPT2	201.921	2.94235	0.299717	9.8171	9.50427e-23	6.80347e-20		RPS15	-0.528973	5.52922e-44	9.86634e-40		Shpk	SHPK	36.5656	-1.43917	0.43758	-3.28894	0.00100565	0.038458		Trpa1	TRPA1	210.116	-0.957095	0.11701	-8.17962	2.84744e-16	3.18343e-13		Gm13629	N/A	16.05	-1.32353	0.385197	-3.43599	0.000590403	0.00764022
Itgav	ITGAV	2117.95	-1.75444	0.179114	-9.7951	1.1818e-22	7.93235e-20		RPS19	-0.469964	3.05427e-43	5.45003e-39		Vegfd	VEGFD	35.3814	-1.42594	0.359212	-3.96963	7.19846e-05	0.00741836		Hsd11b1	HSD11B1	52.4564	-0.957022	0.222779	-4.29584	1.7403e-05	0.00121604		Prss23	PRSS23	204.85	-1.31119	0.132005	-9.9329	2.99416e-23	8.53212e-21
Jag1	JAG1	472.501	2.34279	0.239281	9.79096	1.23125e-22	7.93235e-20		EMX2	-0.516269	9.4525e-43	1.6867e-38		Tincr	TINCR	43.7763	-1.37333	0.398356	-3.44749	0.000565817	0.0282715		Cd44	CD44	253.49	-0.943068	0.1605	-5.8758	4.208e-09	8.18181e-07		Grm2	GRM2	91.2952	-1.29434	0.195645	-6.61572	3.69741e-11	2.3574e-09
Cd93	CD93	1166.98	2.08646	0.213448	9.77501	1.44145e-22	8.84431e-20		ADGRV1	1.01347	5.74163e-40	1.02454e-35		Mvp	MVP	95.4366	-1.32008	0.330866	-3.98978	6.61334e-05	0.00700734		Col8a1	COL8A1	244.436	-0.937416	0.134228	-6.98376	2.87379e-12	1.16833e-09		5930438M14Rik	N/A	22.0572	-1.26532	0.324454	-3.89986	9.62486e-05	0.00164898
Gm2a	GM2A	2897.55	-1.7893	0.18958	-9.43821	3.79198e-21	2.2209e-18		GLIS3	0.730256	8.88736e-39	1.58586e-34		Sh3bgr	SH3BGR	40.5049	-1.3007	0.361333	-3.59971	0.000318568	0.0198887		Gm20319	N/A	44.9537	-0.930785	0.270554	-3.44029	0.000581084	0.0222738		Xdh	XDH	45.8486	-1.25952	0.292029	-4.31301	1.61049e-05	0.000342112
Rcan2	RCAN2	344.999	2.43569	0.261344	9.31987	1.16487e-20	6.52583e-18		EFNA5	-0.677424	6.13115e-38	1.09404e-33		Apold1	APOLD1	81.7957	-1.26031	0.37107	-3.39641	0.000682753	0.0309881		Nefm	N/A	1426	-0.908178	0.111362	-8.15521	3.48572e-16	3.59727e-13		Col15a1	COL15A1	36.2868	-1.24049	0.267811	-4.63194	3.62258e-06	9.13034e-05
Pcdh15	PCDH15	636.858	-2.06519	0.222556	-9.27941	1.70418e-20	9.14932e-18		ST6GALNAC3	-0.56203	6.13233e-38	1.09425e-33		Tap1	TAP1	59.366	-1.25082	0.326271	-3.83367	0.000126244	0.0108541		Hs3st2	HS3ST2	231.805	-0.903996	0.143372	-6.30526	2.87709e-10	7.7198e-08		Scnn1a	SCNN1A	19.4453	-1.21876	0.385974	-3.15763	0.00159056	0.0172833
Vcam1	VCAM1	599.747	-2.26046	0.245832	-9.19513	3.74556e-20	1.93046e-17		QKI	0.324244	1.87991e-37	3.35451e-33		Gnmt	GNMT	33.1956	-1.24596	0.349855	-3.56138	0.000368915	0.0217562		Fbxo32	FBXO32	90.8335	-0.88545	0.196515	-4.50576	6.61371e-06	0.000547713		Asb11	ASB11	31.0169	-1.20407	0.308366	-3.90469	9.43452e-05	0.00162635
Limd1	LIMD1	3655.52	1.58989	0.174866	9.09202	9.72158e-20	4.81779e-17		TPBG	-0.77488	2.17351e-37	3.87842e-33		Cyp2t4	N/A	44.3724	-1.22647	0.335632	-3.6542	0.000257986	0.0173131		Esrrg	ESRRG	310.467	-0.873584	0.126878	-6.88524	5.76884e-12	2.14985e-09		Ptgfrn	PTGFRN	332.317	-1.19288	0.0976363	-12.2176	2.50488e-34	2.18598e-31
Aldh1a1	ALDH1A1	114.562	-3.77613	0.419601	-8.99932	2.27115e-19	1.08384e-16		EEF1A1	0.341124	9.91195e-37	1.76869e-32		Foxp1	FOXP1	3982.42	-1.20815	0.145645	-8.29516	1.0844e-16	5.43864e-13		Sorcs1	SORCS1	1098.62	-0.862285	0.0774837	-11.1286	9.10535e-29	6.10787e-25		Fbxo32	FBXO32	234.502	-1.18498	0.123813	-9.57067	1.0621e-21	2.47169e-19
Mrc2	MRC2	403.142	2.13897	0.238351	8.974	2.85938e-19	1.31583e-16		BRINP3	0.639425	2.782e-36	4.96419e-32		Efhd1	EFHD1	56.7742	-1.20026	0.298761	-4.01744	5.88338e-05	0.00658239		Grm2	GRM2	88.79	-0.84153	0.205564	-4.09377	4.24424e-05	0.00268589		Zmat4	ZMAT4	727.237	-1.17983	0.0793521	-14.8683	5.29432e-50	1.84812e-46
Ndrg2	NDRG2	1443.15	-2.32223	0.262201	-8.85667	8.24432e-19	3.66304e-16		CTNNA2	-0.757124	1.06027e-35	1.89194e-31		Eda2r	EDA2R	69.0313	-1.1913	0.33143	-3.59442	0.000325118	0.0202137		Scube1	SCUBE1	355.76	-0.833364	0.107786	-7.73167	1.06146e-14	7.49505e-12		Bmp2	BMP2	69.1176	-1.17199	0.184987	-6.33556	2.36479e-10	1.33143e-08
Gstt1	N/A	247.775	-2.30678	0.26643	-8.6581	4.79712e-18	2.06036e-15		ANKRD11	0.43224	2.69803e-35	4.81436e-31		Kcnh1	KCNH1	187.374	-1.18933	0.243476	-4.88479	1.03539e-06	0.000421039		Osbpl3	OSBPL3	284.255	-0.813778	0.103441	-7.86705	3.63109e-15	3.24765e-12		Aldh1a1	ALDH1A1	277.292	-1.16739	0.108786	-10.731	7.27925e-27	3.08001e-24
Tmem132b	TMEM132B	214.12	-3.07261	0.357754	-8.5886	8.80355e-18	3.5448e-15		ASNS	0.50432	3.68167e-35	6.56957e-31		Acer2	ACER2	71.843	-1.17915	0.358409	-3.28996	0.00100201	0.038458		Plaat1	PLAAT1	83.8073	-0.810701	0.184547	-4.39293	1.11832e-05	0.000842885		Bank1	BANK1	24.5514	-1.14552	0.312966	-3.66021	0.000252007	0.0037634
Tgfb1i1	TGFB1I1	166.773	3.05713	0.35589	8.5901	8.68957e-18	3.5448e-15		NKAIN3	-0.632673	9.7869e-35	1.74637e-30		Adamts20	ADAMTS20	592.205	-1.16559	0.191699	-6.0803	1.19959e-09	2.00545e-06		Rprm	RPRM	245.002	-0.806197	0.133614	-6.0338	1.60147e-09	3.52219e-07		Cfap100	CFAP100	20.2838	-1.13899	0.355892	-3.20039	0.00137244	0.0152818
Col4a1	COL4A1	767.845	2.21086	0.258048	8.56765	1.05619e-17	4.12396e-15		TNRC6B	-0.399252	1.10911e-34	1.97909e-30		H1f2	H1-2	167.597	-1.15359	0.196428	-5.87284	4.28382e-09	4.60388e-06		Mb21d2	MB21D2	295.989	-0.801895	0.112043	-7.157	8.24625e-13	4.09747e-10		Ddit4l	DDIT4L	219.849	-1.13418	0.180128	-6.29653	3.04376e-10	1.69323e-08
Gatm	GATM	2018.25	-1.80509	0.216116	-8.35241	6.68838e-17	2.5347e-14		FHIT	-0.652445	4.7865e-34	8.54102e-30		Diaph3	DIAPH3	84.4391	-1.1381	0.237375	-4.79452	1.63065e-06	0.000598409		Syndig1	SYNDIG1	121.945	-0.797223	0.197367	-4.03929	5.36126e-05	0.00321101		Fhad1	FHAD1	63.2659	-1.12917	0.209089	-5.40044	6.64775e-08	2.54308e-06
Sting1	STING1	290.345	2.27771	0.273476	8.32873	8.17114e-17	3.00815e-14		CARS	0.550071	6.25698e-34	1.1165e-29		Atad5	ATAD5	718.635	-1.1297	0.227683	-4.96172	6.98712e-07	0.000339123		Tacr3	TACR3	101.334	-0.784061	0.184031	-4.26048	2.03986e-05	0.00139626		Hr	HR	169.467	-1.12535	0.138546	-8.12254	4.56523e-16	6.37443e-14
Aqp4	AQP4	235.418	-2.62077	0.325095	-8.06155	7.53334e-16	2.69631e-13		SGCZ	0.60448	1.37599e-33	2.45532e-29		Loxl2	LOXL2	61.4547	-1.0872	0.230436	-4.718	2.38174e-06	0.00073134		Il1rapl2	IL1RAPL2	222.366	-0.742355	0.135776	-5.46748	4.56468e-08	6.58492e-06		Hs3st2	HS3ST2	203.972	-1.12141	0.145435	-7.7107	1.25134e-14	1.36504e-12
Zbed5	SCAND3	190.444	2.54138	0.31746	8.00536	1.19115e-15	4.14811e-13		ATP5E	-0.532248	1.82656e-33	3.25931e-29		Chrm2	CHRM2	45.985	-1.08467	0.246559	-4.39925	1.08625e-05	0.0025537		Nefh	NEFH	175.964	-0.731088	0.134576	-5.43253	5.55603e-08	7.92976e-06		Nefh	NEFH	616.183	-1.11473	0.0847848	-13.1478	1.75248e-39	2.71888e-36
Myadm	MYADM	382.605	1.897	0.23744	7.98937	1.35625e-15	4.48084e-13		TTR	0.537475	8.91821e-33	1.59136e-28		B230303O12Rik	N/A	122.538	-1.07944	0.270315	-3.99326	6.51703e-05	0.00698035		Masp1	MASP1	75.7543	-0.727783	0.210983	-3.44949	0.000561648	0.0216558		Adra1d	ADRA1D	65.9307	-1.10732	0.21201	-5.22294	1.761e-07	6.2093e-06
Col4a2	COL4A2	203.783	2.42576	0.303502	7.99257	1.3215e-15	4.48084e-13		ARMC9	-0.420973	1.21909e-32	2.17535e-28		Per2	PER2	400.97	-1.07857	0.26748	-4.03234	5.52235e-05	0.00652443		Whrn	WHRN	70.9815	-0.704634	0.199616	-3.52995	0.000415635	0.0167957		Sgpp2	SGPP2	148.332	-1.10719	0.149224	-7.41964	1.17439e-13	1.10798e-11
Eda	EDA	180.497	2.45572	0.310682	7.90428	2.69496e-15	8.68113e-13		SLC44A5	-0.517954	1.75629e-32	3.13393e-28		Anln	ANLN	286.667	-1.07815	0.217875	-4.94846	7.48022e-07	0.000341053		Nefl	NEFL	1077.07	-0.698251	0.0969024	-7.20571	5.77415e-13	3.09864e-10		Pvalb	PVALB	252.498	-1.10168	0.106013	-10.3919	2.69825e-25	9.41891e-23
Cavin1	CAVIN1	256.62	2.49288	0.320538	7.77719	7.41541e-15	2.33043e-12		MAP4	0.401261	2.59475e-32	4.63008e-28		Dll4	DLL4	79.6248	-1.05848	0.281738	-3.75697	0.000171981	0.0126844		Cadps2	CADPS2	695.953	-0.693141	0.0792227	-8.74927	2.14736e-18	3.60112e-15		Cwh43	CWH43	47.9705	-1.088	0.224775	-4.84037	1.29599e-06	3.64102e-05
Map1b	MAP1B	912.247	1.57547	0.203403	7.74558	9.51482e-15	2.88893e-12		RPS8	-0.474142	3.16864e-32	5.65411e-28		Ikbke	IKBKE	46.3349	-1.04331	0.307856	-3.38897	0.000701569	0.0314161		Abcd2	ABCD2	424.763	-0.688803	0.0888016	-7.75665	8.72038e-15	6.49959e-12		Fap	FAP	38.4121	-1.08568	0.250184	-4.33952	1.42796e-05	0.000309125
Ehd4	EHD4	241.068	2.01997	0.260857	7.74361	9.66364e-15	2.88893e-12		CHD6	-0.450266	6.35914e-32	1.13473e-27		H2-Q4	HLA-A	42.085	-1.04081	0.284367	-3.66008	0.000252138	0.017012		Nudt4	NUDT4	4191.12	-0.686025	0.0637987	-10.753	5.73832e-27	1.92463e-23		BC006965	N/A	19.7067	-1.08281	0.372904	-2.90372	0.00368756	0.0347006
Hs3st1	HS3ST1	98.2051	2.98915	0.386146	7.74098	9.86517e-15	2.88893e-12		RPL35	-0.47718	8.87133e-32	1.583e-27		Esco2	ESCO2	126.812	-1.01415	0.203378	-4.98651	6.14806e-07	0.000308624		Nudt4	NUDT4B	4191.12	-0.686025	0.0637987	-10.753	5.73832e-27	1.92463e-23		Arrdc2	ARRDC2	37.5829	-1.0809	0.300995	-3.5911	0.000329287	0.00470608
Hk2	HK2	446.367	1.77775	0.230026	7.72844	1.0887e-14	3.11732e-12		PDE4B	0.595878	2.27209e-31	4.05433e-27		Thsd4	THSD4	170.408	-0.999525	0.167765	-5.95788	2.55534e-09	3.49524e-06		Glp2r	GLP2R	66.6882	-0.679616	0.196618	-3.45653	0.000547185	0.0212784		Postn	POSTN	37.8534	-1.06165	0.256244	-4.14312	3.4261e-05	0.000668138
Gpr37l1	GPR37L1	306.737	-2.14037	0.280213	-7.63839	2.19951e-14	6.16103e-12		PTPRA	0.400394	6.6595e-31	1.18832e-26		Cdon	CDON	1774.57	-0.98688	0.205581	-4.80045	1.58307e-06	0.000595472		Trmt9b	TRMT9B	121.851	-0.678292	0.154589	-4.38771	1.14553e-05	0.000858571		Adgrg6	ADGRG6	59.1805	-1.06021	0.264203	-4.01286	5.99883e-05	0.00110358
St6gal2	ST6GAL2	98.4806	-3.00117	0.394884	-7.60013	2.95838e-14	7.94141e-12		PLEKHA7	-0.379334	7.0189e-31	1.25245e-26		Msrb3	MSRB3	64.7429	-0.97002	0.225731	-4.29725	1.72934e-05	0.00321229		Lynx1	LYNX1	177.631	-0.675211	0.142014	-4.75456	1.98883e-06	0.00019476		Nxf7	NXF2	18.5383	-1.05578	0.355951	-2.96608	0.00301625	0.0292582
Plvap	PLVAP	181.188	2.43811	0.320765	7.60091	2.9405e-14	7.94141e-12		NCOA6	-0.466591	9.14655e-31	1.63211e-26		Zbtb20	ZBTB20	166.102	-0.965976	0.206642	-4.67463	2.94478e-06	0.000868769		Hs3st5	HS3ST5	141.964	-0.669701	0.14886	-4.49887	6.83147e-06	0.000558848		Nxf7	NXF2B	18.5383	-1.05578	0.355951	-2.96608	0.00301625	0.0292582
Sulf1	SULF1	156.611	-2.6838	0.35599	-7.53898	4.73648e-14	1.2455e-11		TTN	0.407843	2.416e-30	4.31111e-26		Mcm10	MCM10	80.7943	-0.962947	0.245467	-3.92291	8.74859e-05	0.00854749		Boc	BOC	121.743	-0.661382	0.153536	-4.30767	1.64983e-05	0.00117112		Cdr2	CDR2	67.5424	-1.05489	0.197239	-5.3483	8.87858e-08	3.29712e-06
Glipr2	GLIPR2	585.482	1.62081	0.215241	7.53022	5.06541e-14	1.30535e-11		PCLO	-0.495058	2.54202e-30	4.53599e-26		Stil	STIL	141.663	-0.935855	0.231735	-4.03848	5.37992e-05	0.00647732		Dpp4	DPP4	146.386	-0.656902	0.15136	-4.34	1.42483e-05	0.00103889		Trpc3	TRPC3	156.494	-1.0527	0.13282	-7.92575	2.26771e-15	2.85262e-13
Akap12	AKAP12	5420.65	1.26339	0.168235	7.50969	5.92669e-14	1.49736e-11		FBXL7	0.49799	2.83213e-30	5.05365e-26		Stac2	STAC2	577.604	-0.933441	0.15437	-6.04679	1.47756e-09	2.22314e-06		Lhfpl6	LHFPL6	412.695	-0.65497	0.0920847	-7.11269	1.13805e-12	5.45287e-10		Vamp1	VAMP1	506.37	-1.05203	0.0854241	-12.3153	7.49083e-35	8.04573e-32
Col28a1	COL28A1	86.9074	3.09216	0.414246	7.46454	8.3594e-14	2.07136e-11		FABP7	0.489504	2.99515e-30	5.34454e-26		Osbpl3	OSBPL3	448.514	-0.905104	0.178479	-5.07121	3.95299e-07	0.000220284		Pex5l	PEX5L	607.696	-0.64214	0.0904158	-7.10208	1.22893e-12	5.6853e-10		Dpp4	DPP4	85.0517	-1.04626	0.191795	-5.45509	4.89476e-08	1.92523e-06
Slc39a12	SLC39A12	272.056	-1.92853	0.258927	-7.44817	9.46471e-14	2.301e-11		RERE	-0.296916	8.84157e-30	1.57769e-25		Kifc1	KIFC1	78.0933	-0.888566	0.223458	-3.97643	6.99579e-05	0.00725921		Cryab	CRYAB	112.532	-0.630962	0.173775	-3.63091	0.000282427	0.0122227		Whrn	WHRN	105.51	-1.04439	0.159821	-6.53474	6.37204e-11	3.93685e-09
Fzd1	FZD1	419.627	1.76971	0.240512	7.35806	1.86598e-13	4.45242e-11		ABTB2	0.635735	2.22738e-29	3.97455e-25		Nid2	NID2	202.243	-0.88805	0.220595	-4.0257	5.68058e-05	0.00652443		Rnf152	RNF152	1258.22	-0.628286	0.0636262	-9.87465	5.36197e-23	1.43872e-19		Il4ra	IL4R	18.8587	-1.04294	0.350291	-2.97736	0.00290741	0.0284184
Nell2	NELL2	4006.52	-1.35674	0.185359	-7.31952	2.48867e-13	5.83027e-11		PUS7L	0.409741	3.1935e-29	5.69849e-25		Mms22l	MMS22L	221.186	-0.887808	0.210853	-4.21055	2.54746e-05	0.00422559		Camk2n1	CAMK2N1	4023.39	-0.625764	0.0908403	-6.88861	5.63402e-12	2.14985e-09		Stac2	STAC2	403.141	-1.03186	0.086589	-11.9168	9.68048e-33	7.11414e-30
Cnn2	CNN2	444.971	1.81097	0.247887	7.30564	2.75946e-13	6.34922e-11		ABCA1	-0.470142	7.9366e-29	1.41621e-24		Zfp451	ZNF451	959.488	-0.878838	0.211481	-4.15565	3.2437e-05	0.00469407		Slc24a2	SLC24A2	1892.27	-0.621398	0.0813152	-7.64185	2.14123e-14	1.43634e-11		Ighm	IGHM	189.024	-1.01736	0.13004	-7.82344	5.13985e-15	6.09408e-13
Kcnj10	KCNJ10	13755.9	-1.44133	0.197817	-7.28618	3.18873e-13	7.20821e-11		DSTN	0.472993	8.64139e-29	1.54197e-24		Ifi30	IFI30	219.486	-0.872019	0.203814	-4.2785	1.88155e-05	0.00345242		Adamts20	ADAMTS20	366.492	-0.620475	0.110527	-5.61381	1.97924e-08	3.19922e-06		Adra1b	ADRA1B	88.6586	-1.01239	0.189083	-5.35422	8.59243e-08	3.19936e-06
Plxnd1	PLXND1	589.555	2.00018	0.275356	7.26396	3.75919e-13	8.35124e-11		TRIM36	-0.38683	1.04679e-28	1.86789e-24		Cdt1	CDT1	121.562	-0.86962	0.238665	-3.64368	0.000268763	0.0177132		Sema7a	SEMA7A	634.004	-0.61762	0.133049	-4.64204	3.4498e-06	0.00030855		Rassf4	RASSF4	44.3178	-1.01225	0.237296	-4.26577	1.9921e-05	0.000413924
Tagln2	TAGLN2	67.85	3.94929	0.545624	7.23811	4.54972e-13	9.93613e-11		FOXP1	0.294503	2.37667e-28	4.24094e-24		Gpr156	GPR156	238.872	-0.860792	0.214364	-4.01557	5.93026e-05	0.00658239		Lypd6	LYPD6	392.752	-0.617438	0.103794	-5.94871	2.70267e-09	5.7554e-07		Prrg1	PRRG1	111.947	-1.00392	0.167522	-5.99279	2.06275e-09	1.03979e-07
Prrg3	PRRG3	57.2255	3.96986	0.549376	7.22613	4.96969e-13	1.06724e-10		NEK11	0.47571	8.03343e-28	1.43349e-23		Cldn1	CLDN1	90.5574	-0.859807	0.258649	-3.32422	0.000886655	0.0363504		Astn2	ASTN2	179.703	-0.613991	0.126112	-4.86862	1.1238e-06	0.000115113		Gucy2g	N/A	33.6307	-1.00359	0.272618	-3.68133	0.000232023	0.00349864
Sv2c	SV2C	381.504	1.63493	0.226768	7.20967	5.60871e-13	1.18472e-10		ARFGEF2	-0.431726	2.50894e-27	4.47695e-23		Cacnb2	CACNB2	161.009	-0.844451	0.253527	-3.33081	0.000865924	0.0358933		Slc6a7	SLC6A7	198.761	-0.613335	0.16818	-3.64689	0.000265431	0.0117139		Osbpl3	OSBPL3	505.012	-1.00358	0.087788	-11.4318	2.89971e-30	1.55726e-27
Gstt3	N/A	140.787	-2.70759	0.376876	-7.18429	6.75585e-13	1.38173e-10		TSHZ2	-0.86527	2.51687e-27	4.4911e-23		Anxa2	ANXA2	124.656	-0.835684	0.222372	-3.75805	0.000171243	0.0126844		Inhbb	INHBB	114.927	-0.609926	0.19178	-3.18034	0.00147103	0.0484898		Glt8d2	GLT8D2	146.023	-1.00168	0.156118	-6.41617	1.39749e-10	8.13045e-09
Cntn1	CNTN1	3800.92	-1.25081	0.174063	-7.18595	6.67401e-13	1.38173e-10		FAM182B	0.5317	3.20254e-27	5.71462e-23		Kdm5a	KDM5A	1929.6	-0.833185	0.212962	-3.91236	9.1397e-05	0.00877088		Zmat4	ZMAT4	219.093	-0.60603	0.161984	-3.74129	0.00018308	0.00883524		Abracl	ABRACL	111.079	-1.00022	0.171549	-5.83051	5.52582e-09	2.55487e-07
Lama5	LAMA5	1592.51	1.56885	0.218447	7.18182	6.87894e-13	1.38492e-10		GARS	0.476273	5.43243e-27	9.69363e-23		Nin	NIN	4457.84	-0.831418	0.202204	-4.11178	3.92627e-05	0.00529104		Shisa6	SHISA6	956.215	-0.603419	0.0744165	-8.10867	5.11748e-16	4.90401e-13		Il1r1	IL1R1	71.5815	-0.997603	0.200412	-4.97776	6.43255e-07	1.95681e-05
Ddr2	DDR2	217.421	-1.95511	0.273685	-7.14364	9.08918e-13	1.80176e-10		MECOM	-0.452202	5.52822e-27	9.86456e-23		Zfp112	ZNF112	215.311	-0.822255	0.252073	-3.26197	0.00110639	0.0403269		Ngef	NGEF	334.377	-0.602876	0.123638	-4.87615	1.08174e-06	0.00011338		Fam43a	FAM43A	65.1171	-0.99105	0.18874	-5.25086	1.51388e-07	5.40622e-06
Flnb	FLNB	1605.42	1.33253	0.18954	7.0303	2.06092e-12	3.99203e-10		SHISA6	-0.437216	1.80368e-26	3.21848e-22		Lifr	LIFR	501.882	-0.815817	0.137385	-5.93816	2.88242e-09	3.5768e-06		Plxnd1	PLXND1	716.187	-0.602351	0.10417	-5.78241	7.36359e-09	1.335e-06		Pld5	PLD5	87.7916	-0.988985	0.19081	-5.1831	2.18231e-07	7.52386e-06
Colgalt2	COLGALT2	412.984	1.5515	0.220719	7.0293	2.07579e-12	3.99203e-10		BCL2L1	-0.435618	2.41044e-26	4.3012e-22		Adamts1	ADAMTS1	181.899	-0.814791	0.221906	-3.67179	0.000240855	0.016599		Creb3l1	CREB3L1	104.586	-0.59687	0.160095	-3.72823	0.000192831	0.00923934		Syt2	SYT2	130.812	-0.985331	0.175239	-5.62279	1.87894e-08	7.99854e-07
Cdr2	CDR2	425.166	1.56823	0.224017	7.00052	2.55015e-12	4.83216e-10		COL9A3	-0.36787	1.31125e-25	2.3398e-21		Cry1	CRY1	705.469	-0.812004	0.24784	-3.27633	0.00105165	0.0396726		Trpc3	TRPC3	277.364	-0.593896	0.101341	-5.86035	4.61905e-09	8.85275e-07		Bok	BOK	36.0209	-0.984396	0.275463	-3.57361	0.000352095	0.00494598
Lama4	LAMA4	213.654	1.93277	0.27623	6.99694	2.61606e-12	4.88522e-10		GGACT	-0.425776	1.68298e-25	3.00311e-21		Eomes	EOMES	830.923	-0.811526	0.226389	-3.58466	0.000337523	0.0207281		Rxfp1	RXFP1	319.931	-0.59362	0.121844	-4.87199	1.10482e-06	0.000114901		Arhgap42	ARHGAP42	213.745	-0.978473	0.129108	-7.57869	3.49054e-14	3.55755e-12
Plk2	PLK2	1339.19	1.44471	0.2067	6.98943	2.76007e-12	5.08049e-10		LINGO2	-0.706556	1.83269e-25	3.27026e-21		Mybl1	MYBL1	86.8726	-0.807817	0.230573	-3.50351	0.000459162	0.0254266		Plcxd2	PLCXD2	3062.98	-0.59135	0.0548276	-10.7856	4.02462e-27	1.79981e-23		Aspa	ASPA	95.9861	-0.974915	0.197858	-4.92734	8.33559e-07	2.45548e-05
Pam	PAM	1394.34	1.30883	0.187883	6.96619	3.25634e-12	5.90956e-10		RPL15	0.300657	4.84906e-25	8.65266e-21		Zfp143	ZNF143	428.455	-0.807259	0.201071	-4.01479	5.94978e-05	0.00658239		Kcnj9	KCNJ9	228.29	-0.58951	0.12505	-4.71419	2.4267e-06	0.000230898		Blnk	BLNK	68.6592	-0.970733	0.193419	-5.01882	5.19889e-07	1.63496e-05
Rhbdl3	RHBDL3	330.252	-1.84301	0.267002	-6.90263	5.1049e-12	9.13564e-10		COMT	0.416623	6.24144e-25	1.11372e-20		Cd44	CD44	66.4177	-0.802211	0.221163	-3.62724	0.000286468	0.0184196		Pgr	PGR	198.466	-0.580423	0.128548	-4.51524	6.32464e-06	0.000530321		Chrna5	CHRNA5	28.0466	-0.969616	0.291436	-3.32703	0.000877762	0.0106206
Eya2	EYA2	198.468	1.98139	0.288302	6.87263	6.3031e-12	1.11254e-09		SASH1	-0.527812	7.08556e-25	1.26435e-20		Rasl11b	RASL11B	324.198	-0.797672	0.205123	-3.88875	0.000100764	0.00941673		Xkr6	XKR6	136.376	-0.576981	0.163724	-3.5241	0.000424921	0.0169665		Rorb	RORB	1453.63	-0.966391	0.0817429	-11.8223	2.99264e-32	1.98982e-29
Trf	TF	126.197	2.2138	0.324325	6.82587	8.7391e-12	1.52167e-09		IGFBP2	-0.410964	9.77113e-25	1.74356e-20		Ppp1r1b	PPP1R1B	774.534	-0.796713	0.207227	-3.84464	0.000120729	0.0105609		Tnfrsf11a	TNFRSF11A	128.593	-0.570287	0.159856	-3.56752	0.000360383	0.0149225		Il1rapl2	IL1RAPL2	94.5061	-0.965335	0.164035	-5.88493	3.98214e-09	1.8977e-07
Mical2	MICAL2	546.303	1.42022	0.208376	6.81569	9.38138e-12	1.61172e-09		RGS7	-0.506235	1.3313e-24	2.37557e-20		Fam13a	FAM13A	307.602	-0.769316	0.183336	-4.1962	2.71428e-05	0.00434457		Crtac1	CRTAC1	150.587	-0.558516	0.162838	-3.42989	0.000603826	0.0230796		Astn2	ASTN2	223.95	-0.95689	0.121454	-7.87863	3.30998e-15	4.09003e-13
6330403K07Rik	LOC728392	330.9	-2.19842	0.325056	-6.76322	1.34958e-11	2.28807e-09		HECW2	-0.418921	2.28661e-24	4.08022e-20		Cep55	CEP55	96.4217	-0.764489	0.227997	-3.35307	0.000799213	0.0339237		Cdh12	CDH12	974.069	-0.554858	0.0927315	-5.9835	2.18397e-09	4.72582e-07		Pappa2	PAPPA2	40.5925	-0.951035	0.253084	-3.75778	0.000171425	0.00269854
Gas7	GAS7	1552.12	1.5332	0.227441	6.74111	1.57185e-11	2.6303e-09		TNRC6A	-0.345889	4.35552e-24	7.77199e-20		Wee1	WEE1	178.75	-0.762609	0.214313	-3.55838	0.000373142	0.0218455		Eya4	EYA4	127.356	-0.553791	0.145307	-3.81118	0.000138303	0.00710907		C030029H02Rik	N/A	28.7858	-0.948012	0.294284	-3.22142	0.00127557	0.0143984
Nnat	NNAT	3218.47	1.21406	0.180547	6.72435	1.76379e-11	2.91365e-09		C20orf194	0.390282	1.00647e-23	1.79594e-19		Tanc1	TANC1	238.77	-0.758981	0.222126	-3.41689	0.000633414	0.0299697		Il1rap	IL1RAP	237.586	-0.553217	0.124356	-4.44866	8.64088e-06	0.000670093		Prr5l	PRR5L	58.6245	-0.948006	0.198114	-4.78517	1.70845e-06	4.66832e-05
Gli1	GLI1	64.9551	3.80527	0.56632	6.71929	1.82613e-11	2.97844e-09		SLC7A1	0.392754	1.05672e-23	1.88561e-19		Rlf	RLF	2289.23	-0.756937	0.212581	-3.56069	0.000369877	0.0217562		Rsad1	RSAD1	218.26	-0.548872	0.127241	-4.31363	1.60592e-05	0.00115214		Scn1a	SCN1A	3405.08	-0.947974	0.07396	-12.8174	1.31029e-37	1.66323e-34
Apoe	APOE	2127.08	-1.75483	0.262364	-6.68852	2.25439e-11	3.63098e-09		NPAS3	0.246507	1.54814e-23	2.7625e-19		Litaf	LITAF	185.118	-0.750422	0.219374	-3.42075	0.00062449	0.0298559		Pvt1	N/A	145.152	-0.546645	0.136035	-4.01841	5.85929e-05	0.00341716		Hapln2	HAPLN2	59.5883	-0.945961	0.203204	-4.65522	3.23636e-06	8.24622e-05
Nol4l	NOL4L	853.918	1.36007	0.205392	6.62183	3.54783e-11	5.64368e-09		THSD7A	-0.627401	2.66272e-23	4.75135e-19		Rnd3	RND3	1338.37	-0.750175	0.133003	-5.64028	1.69776e-08	1.59653e-05		Ppm1l	PPM1L	492.697	-0.533073	0.0871189	-6.11891	9.42166e-10	2.25716e-07		Catsperz	CATSPERZ	30.0732	-0.945379	0.295289	-3.20154	0.00136696	0.0152451
Trp53i11	TP53I11	2007.53	1.58876	0.240493	6.60624	3.9419e-11	6.19408e-09		EIF4EBP1	0.429002	2.9497e-23	5.26345e-19		Inhbb	INHBB	516.93	-0.749995	0.171497	-4.37322	1.22429e-05	0.00263152		Lgi2	LGI2	475.199	-0.530336	0.0809644	-6.55024	5.74459e-11	1.83499e-08		Gm16485	N/A	376.921	-0.944661	0.117203	-8.06003	7.62775e-16	1.01435e-13
Atp1a2	ATP1A2	11727.7	-1.31782	0.19963	-6.60135	4.07428e-11	6.32495e-09		CHD2	-0.395255	3.97602e-23	7.0948e-19		Mpp7	MPP7	142.255	-0.748443	0.226068	-3.3107	0.000930631	0.0370431		Gpr158	GPR158	591.872	-0.529276	0.116374	-4.54807	5.41412e-06	0.000468618		Casz1	CASZ1	29.7465	-0.937619	0.281803	-3.32722	0.000877166	0.0106206
Gnao1	GNAO1	956.556	1.53542	0.232704	6.59816	4.16294e-11	6.38565e-09		TUBB2A	0.445243	8.17134e-23	1.45809e-18		Slc4a7	SLC4A7	2274.7	-0.74836	0.205392	-3.64357	0.000268879	0.0177132		Entrep2	ENTREP2	265.584	-0.523063	0.113149	-4.62279	3.78607e-06	0.000336384		Niban1	NIBAN1	26.5646	-0.9361	0.300362	-3.11657	0.00182966	0.0194426
Scml4	SCML4	367.428	1.49738	0.227164	6.59163	4.35033e-11	6.59458e-09		CSNK2A1	0.400105	1.21495e-22	2.16795e-18		Lipg	LIPG	292.642	-0.739634	0.150332	-4.91999	8.65475e-07	0.000372055		Lpl	LPL	1641.83	-0.522992	0.0728046	-7.18351	6.79454e-13	3.50598e-10		Sulf2	SULF2	612.164	-0.928204	0.0819277	-11.3295	9.36902e-30	4.84517e-27
Brinp3	BRINP3	148.37	-2.18809	0.33277	-6.57538	4.85301e-11	7.18748e-09		PSAT1	0.429108	1.58281e-22	2.82436e-18		E2f8	E2F8	114.422	-0.739229	0.182485	-4.0509	5.10218e-05	0.00641818		Adgrb1	ADGRB1	447.451	-0.520101	0.107001	-4.86071	1.16964e-06	0.000118877		Plekhh1	PLEKHH1	163.954	-0.924488	0.167495	-5.5195	3.39973e-08	1.36019e-06
Dusp4	DUSP4	278.307	1.70331	0.258988	6.5768	4.8067e-11	7.18748e-09		FOXN3	-0.319097	1.72838e-22	3.08413e-18		Aurkb	AURKB	122.037	-0.73549	0.168993	-4.35218	1.34792e-05	0.00283058		Kcnj3	KCNJ3	266.343	-0.513947	0.100024	-5.13824	2.77322e-07	3.44495e-05		Gm16897	N/A	28.6909	-0.921376	0.313322	-2.94067	0.00327501	0.0312013
Lypd6	LYPD6	199.105	1.83299	0.27917	6.56585	5.17366e-11	7.5753e-09		RPS23	-0.352197	1.93071e-22	3.44516e-18		Bmal1	BMAL1	592.829	-0.734802	0.201134	-3.65329	0.000258902	0.0173131		Minar1	MINAR1	240.282	-0.505513	0.125426	-4.03036	5.56924e-05	0.00328221		Plxdc1	PLXDC1	65.0458	-0.918323	0.193749	-4.73975	2.13986e-06	5.66962e-05
Sox1	SOX1	774.908	1.60702	0.246276	6.52525	6.78864e-11	9.82827e-09		TNC	0.587007	2.03934e-22	3.63899e-18		Megf6	MEGF6	153.428	-0.730248	0.168536	-4.3329	1.47156e-05	0.00287547		Jade1	JADE1	435.984	-0.498608	0.0896768	-5.56006	2.69682e-08	4.20704e-06		Pmp22	PMP22	187.075	-0.912725	0.129516	-7.04719	1.82562e-12	1.37049e-10
Fn1	FN1	576.403	1.70824	0.262448	6.50886	7.57236e-11	1.08411e-08		SESN2	0.336598	2.86213e-22	5.10718e-18		Klhl29	KLHL29	1960.22	-0.727272	0.171134	-4.24973	2.14032e-05	0.00378862		Clstn2	CLSTN2	1432.92	-0.489829	0.0711899	-6.88061	5.95988e-12	2.16102e-09		Cyp26b1	CYP26B1	39.6601	-0.8985	0.252614	-3.55682	0.000375373	0.00521008
Csdc2	CSDC2	395.096	1.69299	0.260763	6.49245	8.44509e-11	1.19577e-08		TMC7	-0.385183	2.94066e-22	5.24732e-18		Dennd1b	DENND1B	316.517	-0.714824	0.206156	-3.46739	0.000525529	0.0274421		Dcc	DCC	1001.77	-0.488881	0.0907345	-5.38804	7.12313e-08	9.85196e-06		Col8a1	COL8A1	62.1916	-0.896805	0.263751	-3.4002	0.000673377	0.00852714
Fbn2	FBN2	1216.46	1.33527	0.206165	6.4767	9.3752e-11	1.31304e-08		HES1	-0.664975	3.02247e-22	5.39329e-18		Cwc22	CWC22	655.351	-0.710103	0.186404	-3.80948	0.000139259	0.0116405		Ppm1k	PPM1K	470.949	-0.488475	0.0964657	-5.06372	4.11152e-07	4.92502e-05		Grm4	GRM4	23.3481	-0.894881	0.316901	-2.82385	0.00474505	0.0430228
Ppp3r1	PPP3R1	1102.41	-1.25101	0.193845	-6.45364	1.09193e-10	1.51285e-08		YARS	0.433007	7.07011e-22	1.26159e-17		Brca1	BRCA1	138.957	-0.699971	0.207153	-3.379	0.00072749	0.0321526		Slc9a7	SLC9A7	157.135	-0.482991	0.136094	-3.54897	0.000386748	0.0157709		Kcnj10	KCNJ10	2377.77	-0.89071	0.0740088	-12.0352	2.32113e-33	1.80055e-30
Gabbr1	GABBR1	1752	-1.62597	0.252241	-6.44609	1.14776e-10	1.57329e-08		CBFA2T2	-0.381363	3.53436e-21	6.30672e-17		Rad51ap1	RAD51AP1	124.768	-0.698556	0.211663	-3.30033	0.000965713	0.038037		Prickle1	PRICKLE1	503.952	-0.481834	0.0825041	-5.84012	5.21619e-09	9.7195e-07		Bcas1	BCAS1	1130.97	-0.889687	0.100272	-8.87274	7.13672e-19	1.34662e-16
Cd248	CD248	169.052	2.38921	0.371055	6.43896	1.20297e-10	1.63161e-08		PKIG	-0.405975	3.93994e-21	7.03042e-17		Knl1	KNL1	160.316	-0.697619	0.195328	-3.57153	0.000354903	0.02119		Gfra2	GFRA2	258.85	-0.475664	0.107878	-4.40929	1.03711e-05	0.000790557		Htr1f	HTR1F	79.4428	-0.88043	0.177444	-4.96174	6.98637e-07	2.10662e-05
Matn2	MATN2	826.116	1.31386	0.204745	6.41704	1.38948e-10	1.86495e-08		GPC6	-0.360283	4.58206e-21	8.17622e-17		Pcdh15	PCDH15	409.283	-0.695614	0.158819	-4.37991	1.18726e-05	0.002627		Trhde	TRHDE	420.957	-0.471876	0.0876242	-5.38523	7.23537e-08	9.90508e-06		Smim3	SMIM3	46.0077	-0.879397	0.303086	-2.90148	0.00371409	0.0348755
St6galnac5	ST6GALNAC5	137.563	2.18209	0.340528	6.40798	1.47458e-10	1.95876e-08		BAIAP2L1	0.259368	5.04136e-21	8.99581e-17		Spag5	SPAG5	249.877	-0.69556	0.149094	-4.66524	3.08257e-06	0.00089193		Pantr1	N/A	664.953	-0.471006	0.107773	-4.37036	1.24039e-05	0.000914345		Abcd2	ABCD2	945.568	-0.877743	0.0750278	-11.6989	1.29101e-31	7.51097e-29
Timp4	TIMP4	1433.04	-1.19024	0.188272	-6.32191	2.58348e-10	3.39675e-08		MKRN3	-0.392774	5.4947e-21	9.80474e-17		Il1rap	IL1RAP	214.798	-0.694282	0.183446	-3.78466	0.000153918	0.0121887		Hs3st4	HS3ST4	742.563	-0.463237	0.0741589	-6.24654	4.19639e-10	1.1039e-07		Pcolce2	PCOLCE2	39.7044	-0.876424	0.245048	-3.57655	0.000348165	0.00492047
Pgpep1	PGPEP1	808.262	-1.30856	0.207215	-6.31499	2.70187e-10	3.51653e-08		IARS	0.402882	7.1932e-21	1.28355e-16		Casq1	CASQ1	67.2944	-0.68848	0.211104	-3.26134	0.00110889	0.0403269		B3galt1	B3GALT1	1750.11	-0.463008	0.0744775	-6.21675	5.07544e-10	1.30946e-07		Cdr1	CDR1	6216.14	-0.87553	0.161026	-5.4372	5.41257e-08	2.11105e-06
Inf2	INF2	124.268	2.0652	0.327281	6.31017	2.78725e-10	3.59137e-08		SMYD3	-0.350065	7.55162e-21	1.34751e-16		Rorb	RORB	715.5	-0.687389	0.1822	-3.77272	0.000161478	0.0123959		Kcnt2	KCNT2	766.133	-0.462592	0.0803261	-5.75892	8.46549e-09	1.47497e-06		Npnt	NPNT	187.982	-0.874596	0.12748	-6.86067	6.85376e-12	4.78495e-10
Retreg1	RETREG1	183.188	-2.08757	0.332358	-6.28109	3.36215e-10	4.28923e-08		RPL13A	0.405857	9.7679e-21	1.74298e-16		Cntnap5b	N/A	124.203	-0.684905	0.200255	-3.42016	0.00062584	0.0298559		Coch	COCH	261.97	-0.453324	0.117723	-3.85078	0.000117744	0.00626847		Dmp1	DMP1	53.2392	-0.874069	0.263373	-3.31875	0.000904218	0.0109024
Gng2	GNG2	191.059	1.7568	0.28025	6.26869	3.64097e-10	4.5994e-08		LTBP1	0.575248	1.01202e-20	1.80585e-16		Otud7a	OTUD7A	270.525	-0.67973	0.186591	-3.64289	0.000269595	0.0177132		Lypd6b	LYPD6B	228.167	-0.452786	0.125042	-3.62107	0.000293385	0.0125895		Hapln4	HAPLN4	653.87	-0.870255	0.0808577	-10.7628	5.15808e-27	2.2507e-24
Fras1	FRAS1	231.285	1.72364	0.275192	6.26342	3.76635e-10	4.7116e-08		TRIB3	0.302088	1.0684e-20	1.90646e-16		Tbc1d15	TBC1D15	725.282	-0.679345	0.169034	-4.01898	5.84503e-05	0.00658239		St6galnac5	ST6GALNAC5	346.27	-0.452244	0.119754	-3.77645	0.00015908	0.00793391		Klhdc7a	KLHDC7A	106.007	-0.866461	0.156756	-5.52745	3.24924e-08	1.31125e-06
Gypc	GYPC	53.3538	3.12861	0.501142	6.24295	4.29395e-10	5.31996e-08		CDK14	-0.391674	1.47608e-20	2.63392e-16		Tbc1d4	TBC1D4	252.63	-0.675037	0.170627	-3.95621	7.61469e-05	0.00768931		Arhgap42	ARHGAP42	296.754	-0.451044	0.114345	-3.94459	7.99366e-05	0.00452502		Nefm	N/A	2174.29	-0.863593	0.0693138	-12.4592	1.24646e-35	1.45036e-32
Itm2a	ITM2A	411.98	1.48831	0.238526	6.23964	4.3858e-10	5.382e-08		ADAMTSL1	0.866034	1.57864e-20	2.81692e-16		Masp1	MASP1	865.104	-0.673413	0.137428	-4.90011	9.57814e-07	0.000400313		Chgb	CHGB	2753.31	-0.450778	0.0704628	-6.39739	1.58057e-10	4.61499e-08		Mcf2	MCF2	82.5494	-0.859656	0.179761	-4.78222	1.73367e-06	4.71875e-05
Tns2	TNS2	321.698	1.52703	0.244876	6.23591	4.4917e-10	5.45996e-08		PDE4D	-0.493256	1.79387e-20	3.20098e-16		Clcn1	CLCN1	183.415	-0.669704	0.199775	-3.35229	0.000801466	0.0339237		Klf9	KLF9	2708.57	-0.446392	0.108631	-4.10927	3.96916e-05	0.00253573		Sorcs1	SORCS1	609.487	-0.859321	0.0777199	-11.0566	2.03566e-28	9.47464e-26
Trim9	TRIM9	2947.08	-1.43641	0.231239	-6.21182	5.23742e-10	6.30693e-08		TRPC4AP	-0.362172	2.15841e-20	3.85147e-16		Sgo2a	SGO2	156.237	-0.669681	0.195374	-3.42768	0.00060876	0.0296421		Cntn3	CNTN3	878.594	-0.444931	0.0824909	-5.39369	6.90241e-08	9.64612e-06		Bmper	BMPER	60.6683	-0.858751	0.201091	-4.27047	1.95063e-05	0.000405912
Anxa7	ANXA7	60.1065	2.90412	0.467725	6.20904	5.33081e-10	6.35995e-08		ASXL3	-0.379733	2.41459e-20	4.3086e-16		Arhgap20	ARHGAP20	1971.2	-0.669383	0.16108	-4.15558	3.24461e-05	0.00469407		Fndc5	FNDC5	218.973	-0.443038	0.135571	-3.26794	0.00108332	0.037362		Dock5	DOCK5	90.3334	-0.856841	0.201259	-4.25741	2.06806e-05	0.000428433
Mast4	MAST4	296.678	1.49598	0.241116	6.20441	5.49036e-10	6.49022e-08		BICD1	0.294384	2.48761e-20	4.43889e-16		Celsr1	CELSR1	758.508	-0.666946	0.165631	-4.0267	5.65642e-05	0.00652443		Frmpd4	FRMPD4	1191.63	-0.441272	0.0650553	-6.78303	1.17682e-11	4.15478e-09		Tlr7	TLR7	71.0672	-0.850352	0.218197	-3.89717	9.73244e-05	0.00165927
Hhip	HHIP	112.148	2.21165	0.357215	6.19136	5.96484e-10	6.98699e-08		ZNF280D	0.380289	2.75283e-20	4.91216e-16		Wwp1	WWP1	826.583	-0.666796	0.170235	-3.91691	8.96921e-05	0.0087065		Jph1	JPH1	244.336	-0.437776	0.111611	-3.92234	8.76925e-05	0.0048615		Mobp	MOBP	1039.46	-0.843845	0.10833	-7.7896	6.72219e-15	7.75719e-13
Tmem35a	TMEM35A	1889.24	1.28789	0.208541	6.17574	6.58564e-10	7.64468e-08		FAU	-0.357726	2.81525e-20	5.02353e-16		Tet2	TET2	1526.52	-0.666173	0.20936	-3.18194	0.0014629	0.0488045		Kcnj10	KCNJ10	1213.15	-0.437748	0.081488	-5.37193	7.78981e-08	1.05564e-05		Anln	ANLN	282.546	-0.832536	0.160753	-5.17896	2.23125e-07	7.63864e-06
Col5a1	COL5A1	439.259	1.75229	0.284073	6.16845	6.89607e-10	7.93356e-08		HIST1H1D	-0.317059	3.35458e-20	5.98592e-16		Kdm6a	KDM6A	831.456	-0.663733	0.157855	-4.20471	2.61422e-05	0.00422941		Pitpnc1	PITPNC1	2088.48	-0.43564	0.0645558	-6.74828	1.49613e-11	5.14668e-09		Cbln4	CBLN4	209.752	-0.830555	0.290473	-2.85932	0.00424545	0.0389834
Cetn3	CETN3	518.212	-1.36544	0.222259	-6.14344	8.07549e-10	9.2082e-08		EIF1	0.316656	3.52854e-20	6.29632e-16		Zfp804a	ZNF804A	565.663	-0.663526	0.175659	-3.77735	0.000158508	0.0123571		Nrsn1	NRSN1	799.525	-0.434287	0.0716865	-6.05814	1.37701e-09	3.18517e-07		Ank1	ANK1	359.219	-0.827532	0.118558	-6.97998	2.95215e-12	2.11389e-10
Hopx	HOPX	1038.19	1.17886	0.192605	6.1206	9.32252e-10	1.03832e-07		PRTG	-0.639605	3.59643e-20	6.41747e-16		Esrrg	ESRRG	163.642	-0.662777	0.169486	-3.9105	9.21041e-05	0.00877088		Camk2a	CAMK2A	2964.67	-0.433925	0.0786342	-5.51827	3.4236e-08	5.04737e-06		Pou3f1	POU3F1	167.123	-0.823017	0.136959	-6.00921	1.86434e-09	9.50066e-08
Grb14	GRB14	170.68	1.87091	0.305696	6.12017	9.3477e-10	1.03832e-07		JDP2	0.309233	3.80943e-20	6.79755e-16		Atad2	ATAD2	235.765	-0.661432	0.187921	-3.51972	0.000431997	0.0246205		Fezf2	FEZF2	348.248	-0.430155	0.109815	-3.9171	8.9622e-05	0.00494802		Scrt1	SCRT1	580.446	-0.82248	0.0888173	-9.26035	2.03762e-20	4.24646e-18
Shh	SHH	64.0933	2.76901	0.452376	6.12103	9.297e-10	1.03832e-07		GAPDH	-0.332629	4.87549e-20	8.69982e-16		Map3k20	MAP3K20	111.547	-0.652428	0.203485	-3.20628	0.00134464	0.0458764		Cadps	CADPS	2431.35	-0.427246	0.0607455	-7.03337	2.01599e-12	8.72468e-10		Proca1	PROCA1	32.4316	-0.820879	0.265658	-3.08998	0.00200169	0.0209361
Pxdc1	PXDC1	229.02	1.64637	0.269629	6.10607	1.02117e-09	1.1246e-07		LRP4	-0.402118	5.07232e-20	9.05105e-16		Spc25	SPC25	179.284	-0.647286	0.179266	-3.61076	0.000305305	0.0193725		Cep135	CEP135	240.817	-0.425318	0.132371	-3.21308	0.00131319	0.0444891		Tprn	TPRN	43.9572	-0.815105	0.242018	-3.36795	0.000757292	0.00941686
Liph	LIPH	121.81	2.08565	0.342347	6.09222	1.11356e-09	1.21595e-07		RP11-314N13.10	0.364996	6.20634e-20	1.10746e-15		Pmf1	PMF1	133.971	-0.642128	0.193166	-3.32423	0.000886645	0.0363504		Slc2a13	SLC2A13	945.598	-0.419965	0.0857233	-4.89907	9.62906e-07	0.000103347		Ermn	ERMN	831.179	-0.811297	0.105381	-7.69872	1.3744e-14	1.47621e-12
Gpd1l	GPD1L	928.286	-1.26023	0.20716	-6.08338	1.17675e-09	1.27415e-07		ZNF532	-0.306168	1.58611e-19	2.83025e-15		Mast4	MAST4	1416.93	-0.641949	0.117539	-5.4616	4.71872e-08	3.94433e-05		Col5a1	COL5A1	211.943	-0.418683	0.128359	-3.2618	0.00110707	0.037889		B3galt5	B3GALT5	242.85	-0.811162	0.140184	-5.78642	7.19018e-09	3.23859e-07
Inhbb	INHBB	461.658	-1.3441	0.221269	-6.07452	1.24362e-09	1.3243e-07		FGFR3	0.435672	1.70678e-19	3.04557e-15		Gm6485	N/A	177.101	-0.639586	0.170894	-3.7426	0.000182129	0.0130676		Galntl6	GALNTL6	642.35	-0.41505	0.0864146	-4.80301	1.563e-06	0.000156487		Tfcp2l1	TFCP2L1	96.0835	-0.803992	0.205817	-3.90635	9.37e-05	0.00161722
Hspg2	HSPG2	953.687	1.59371	0.262339	6.07501	1.23976e-09	1.3243e-07		BMP7	-0.439252	1.84317e-19	3.28895e-15		Cdk6	CDK6	110.54	-0.63895	0.199188	-3.20777	0.00133767	0.0458764		Ryr2	RYR2	2276.8	-0.411977	0.0548765	-7.50735	6.03352e-14	3.85456e-11		Mbp	MBP	8007.95	-0.803593	0.0821677	-9.77991	1.3733e-22	3.68759e-20
Gria1	GRIA1	539.802	1.83604	0.303352	6.05251	1.42609e-09	1.50616e-07		PSD3	-0.354166	1.92322e-19	3.43179e-15		Gli2	GLI2	163.307	-0.636304	0.193928	-3.28114	0.00103388	0.0392822		Hpca	HPCA	1158.08	-0.409748	0.0915946	-4.4735	7.69491e-06	0.000610858		Lrrc55	LRRC55	371.266	-0.802044	0.102263	-7.84292	4.40185e-15	5.29853e-13
Camk2n1	CAMK2N1	153.797	-1.9061	0.315158	-6.0481	1.46564e-09	1.53535e-07		TMEM163	-0.387228	2.67629e-19	4.77556e-15		Stc1	STC1	132.931	-0.634958	0.190632	-3.3308	0.000865963	0.0358933		Cacna1g	CACNA1G	458.31	-0.407161	0.114506	-3.55581	0.000376812	0.0154597		Kcnc3	KCNC3	734.903	-0.796169	0.0782243	-10.178	2.48551e-24	7.71225e-22
Mest	MEST	14657.1	1.02753	0.170132	6.03958	1.54512e-09	1.60555e-07		PANK2	0.371408	5.09271e-19	9.08743e-15		Nrg3	NRG3	785.086	-0.632134	0.154539	-4.09045	4.3053e-05	0.00558427		Sorl1	SORL1	475.364	-0.406768	0.110336	-3.68663	0.000227247	0.0104768		Paqr4	PAQR4	144.467	-0.793259	0.146324	-5.42124	5.91854e-08	2.30197e-06
Pcdhgb1	PCDHGB1	123.631	-2.1017	0.348763	-6.02615	1.67908e-09	1.71706e-07		CADM1	0.363308	5.5262e-19	9.86095e-15		Prkch	PRKCH	197.76	-0.626468	0.1642	-3.81526	0.000136038	0.011483		Prkcg	PRKCG	881.354	-0.406078	0.121593	-3.33966	0.000838822	0.0304595		Mal	MAL	2632.88	-0.793256	0.104241	-7.6098	2.74517e-14	2.83932e-12
Pcdhga8	PCDHGA8	90.0532	2.26604	0.375955	6.02743	1.66584e-09	1.71706e-07		RPL14	0.268207	5.54341e-19	9.89165e-15		Zfp365	ZNF365	333.034	-0.620183	0.184207	-3.36677	0.000760547	0.0329775		Ipcef1	IPCEF1	1467.3	-0.405931	0.0666167	-6.09353	1.10448e-09	2.5996e-07		Cbln2	CBLN2	320.704	-0.791762	0.131972	-5.99945	1.97981e-09	1.00524e-07
Itpr1	ITPR1	352.003	1.41999	0.237488	5.9792	2.24235e-09	2.27502e-07		RAB11FIP2	-0.306369	5.61306e-19	1.00159e-14		Mcm2	MCM2	322.948	-0.619655	0.172557	-3.59102	0.000329386	0.0203948		Sulf2	SULF2	1279.88	-0.403338	0.0958126	-4.20965	2.55762e-05	0.00174178		Prr18	PRR18	215.872	-0.790661	0.152304	-5.19135	2.08773e-07	7.25148e-06
Lix1	LIX1	213.057	1.74319	0.292175	5.96625	2.42761e-09	2.44373e-07		FARP1	0.403162	6.40717e-19	1.1433e-14		Pax6	PAX6	771.547	-0.618331	0.143537	-4.30781	1.64878e-05	0.00314019		Atp2b2	ATP2B2	4266.84	-0.398097	0.0672934	-5.91584	3.30181e-09	6.71167e-07		Lynx1	LYNX1	1066.3	-0.786992	0.0786196	-10.0101	1.37578e-23	4.00208e-21
Kcnd2	KCND2	707.118	-1.18647	0.19905	-5.96067	2.51213e-09	2.50921e-07		PHACTR2	-0.398793	6.80978e-19	1.21514e-14		3110053B16Rik	N/A	133.243	-0.616525	0.169529	-3.63669	0.000276162	0.0180658		Ppargc1a	PPARGC1A	1080.75	-0.395994	0.0897793	-4.41076	1.03011e-05	0.000789709		Sema3c	SEMA3C	483.25	-0.785551	0.133966	-5.86382	4.52327e-09	2.14824e-07
Slc1a2	SLC1A2	2252.02	-1.24722	0.209625	-5.9498	2.68467e-09	2.66092e-07		TASP1	0.372377	1.21335e-18	2.1651e-14		3110053B16Rik	N/A	133.243	-0.616525	0.169529	-3.63669	0.000276162	0.0180658		Tgfbr1	TGFBR1	890.275	-0.393901	0.095785	-4.11235	3.91659e-05	0.00251412		Esrrg	ESRRG	452.081	-0.783946	0.0922535	-8.49774	1.93321e-17	3.13876e-15
Pitpnc1	PITPNC1	1143.01	-1.23002	0.207159	-5.93754	2.89329e-09	2.80301e-07		RPL35A	-0.321317	1.44145e-18	2.57212e-14		Gfra1	GFRA1	244.281	-0.613744	0.166243	-3.69184	0.000222637	0.0156533		Hnmt	HNMT	309.517	-0.393651	0.102895	-3.82574	0.000130379	0.00680608		Chrm2	CHRM2	50.839	-0.779923	0.221427	-3.52225	0.000427899	0.00584614
Arl2bp	ARL2BP	2621.52	-1.09321	0.184093	-5.93837	2.87872e-09	2.80301e-07		RPL32	-0.302769	1.59018e-18	2.83751e-14		Sp9	SP9	304.604	-0.609175	0.18375	-3.31524	0.000915636	0.0370147		Lifr	LIFR	789.977	-0.391732	0.084217	-4.65146	3.29601e-06	0.000296773		Sema7a	SEMA7A	558.608	-0.777269	0.0960015	-8.09642	5.65985e-16	7.72285e-14
Pcbp4	PCBP4	1120.85	1.27548	0.2148	5.93799	2.88534e-09	2.80301e-07		RALGAPA2	0.390853	1.62326e-18	2.89654e-14		Slc30a10	SLC30A10	703.792	-0.608026	0.188201	-3.23073	0.00123476	0.0433057		Map3k5	MAP3K5	422.514	-0.390893	0.090885	-4.30097	1.70056e-05	0.00119548		Tmem88b	TMEM88B	483.467	-0.772722	0.114183	-6.76741	1.31104e-11	8.84348e-10
Spry4	SPRY4	4530.6	1.10472	0.186359	5.92792	3.06799e-09	2.95008e-07		ZBTB20	-0.360411	1.69814e-18	3.03016e-14		Rftn1	RFTN1	96.3713	-0.604882	0.184831	-3.27262	0.00106556	0.0398817		Drp2	DRP2	818.132	-0.390568	0.0702306	-5.56123	2.67884e-08	4.20704e-06		Gabra5	GABRA5	621.309	-0.768962	0.0737628	-10.4248	1.91069e-25	7.21054e-23
Taf9b	TAF9B	408.932	-1.33858	0.226025	-5.92227	3.17536e-09	3.00842e-07		PFKFB4	-0.338053	2.17611e-18	3.88305e-14		Alg13	ALG13	375.903	-0.6037	0.172483	-3.50005	0.000465165	0.0256369		Fras1	FRAS1	375.179	-0.38871	0.0924013	-4.20676	2.5906e-05	0.00174952		Susd5	SUSD5	77.625	-0.767283	0.182484	-4.20466	2.6147e-05	0.000526067
Slc15a2	SLC15A2	2086.37	-1.10683	0.186861	-5.92327	3.15596e-09	3.00842e-07		TMSB10	-0.31576	2.45337e-18	4.3778e-14		Cdkl1	CDKL1	163.132	-0.602734	0.176006	-3.42451	0.00061592	0.0297108		Zfp385b	ZNF385B	384.455	-0.387547	0.0995233	-3.89403	9.8591e-05	0.00536441		Tspan2	TSPAN2	2490.66	-0.76707	0.0984231	-7.7936	6.5124e-15	7.57772e-13
Psd2	PSD2	68.2206	-2.95935	0.500044	-5.91818	3.2553e-09	3.06165e-07		GLDC	-0.355434	2.45558e-18	4.38174e-14		Col12a1	COL12A1	167.148	-0.601391	0.182577	-3.2939	0.000988076	0.0381966		Dlgap2	DLGAP2	402.304	-0.386076	0.0902591	-4.27741	1.89077e-05	0.00130085		Pgr	PGR	673.834	-0.764507	0.100868	-7.57925	3.47559e-14	3.55755e-12
Hmcn1	HMCN1	124.3	2.04156	0.345687	5.90582	3.50906e-09	3.2764e-07		FBXL20	-0.341558	2.57565e-18	4.596e-14		Hjurp	HJURP	305.261	-0.601147	0.184189	-3.26376	0.00109945	0.0403269		Arhgap44	ARHGAP44	494.247	-0.38585	0.0871545	-4.4272	9.54659e-06	0.000736075		Inf2	INF2	369.73	-0.763642	0.112793	-6.77032	1.28495e-11	8.7096e-10
Efs	EFS	1853.47	1.17148	0.198858	5.89102	3.83814e-09	3.55787e-07		UGGT2	0.32231	2.62842e-18	4.69014e-14		Ncapg	NCAPG	146.106	-0.596004	0.172908	-3.44695	0.000566959	0.0282715		Cxxc4	CXXC4	2147.58	-0.384244	0.0891054	-4.31224	1.61606e-05	0.00115325		Cacna1i	CACNA1I	379.907	-0.751461	0.11784	-6.37694	1.80664e-10	1.03811e-08
Dlc1	DLC1	205.354	1.67472	0.285072	5.87474	4.23499e-09	3.8977e-07		PLCB4	0.407832	4.03983e-18	7.20867e-14		Peg10	PEG10	783.055	-0.591888	0.163722	-3.61521	0.000300107	0.0192145		Kcnk2	KCNK2	726.394	-0.384142	0.0749225	-5.1272	2.94082e-07	3.61963e-05		Chn2	CHN2	413.943	-0.74834	0.087454	-8.55696	1.15882e-17	1.92626e-15
Sox13	SOX13	286.862	1.65373	0.281848	5.86745	4.42536e-09	4.04402e-07		VPS37B	0.234561	4.57271e-18	8.15955e-14		Peg10	RTL1	783.055	-0.591888	0.163722	-3.61521	0.000300107	0.0192145		Herc3	HERC3	1551.22	-0.383085	0.0598831	-6.39722	1.58236e-10	4.61499e-08		Il33	IL33	357.125	-0.747549	0.11101	-6.73409	1.64958e-11	1.10206e-09
Lrfn4	LRFN4	827.407	1.44359	0.246549	5.8552	4.76436e-09	4.32315e-07		DNHD1	0.373355	4.82717e-18	8.61361e-14		Cbln2	CBLN2	355.583	-0.586542	0.12301	-4.76825	1.85829e-06	0.000650229		Lbh	LBH	317.426	-0.37956	0.102292	-3.71057	0.000206793	0.00980332		Onecut2	ONECUT2	124.412	-0.745074	0.151598	-4.91481	8.88679e-07	2.59595e-05
Fam169a	FAM169A	77.2788	2.4648	0.421258	5.85104	4.88498e-09	4.4016e-07		TMEM2	-0.399358	4.92187e-18	8.78258e-14		Ireb2	IREB2	3552.14	-0.579781	0.168075	-3.44954	0.000561552	0.0282715		Lclat1	LCLAT1	772.75	-0.378267	0.0682859	-5.53946	3.03411e-08	4.57366e-06		Steap2	STEAP2	292.256	-0.744248	0.109593	-6.79103	1.11339e-11	7.65825e-10
Smtn	SMTN	749.51	1.26435	0.216222	5.84747	4.99101e-09	4.46591e-07		EPRS	0.339891	5.95771e-18	1.06309e-13		Spata13	SPATA13	515.604	-0.57706	0.138812	-4.15713	3.22265e-05	0.00469407		Foxo1	FOXO1	523.839	-0.376471	0.0918817	-4.09734	4.17923e-05	0.00265728		Apln	APLN	197.041	-0.743993	0.129257	-5.75592	8.61725e-09	3.80768e-07
Parvb	PARVB	142.228	2.26396	0.38799	5.8351	5.37589e-09	4.77712e-07		SERF2	-0.335883	6.55472e-18	1.16962e-13		Dmxl1	DMXL1	1786.71	-0.573704	0.165589	-3.46462	0.000530983	0.0274421		Cdk5r2	CDK5R2	759.546	-0.369052	0.0841627	-4.38499	1.15992e-05	0.000864528		Aven	AVEN	39.93	-0.743006	0.24956	-2.97726	0.00290839	0.0284184
Dlgap1	DLGAP1	366.923	-1.39278	0.238932	-5.8292	5.56948e-09	4.91526e-07		PROM1	-0.294059	7.75923e-18	1.38456e-13		Arhgdib	ARHGDIB	186.758	-0.569866	0.152253	-3.7429	0.000181908	0.0130676		Adgra3	ADGRA3	398.904	-0.366995	0.1009	-3.63721	0.000275612	0.0120052		Etnppl	ETNPPL	174.665	-0.74235	0.185407	-4.0039	6.23062e-05	0.00113872
Flna	FLNA	3927.77	1.00406	0.172493	5.8209	5.85329e-09	5.13059e-07		KALRN	-0.371328	1.10143e-17	1.96539e-13		Prr11	PRR11	167.265	-0.568015	0.174012	-3.26423	0.00109764	0.0403269		Tmem178	TMEM178A	214.927	-0.363316	0.109709	-3.31164	0.000927501	0.0330062		Itih3	ITIH3	78.5148	-0.740628	0.193129	-3.83489	0.000125621	0.00205874
Col12a1	COL12A1	138.153	2.06365	0.354692	5.81815	5.95034e-09	5.18042e-07		MRPS26	0.345824	1.15038e-17	2.05274e-13		Mcm4	MCM4	448.732	-0.567631	0.168488	-3.36898	0.000754471	0.0328086		Asph	ASPH	1227.55	-0.362831	0.0695083	-5.21996	1.78958e-07	2.28657e-05		Sod3	SOD3	33.329	-0.73917	0.267131	-2.76707	0.00565619	0.0497966
Zbtb20	ZBTB20	409.166	-1.65734	0.285218	-5.81079	6.21786e-09	5.37699e-07		FTH1	0.253293	1.18395e-17	2.11265e-13		Cnn3	CNN3	2457.79	-0.566956	0.124056	-4.57015	4.87375e-06	0.00130947		Rasgrp1	RASGRP1	1496.76	-0.361378	0.104607	-3.45461	0.000551088	0.0213682		Rapgef4	RAPGEF4	8357.81	-0.73681	0.0710488	-10.3705	3.37839e-25	1.14771e-22
Prdx6	PRDX6	4681.11	-1.00385	0.172889	-5.80634	6.38537e-09	5.48503e-07		C4orf47	-0.372904	1.19742e-17	2.13668e-13		Calr	CALR	3172.58	-0.566709	0.149286	-3.79613	0.000146972	0.0119532		Dcbld2	DCBLD2	958.699	-0.361011	0.072029	-5.01203	5.38587e-07	6.22904e-05		Tsc22d3	TSC22D3	473.296	-0.73543	0.205402	-3.58045	0.000343001	0.0048672
Olfml2b	OLFML2B	102.868	2.15073	0.370735	5.80126	6.58183e-09	5.61635e-07		PTPRZ1	0.220322	1.62158e-17	2.89354e-13		Gtf2ird1	GTF2IRD1	1395.88	-0.56479	0.168111	-3.35962	0.000780505	0.0335528		Retreg1	RETREG1	587.78	-0.360882	0.0755387	-4.77745	1.77534e-06	0.000176429		Hrh3	HRH3	179.805	-0.734882	0.133038	-5.52384	3.31661e-08	1.33458e-06
St3gal4	ST3GAL4	323.92	1.37837	0.237846	5.79524	6.8224e-09	5.78333e-07		ATP9A	-0.384139	2.15584e-17	3.84687e-13		Arhgap42	ARHGAP42	474.056	-0.563281	0.153272	-3.67503	0.00023782	0.0165659		Snx7	SNX7	639.384	-0.360134	0.0904832	-3.98012	6.88815e-05	0.0039324		Creb3l2	CREB3L2	53.0556	-0.732289	0.221512	-3.30587	0.000946812	0.0112898
Hoxa5	HOXA5	36.655	-4.20017	0.725518	-5.7892	7.07241e-09	5.95608e-07		RPS2	0.231086	2.20041e-17	3.92641e-13		Pik3c2a	PIK3C2A	812.604	-0.561586	0.160305	-3.50323	0.000459659	0.0254266		Pcdh9	PCDH9	3570.06	-0.357364	0.0759534	-4.70504	2.5381e-06	0.000239797		Kcnh5	KCNH5	305.584	-0.731544	0.15707	-4.65745	3.20152e-06	8.20382e-05
P3h2	P3H2	127.747	2.01941	0.349148	5.78383	7.30174e-09	6.10928e-07		NRXN3	-0.550578	2.20392e-17	3.93268e-13		2610035D17Rik	N/A	426.66	-0.5615	0.132041	-4.25245	2.11446e-05	0.0037874		Scd1	SCD	1421.88	-0.357111	0.0802427	-4.45038	8.57172e-06	0.000668594		Tanc1	TANC1	236.939	-0.728393	0.12799	-5.69101	1.26287e-08	5.49331e-07
Rpl19	RPL19	79.8576	-2.64092	0.457664	-5.77043	7.90692e-09	6.57295e-07		UBB	0.36211	2.85795e-17	5.09972e-13		Lnx2	LNX2	615.982	-0.560263	0.136515	-4.10404	4.05994e-05	0.00540583		Ptgfrn	PTGFRN	796.848	-0.352751	0.0747494	-4.71911	2.36873e-06	0.000226992		Tox	TOX	220.58	-0.725724	0.126034	-5.75817	8.50288e-09	3.76907e-07
Zcchc12	ZCCHC12	374.835	1.59315	0.276294	5.76615	8.11019e-09	6.6987e-07		TIMM23B	0.334401	2.87153e-17	5.12396e-13		Itprid2	ITPRID2	530.364	-0.55613	0.170525	-3.26128	0.00110911	0.0403269		Brinp1	BRINP1	2618.32	-0.352292	0.0708471	-4.97256	6.6074e-07	7.44915e-05		Gjc3	GJC3	544.851	-0.724871	0.0959509	-7.5546	4.20137e-14	4.19026e-12
Zcchc12	ZCCHC18	374.835	1.59315	0.276294	5.76615	8.11019e-09	6.6987e-07		TMEM230	0.37527	3.0125e-17	5.3755e-13		Arhgap11a	ARHGAP11A	488.363	-0.554797	0.137443	-4.03655	5.42431e-05	0.00647732		AI593442	C11orf87	3682.72	-0.351212	0.0580581	-6.04932	1.45457e-09	3.30753e-07		Unc5b	UNC5B	60.4193	-0.724245	0.220071	-3.29096	0.000998456	0.0117948
Asrgl1	ASRGL1	3050.34	-1.1666	0.202447	-5.76249	8.28804e-09	6.802e-07		RAB3GAP2	0.382837	3.22086e-17	5.74729e-13		Arhgap11a	ARHGAP11B	488.363	-0.554797	0.137443	-4.03655	5.42431e-05	0.00647732		Dkk3	DKK3	967.701	-0.349379	0.0866948	-4.02999	5.57799e-05	0.00328221		Plp1	PLP1	8011.27	-0.717997	0.0859952	-8.34927	6.86881e-17	1.03128e-14
Klf4	KLF4	83.3205	2.20349	0.384204	5.7352	9.73956e-09	7.94267e-07		RIMS2	-0.375581	3.2354e-17	5.77324e-13		Unc13c	UNC13C	161.31	-0.554467	0.169409	-3.27295	0.0010643	0.0398817		Snap25	SNAP25	11093.1	-0.345965	0.0710607	-4.86858	1.12402e-06	0.000115113		Fzd4	FZD4	107.037	-0.717226	0.157677	-4.54871	5.39768e-06	0.000129276
Dock6	DOCK6	380.838	1.30539	0.229239	5.69444	1.2378e-08	1.00309e-06		CLIC4	0.411381	4.38859e-17	7.83099e-13		Dusp4	DUSP4	1044.65	-0.554096	0.148892	-3.72147	0.000198063	0.0140568		Cadm2	CADM2	13564.2	-0.341673	0.0652697	-5.2348	1.65168e-07	2.13067e-05		Sipa1l2	SIPA1L2	224.431	-0.716619	0.126512	-5.66442	1.4752e-08	6.35748e-07
Pkia	PKIA	980.98	-1.20789	0.212215	-5.69182	1.25693e-08	1.01222e-06		TNFRSF12A	0.279954	4.39148e-17	7.83615e-13		Fbxo32	FBXO32	535.558	-0.552977	0.14254	-3.87946	0.00010469	0.0097232		Atp1a1	ATP1A1	2106.43	-0.340666	0.074767	-4.55636	5.20468e-06	0.000453415		Cryab	CRYAB	250.146	-0.712228	0.102422	-6.95387	3.55401e-12	2.53187e-10
Fkbp10	FKBP10	95.4247	2.09854	0.369055	5.68624	1.29863e-08	1.03931e-06		MGAT4C	0.435118	5.39457e-17	9.62608e-13		Mtmr2	MTMR2	1330.83	-0.549249	0.161773	-3.39518	0.000685832	0.0309881		Cplx1	CPLX1	784.827	-0.335316	0.0918189	-3.65193	0.000260277	0.0116396		Lamc2	LAMC2	87.5774	-0.710249	0.170377	-4.16868	3.06368e-05	0.000605066
Mxi1	MXI1	312.452	-1.42571	0.250862	-5.68325	1.32156e-08	1.05113e-06		CADPS	-0.330735	5.46966e-17	9.76007e-13		Whrn	WHRN	477.645	-0.548617	0.132471	-4.1414	3.45189e-05	0.0049464		Hcn1	HCN1	1362.14	-0.33529	0.0800831	-4.18677	2.82948e-05	0.00187922		Net1	NET1	564.42	-0.709078	0.106457	-6.66072	2.72489e-11	1.77793e-09
Nrxn3	NRXN3	152.122	-2.08458	0.367001	-5.68004	1.34662e-08	1.06449e-06		PDE3A	0.413114	6.5413e-17	1.16723e-12		Rgs8	RGS8	801.59	-0.547059	0.145311	-3.76474	0.000166721	0.0126691		Adcy2	ADCY2	702.07	-0.332901	0.0880872	-3.77922	0.000157321	0.00787546		Lcat	LCAT	49.6094	-0.708848	0.219261	-3.2329	0.0012254	0.0139562
Whrn	WHRN	339.64	1.34473	0.237501	5.66202	1.49603e-08	1.17539e-06		SEPP1	-0.258686	6.92488e-17	1.23568e-12		Trpc5	TRPC5	355.689	-0.544487	0.145086	-3.75285	0.000174837	0.0127082		Ptprn2	PTPRN2	1882.69	-0.332075	0.0568563	-5.8406	5.20126e-09	9.7195e-07		Nudt4	NUDT4	2126.68	-0.701889	0.0715097	-9.8153	9.67484e-23	2.64882e-20
Pcdhga10	PCDHGA10	156.64	-1.91065	0.337976	-5.65322	1.57472e-08	1.22972e-06		ZNF682	-0.343944	8.16018e-17	1.4561e-12		Sstr2	SSTR2	433.012	-0.542999	0.170797	-3.17921	0.00147676	0.0490492		Cdr1	CDR1	2540.53	-0.331429	0.0921322	-3.59732	0.000321516	0.0135643		Nudt4	NUDT4B	2126.68	-0.701889	0.0715097	-9.8153	9.67484e-23	2.64882e-20
Pcdhb11	PCDHB5	314.832	-1.3398	0.238357	-5.621	1.89858e-08	1.47369e-06		OSBPL1A	-0.354675	8.76286e-17	1.56365e-12		Gabpb1	GABPB1	1067.79	-0.542566	0.122438	-4.43135	9.36457e-06	0.00230345		Pptc7	PPTC7	254.156	-0.331354	0.10396	-3.18733	0.00143593	0.0476842		Scd1	SCD	2147.45	-0.701298	0.0748448	-9.37003	7.25142e-21	1.60717e-18
Hsdl2	HSDL2	829.382	-1.0829	0.193223	-5.60438	2.08997e-08	1.61253e-06		SLC13A3	0.370688	1.00458e-16	1.79258e-12		Lpl	LPL	1118.11	-0.540292	0.158498	-3.40882	0.00065244	0.0303864		Gpcpd1	GPCPD1	3314.28	-0.33046	0.066335	-4.98168	6.30341e-07	7.16665e-05		Nrn1	NRN1	2725.5	-0.701266	0.0711595	-9.85484	6.53174e-23	1.82405e-20
Lamb1	LAMB1	966.852	1.07927	0.192758	5.59911	2.15456e-08	1.65247e-06		TLE4	-0.386446	1.05789e-16	1.8877e-12		Cdk1	CDK1	196.849	-0.539496	0.166397	-3.24222	0.00118602	0.0423868		Ints6l	INTS6L	505.002	-0.327882	0.087844	-3.73255	0.000189555	0.00911493		Plcxd2	PLCXD2	1485.72	-0.699986	0.0716791	-9.76555	1.58249e-22	4.09191e-20
Pde1c	PDE1C	316.455	1.38632	0.247773	5.59509	2.20504e-08	1.68118e-06		GABRB3	-0.420923	1.12726e-16	2.01148e-12		Baz2b	BAZ2B	1541.51	-0.539013	0.162363	-3.3198	0.000900808	0.0367495		Fat3	FAT3	3046.4	-0.321118	0.0712951	-4.50406	6.66665e-06	0.00054871		Xirp2	XIRP2	54.3884	-0.699824	0.233227	-3.00061	0.00269435	0.0266483
Cst3	CST3	856.486	-1.1352	0.204178	-5.55984	2.70027e-08	2.04665e-06		FGFBP3	0.337492	1.20057e-16	2.14229e-12		Cttnbp2	CTTNBP2	3278.42	-0.537708	0.15022	-3.57948	0.000344282	0.0208586		Mfsd4a	MFSD4A	388.018	-0.321052	0.0875376	-3.66759	0.000244845	0.0111351		Lgi2	LGI2	332.275	-0.696652	0.100418	-6.93753	3.99016e-12	2.82815e-10
Yes1	YES1	373.486	-1.37224	0.246927	-5.55726	2.74039e-08	2.06491e-06		TOMM7	-0.315803	1.35363e-16	2.41542e-12		Aurka	AURKA	166.704	-0.536496	0.167544	-3.20212	0.00136422	0.0464392		Cdh8	CDH8	1542.51	-0.320861	0.0677496	-4.73598	2.18e-06	0.000211934		Kcna1	KCNA1	4130.99	-0.696579	0.092925	-7.49614	6.57234e-14	6.41746e-12
Tbx15	TBX15	33.7018	-4.56809	0.823086	-5.54995	2.8575e-08	2.14063e-06		OVOL2	0.315295	1.36801e-16	2.44107e-12		Mxi1	MXI1	1243.5	-0.534689	0.141506	-3.77858	0.000157728	0.0123571		Trpm3	TRPM3	1792.61	-0.320249	0.0696369	-4.59885	4.24834e-06	0.000374972		Prdm9	PRDM7	43.4255	-0.69599	0.235787	-2.95178	0.00315951	0.030467
Sorcs2	SORCS2	1028.13	1.3764	0.248475	5.5394	3.03514e-08	2.26057e-06		SDK2	-0.343311	1.3901e-16	2.4805e-12		Kif26a	KIF26A	1484.09	-0.533841	0.134102	-3.98086	6.86661e-05	0.00717465		Chml	CHML	1116.86	-0.317353	0.0948269	-3.34666	0.000817929	0.0299001		Zdhhc2	ZDHHC2	608.065	-0.693433	0.0713357	-9.7207	2.46094e-22	6.24765e-20
Slc6a9	SLC6A9	4534.26	-0.98614	0.180956	-5.44962	5.04787e-08	3.73803e-06		FAT3	-0.292852	1.47874e-16	2.63866e-12		Chaf1b	CHAF1B	399.653	-0.533758	0.163203	-3.27052	0.00107348	0.0399793		Cacna1a	CACNA1A	1608.1	-0.31422	0.0807014	-3.89361	9.87633e-05	0.00536441		Tmem63a	TMEM63A	57.22	-0.691832	0.204631	-3.38088	0.000722544	0.00904832
Rny3	Y_RNA	84.4552	-2.07592	0.381573	-5.44042	5.31558e-08	3.91378e-06		RNF150	-0.359195	1.48984e-16	2.65847e-12		Cd47	CD47	493.584	-0.532072	0.138319	-3.8467	0.000119719	0.0105609		Nt5c3	NT5C3A	934.99	-0.313845	0.0769639	-4.07782	4.54595e-05	0.00282354		Fmn1	FMN1	538.789	-0.691032	0.0956523	-7.22441	5.03267e-13	4.33772e-11
Synj2	SYNJ2	377.732	1.22799	0.226174	5.42942	5.65377e-08	4.13913e-06		CRLS1	0.281534	1.94018e-16	3.46206e-12		Pclaf	PCLAF	203.195	-0.531387	0.154647	-3.43613	0.000590095	0.029085		Nr1d2	NR1D2	832.287	-0.309959	0.069161	-4.48171	7.40485e-06	0.000598455		Lhfpl6	LHFPL6	196.204	-0.690272	0.119397	-5.78131	7.4122e-09	3.32786e-07
Sfxn1	SFXN1	2026.15	-1.02811	0.190052	-5.40962	6.31603e-08	4.59786e-06		FUT8	0.446222	2.13365e-16	3.80728e-12		Chd2	CHD2	2509.69	-0.531343	0.1559	-3.40823	0.000653865	0.0303864		Smim13	SMIM13	2615.59	-0.309712	0.0720129	-4.30078	1.70197e-05	0.00119548		Cldn11	CLDN11	1284.25	-0.689782	0.0967001	-7.13321	9.80576e-13	7.82388e-11
Mob4	MOB4	462.776	-1.21136	0.224027	-5.40722	6.40112e-08	4.63362e-06		ATP8A2	-0.334265	2.26045e-16	4.03354e-12		Alkbh3	ALKBH3	359.367	-0.52854	0.124563	-4.24313	2.20419e-05	0.00385631		Kcnq5	KCNQ5	2225.16	-0.307817	0.0597325	-5.15326	2.55991e-07	3.23998e-05		Zfp862-ps	N/A	40.2399	-0.687562	0.245235	-2.80368	0.00505225	0.0453663
Ptpn4	PTPN4	253.516	-1.4729	0.272477	-5.40559	6.45967e-08	4.64988e-06		FGFR2	-0.342369	3.24063e-16	5.78258e-12		Cdh10	CDH10	1550.75	-0.524342	0.105156	-4.98633	6.15361e-07	0.000308624		Mical2	MICAL2	829.917	-0.306446	0.0879785	-3.48319	0.000495485	0.0195513		Rin2	RIN2	306.495	-0.684026	0.105634	-6.47543	9.45446e-11	5.59376e-09
Hmg20a	HMG20A	596.232	-1.12211	0.208019	-5.39427	6.88042e-08	4.89802e-06		MDGA2	-0.442032	3.60485e-16	6.4325e-12		Usp3	USP3	1181.53	-0.523654	0.157013	-3.3351	0.000852699	0.0357374		Slc1a2	SLC1A2	22558.4	-0.305762	0.0734764	-4.16136	3.1636e-05	0.00208053		Sertad4	SERTAD4	155.594	-0.679359	0.133453	-5.09063	3.56881e-07	1.16975e-05
Ctsz	CTSZ	126.445	1.70507	0.316484	5.38753	7.14323e-08	5.05717e-06		GRIN2B	0.407685	4.26085e-16	7.60306e-12		Shb	SHB	635.956	-0.522557	0.124242	-4.20598	2.59958e-05	0.00422941		Lsm11	LSM11	2567.83	-0.305423	0.0702068	-4.35034	1.35927e-05	0.000996501		Cdh20	CDH20	157.187	-0.67823	0.13605	-4.98515	6.19152e-07	1.89173e-05
Pcdh17	PCDH17	476.684	-1.43318	0.266655	-5.37466	7.67273e-08	5.38266e-06		ANKRD44	0.374541	4.26392e-16	7.60855e-12		Pdcd4	PDCD4	1180.71	-0.52209	0.154568	-3.37774	0.000730838	0.0321526		Satb1	SATB1	3565.72	-0.304867	0.0750396	-4.06275	4.84985e-05	0.00295356		Kcnk6	KCNK6	56.2434	-0.678185	0.201504	-3.36561	0.000763738	0.00947701
Plxnb3	PLXNB3	757.308	1.21051	0.225264	5.37375	7.71176e-08	5.38266e-06		TSPO	0.331564	4.46424e-16	7.96598e-12		Tef	TEF	1482.61	-0.521191	0.149641	-3.48294	0.000495936	0.0265546		Unc13b	UNC13B	687.457	-0.301501	0.0738031	-4.08521	4.40363e-05	0.0027607		Coro6	CORO6	109.43	-0.677096	0.154827	-4.37325	1.22412e-05	0.000269172
Ebf3	EBF3	134.339	1.70867	0.317989	5.37336	7.7283e-08	5.38266e-06		MDK	-0.313899	4.67876e-16	8.34878e-12		Sema5b	SEMA5B	603.214	-0.518254	0.156353	-3.31464	0.000917617	0.0370147		Rap1gds1	RAP1GDS1	2815.58	-0.301083	0.0555256	-5.42241	5.87996e-08	8.30374e-06		Chsy3	CHSY3	131.101	-0.676107	0.14551	-4.64648	3.37648e-06	8.5409e-05
Mindy2	MINDY2	602.465	-1.09358	0.204096	-5.35815	8.40766e-08	5.81776e-06		SULF1	0.609003	4.91551e-16	8.77123e-12		Nup107	NUP107	724.466	-0.516405	0.146965	-3.51379	0.000441754	0.0249873		Hecw2	HECW2	1455.99	-0.299497	0.0571846	-5.23737	1.62878e-07	2.12152e-05		Nfic	NFIC	899.067	-0.674721	0.0647996	-10.4124	2.17604e-25	7.99581e-23
Akap6	AKAP6	194.137	1.47398	0.275131	5.35739	8.44332e-08	5.81776e-06		SNRPB	0.363098	5.94418e-16	1.06068e-11		Zfp870	ZNF700	293.106	-0.513698	0.155977	-3.29343	0.000989725	0.0381966		Pcdh7	PCDH7	4924.17	-0.298922	0.0787635	-3.79519	0.000147532	0.00744092		Cast	CAST	83.099	-0.67459	0.176778	-3.81603	0.000135617	0.00220188
Ckmt1	CKMT1A	135.268	-1.93225	0.361136	-5.35046	8.77291e-08	6.01271e-06		PTPRO	-0.374314	6.63127e-16	1.18328e-11		Zfp870	ZNF878	293.106	-0.513698	0.155977	-3.29343	0.000989725	0.0381966		Elapor2	ELAPOR2	4038.92	-0.298919	0.0803044	-3.72232	0.000197401	0.00942468		Pygm	PYGM	130.276	-0.671958	0.149083	-4.50729	6.5662e-06	0.000154091
Ckmt1	CKMT1B	135.268	-1.93225	0.361136	-5.35046	8.77291e-08	6.01271e-06		HIST1H2AC	-0.412531	6.68123e-16	1.1922e-11		Pcdh17	PCDH17	1684.8	-0.511496	0.136682	-3.74224	0.000182387	0.0130676		Cdh9	CDH9	595.591	-0.298697	0.0914331	-3.26683	0.00108758	0.0374101		Cpm	CPM	118.61	-0.668012	0.192048	-3.47836	0.000504484	0.00674891
Plekhb1	PLEKHB1	2443.12	-1.09331	0.204412	-5.34856	8.8659e-08	6.04429e-06		WNT5B	-0.410849	7.0934e-16	1.26575e-11		Lrrc4c	LRRC4C	1945.67	-0.508761	0.106965	-4.75634	1.97131e-06	0.0006741		Spock1	SPOCK1	3072.7	-0.294447	0.0537936	-5.47364	4.40882e-08	6.42921e-06		Foxn3	FOXN3	199.366	-0.667959	0.133853	-4.99023	6.03089e-07	1.85076e-05
Ptch2	PTCH2	34.702	3.54059	0.662179	5.34687	8.94892e-08	6.06878e-06		SULF2	-0.539561	7.62456e-16	1.36053e-11		Mki67	MKI67	2008.42	-0.505501	0.121566	-4.15824	3.20707e-05	0.00469407		Eif5a2	EIF5A2	637.684	-0.292744	0.0763602	-3.83373	0.000126214	0.00663032		Jdp2	JDP2	187.146	-0.667286	0.144513	-4.61747	3.88445e-06	9.70279e-05
Sf3a2	SF3A2	821.645	1.13783	0.212873	5.34509	9.03746e-08	6.09674e-06		KDM5B	-0.298708	7.89227e-16	1.4083e-11		Zfp385b	ZNF385B	369.182	-0.501082	0.12236	-4.09515	4.21894e-05	0.00556826		Zdhhc2	ZDHHC2	2075.02	-0.289679	0.071767	-4.03638	5.42823e-05	0.00323667		Bend5	BEND5	73.6428	-0.666737	0.193721	-3.44174	0.000577979	0.00748639
Pkdcc	PKDCC	258.734	1.37576	0.25772	5.3382	9.38737e-08	6.29249e-06		LRP1B	0.318603	8.15709e-16	1.45555e-11		Peli1	PELI1	2841.78	-0.500191	0.154759	-3.23207	0.00122897	0.0433046		Zfp804a	ZNF804A	897.533	-0.287823	0.0748278	-3.84647	0.000119833	0.00635447		Il1rap	IL1RAP	462.43	-0.661704	0.100979	-6.55289	5.64355e-11	3.54959e-09
Barx2	BARX2	34.0455	3.52096	0.659669	5.33747	9.4253e-08	6.29249e-06		BCAS4	-0.297955	1.18833e-15	2.12046e-11		Lcorl	LCORL	1669.93	-0.498712	0.147604	-3.37871	0.000728255	0.0321526		Stk39	STK39	731.977	-0.287389	0.0686693	-4.18511	2.85022e-05	0.00188367		Ncam2	NCAM2	1533.35	-0.66155	0.0636107	-10.4	2.48007e-25	8.8793e-23
Tbx2	TBX2	75.8168	2.12174	0.397589	5.33651	9.47542e-08	6.29334e-06		ABCG1	-0.252317	1.23462e-15	2.20306e-11		Fxr1	FXR1	1425.74	-0.484101	0.131872	-3.671	0.000241604	0.016599		Efr3a	EFR3A	1008.02	-0.286378	0.085645	-3.34378	0.000826438	0.0301291		Htr2a	HTR2A	210.208	-0.659696	0.160241	-4.1169	3.83999e-05	0.000740577
Pcolce	PCOLCE	103.961	1.82659	0.343542	5.31694	1.05528e-07	6.97294e-06		ITCH	-0.308697	1.45033e-15	2.58797e-11		Grb10	GRB10	932.026	-0.483042	0.110427	-4.37432	1.21811e-05	0.00263152		Cacnb4	CACNB4	2879.74	-0.285576	0.0641568	-4.45122	8.53845e-06	0.000668594		Rims3	RIMS3	65.9229	-0.657781	0.221777	-2.96596	0.00301739	0.0292582
Nadk2	NADK2	624.059	-1.08237	0.203765	-5.31187	1.08505e-07	7.13311e-06		CFTR	-0.232244	1.54274e-15	2.75286e-11		Fgfr2	FGFR2	644.384	-0.482632	0.136172	-3.54429	0.000393669	0.0229579		Mapk6	MAPK6	2043.96	-0.285201	0.0664653	-4.29098	1.77887e-05	0.00123654		Gm20319	N/A	54.2942	-0.657727	0.209454	-3.14019	0.00168838	0.0181345
Fbln1	FBLN1	210.115	1.43536	0.270348	5.30931	1.10042e-07	7.1974e-06		TRPM4	-0.31663	1.62447e-15	2.89871e-11		Med12l	MED12L	478.833	-0.479064	0.146895	-3.26127	0.00110915	0.0403269		Mosmo	MOSMO	649.738	-0.284618	0.0767355	-3.70908	0.000208016	0.00982656		Ppm1l	PPM1L	559.177	-0.655905	0.0946253	-6.93161	4.16091e-12	2.93428e-10
Skil	SKIL	481.002	-1.25369	0.236547	-5.29995	1.15832e-07	7.53784e-06		CCSER1	-0.537791	1.79008e-15	3.19421e-11		Efnb1	EFNB1	1239.31	-0.476229	0.137754	-3.4571	0.000546031	0.0276619		Hlf	HLF	907.955	-0.284513	0.0820333	-3.46826	0.000523848	0.020557		St18	ST18	87.9616	-0.650955	0.169895	-3.8315	0.000127363	0.0020824
Ampd3	AMPD3	324.149	-1.25671	0.237212	-5.29784	1.17183e-07	7.58742e-06		MAP1B	-0.220863	2.03765e-15	3.63599e-11		Hmbox1	HMBOX1	627.065	-0.475438	0.146965	-3.23504	0.00121626	0.0430064		Dusp3	DUSP3	1399.58	-0.281189	0.063867	-4.40273	1.06896e-05	0.000810236		Mag	MAG	393.067	-0.647116	0.116591	-5.55032	2.85143e-08	1.16758e-06
Syn2	SYN2	492.261	-1.23085	0.232537	-5.29314	1.20234e-07	7.74606e-06		SLC9A8	-0.31801	2.10787e-15	3.76128e-11		Syndig1	SYNDIG1	282.881	-0.474923	0.132915	-3.57314	0.00035273	0.0211441		Atxn1	ATXN1	2635.56	-0.280226	0.0689871	-4.062	4.86537e-05	0.00295356		Plekha2	PLEKHA2	185.997	-0.640279	0.137713	-4.64937	3.32953e-06	8.43744e-05
Foxc1	FOXC1	424.012	1.41833	0.268077	5.29076	1.21811e-07	7.80864e-06		RPS25	-0.283245	2.24692e-15	4.0094e-11		Nob1	NOB1	792.189	-0.471173	0.116391	-4.0482	5.16121e-05	0.00641818		Tlk1	TLK1	3575.54	-0.279037	0.0614075	-4.54401	5.51929e-06	0.000474659		Gjb6	GJB6	480.012	-0.639983	0.119682	-5.34737	8.92438e-08	3.30533e-06
Sez6	SEZ6	1610.61	1.35758	0.257117	5.28002	1.29172e-07	8.23954e-06		ZFP64	-0.319805	3.35996e-15	5.99552e-11		Zfp740	ZNF740	1710.76	-0.467469	0.140818	-3.31966	0.000901273	0.0367495		Slc9a6	SLC9A6	1335.9	-0.278944	0.0740089	-3.76906	0.000163861	0.00808223		Acot11	ACOT11	194.059	-0.639145	0.125183	-5.10567	3.29619e-07	1.09063e-05
Grik3	GRIK3	570.907	1.10711	0.209753	5.27819	1.30465e-07	8.24043e-06		SUB1	0.353821	3.46478e-15	6.18256e-11		Dusp6	DUSP6	624.819	-0.466883	0.133721	-3.49147	0.000480366	0.0261869		Tmtc1	TMTC1	920.587	-0.274841	0.0745318	-3.68757	0.000226405	0.010474		Col25a1	COL25A1	638.396	-0.635415	0.0785392	-8.09042	5.94574e-16	7.98273e-14
Synpo	SYNPO	131.947	1.9459	0.368625	5.27881	1.30023e-07	8.24043e-06		DRAXIN	-0.276525	3.68321e-15	6.57231e-11		Pappa2	PAPPA2	260.797	-0.465843	0.118491	-3.93145	8.44353e-05	0.00835798		Trpc4	TRPC4	567	-0.273868	0.0835672	-3.27722	0.00104835	0.0364371		Slc24a2	SLC24A2	13248.7	-0.634823	0.0818792	-7.75316	8.96309e-15	1.00121e-12
Cdh13	CDH13	1053.23	-1.28758	0.244086	-5.27511	1.32678e-07	8.33931e-06		SOX2	-0.316841	3.78696e-15	6.75745e-11		Vav3	VAV3	301.124	-0.465406	0.142266	-3.27138	0.00107022	0.0399568		Malat1	N/A	26864.4	-0.272769	0.0683936	-3.98822	6.65712e-05	0.00381675		Cavin2	CAVIN2	183.679	-0.631578	0.11986	-5.26929	1.36955e-07	4.91595e-06
Lims1	LIMS3	824.305	-1.03144	0.19566	-5.27159	1.3525e-07	8.41882e-06		SCFD2	0.357616	3.91037e-15	6.97767e-11		Kazn	KAZN	1158.41	-0.461456	0.110671	-4.16964	3.05082e-05	0.00469236		Mef2a	MEF2A	1803.02	-0.270361	0.0816925	-3.3095	0.000934627	0.0330377		Kif13b	KIF13B	189.261	-0.630055	0.124423	-5.06382	4.10938e-07	1.32822e-05
Lims1	LIMS4	824.305	-1.03144	0.19566	-5.27159	1.3525e-07	8.41882e-06		UHRF1BP1	0.335654	3.93801e-15	7.02698e-11		Rasgef1b	RASGEF1B	605.539	-0.461269	0.117927	-3.91146	9.17384e-05	0.00877088		Dixdc1	DIXDC1	1337.93	-0.269837	0.0653905	-4.12655	3.68245e-05	0.00238666		Litaf	LITAF	70.0453	-0.628038	0.188385	-3.3338	0.00085669	0.010438
Fscn1	FSCN1	4008.55	0.937338	0.17778	5.27246	1.34611e-07	8.41882e-06		MAP2	0.249619	4.22658e-15	7.54191e-11		Carmil1	CARMIL1	1207.51	-0.459278	0.10565	-4.34715	1.37919e-05	0.00283058		Diras2	DIRAS2	2042.76	-0.266143	0.059209	-4.49498	6.95776e-06	0.000565729		Car8	CA8	249.855	-0.623647	0.15152	-4.11593	3.85619e-05	0.000742675
Msn	MSN	4402.6	0.94556	0.179536	5.26669	1.38903e-07	8.60462e-06		ROMO1	-0.279082	4.81752e-15	8.59638e-11		Zfp68	N/A	2102.35	-0.458405	0.135653	-3.37924	0.000726875	0.0321526		Oip5os1	N/A	2020.39	-0.261753	0.0717472	-3.64827	0.00026401	0.0117139		Ttc39b	TTC39B	1556.96	-0.622114	0.0790667	-7.86823	3.59704e-15	4.40574e-13
Rffl	RFFL	72.0395	2.14832	0.408117	5.26398	1.40971e-07	8.69098e-06		PRPF6	-0.312288	5.38783e-15	9.61405e-11		Akt2	AKT2	819.306	-0.458338	0.114968	-3.98666	6.70112e-05	0.00705071		B3galt2	B3GALT2	1607.01	-0.25933	0.0719813	-3.60273	0.000314888	0.0133266		Sgk1	SGK1	801.7	-0.622097	0.118592	-5.24569	1.55698e-07	5.53183e-06
Klhl5	KLHL5	1348.29	-1.02233	0.194639	-5.25244	1.50099e-07	9.20962e-06		SGMS1	0.355358	5.42188e-15	9.67481e-11		Cntn5	CNTN5	272.107	-0.456483	0.118229	-3.86101	0.00011292	0.0101736		Prkcb	PRKCB	14069.3	-0.258581	0.0492996	-5.24509	1.56208e-07	2.0546e-05		Ptchd4	PTCHD4	88.6572	-0.620183	0.171221	-3.62212	0.000292204	0.00425448
Ank3	ANK3	104.974	-1.88939	0.360436	-5.24197	1.58874e-07	9.70183e-06		DDX10	0.30814	5.88042e-15	1.0493e-10		Scube1	SCUBE1	3149.48	-0.449505	0.0891574	-5.0417	4.61408e-07	0.000247941		Ccni	CCNI	3000.76	-0.257171	0.0562317	-4.57343	4.79814e-06	0.000420731		Ano4	ANO4	211.372	-0.619101	0.120322	-5.14536	2.67005e-07	8.98358e-06
Elmod2	ELMOD2	202.563	-1.41104	0.270375	-5.21883	1.80055e-07	1.09434e-05		LAMA1	-0.278432	5.99954e-15	1.07056e-10		Pcdh10	PCDH10	2360.29	-0.445067	0.101398	-4.38932	1.13703e-05	0.002627		Grm3	GRM3	1979.6	-0.254105	0.0666112	-3.81475	0.000136323	0.00703428		Kcns1	KCNS1	52.5004	-0.618203	0.20809	-2.97084	0.00296986	0.0289114
Ccbe1	CCBE1	375.449	1.35736	0.260764	5.20531	1.93676e-07	1.1716e-05		BNIP3	-0.315925	6.48012e-15	1.15631e-10		Pou3f3	POU3F3	7797.73	-0.442443	0.11335	-3.90333	9.48779e-05	0.00892208		Sema6d	SEMA6D	1523.98	-0.253987	0.0698896	-3.63412	0.000278931	0.0121105		Nrg1	NRG1	59.3878	-0.617887	0.204884	-3.01579	0.00256311	0.0256734
Syt11	SYT11	7850.2	-0.901101	0.173209	-5.20239	1.96744e-07	1.1846e-05		CMTM8	-0.29625	6.74398e-15	1.2034e-10		Arhgap12	ARHGAP12	923.704	-0.439576	0.101559	-4.32828	1.50275e-05	0.00289877		Kcna2	KCNA2	1387.71	-0.252732	0.0749389	-3.37251	0.000744855	0.0276814		P2rx4	P2RX4	73.3193	-0.615213	0.188352	-3.26629	0.00108965	0.0127107
Olfml3	OLFML3	109.701	1.80761	0.348364	5.18885	2.11596e-07	1.2681e-05		SETBP1	0.239877	6.77057e-15	1.20814e-10		Clic4	CLIC4	1100.25	-0.435671	0.125509	-3.47123	0.000518078	0.0272552		Atp11b	ATP11B	3115.21	-0.247324	0.0643604	-3.84279	0.000121642	0.00642499		Pde8a	PDE8A	167.023	-0.612903	0.142735	-4.29401	1.75477e-05	0.00036956
Slc20a2	SLC20A2	703.652	-1.11089	0.214166	-5.18704	2.1366e-07	1.27454e-05		ARFGEF3	-0.298789	9.50217e-15	1.69557e-10		Tgfbr1	TGFBR1	3244.88	-0.43488	0.10383	-4.18839	2.8094e-05	0.0044495		Epha7	EPHA7	1697.94	-0.245259	0.0768669	-3.19069	0.00141931	0.0473669		Mtfr1	MTFR1	78.7195	-0.612841	0.177467	-3.45327	0.000553829	0.00722721
Pald1	PALD1	1337.15	1.09042	0.21052	5.17964	2.22319e-07	1.31403e-05		KCNB2	-0.417281	9.63558e-15	1.71937e-10		Phf12	PHF12	2209.05	-0.434723	0.131693	-3.30104	0.000963287	0.038037		Wwp1	WWP1	1109.58	-0.244263	0.0608009	-4.01742	5.88376e-05	0.00341716		Slc19a3	SLC19A3	52.2073	-0.611805	0.219083	-2.79257	0.00522915	0.0466846
Prr5	PRR5	369.781	1.34381	0.259767	5.17316	2.30164e-07	1.35418e-05		DCHS2	-0.33502	1.09352e-14	1.95128e-10		Rcor2	RCOR2	1132.46	-0.434514	0.12536	-3.46612	0.000528029	0.0274421		Arap2	ARAP2	1579.8	-0.242133	0.0754792	-3.20795	0.00133686	0.0450637		Ugt8a	UGT8	835.409	-0.609567	0.121214	-5.02883	4.93473e-07	1.56599e-05
Rn7sk	7SK	88.8827	-2.18099	0.421797	-5.1707	2.33218e-07	1.36592e-05		MYO1B	-0.236229	1.15033e-14	2.05265e-10		Col11a1	COL11A1	445.549	-0.434336	0.128853	-3.37079	0.000749532	0.0326883		Mmd	MMD	4176.49	-0.240403	0.0532678	-4.51311	6.38838e-06	0.000532338		Hdx	HDX	134.503	-0.608612	0.148104	-4.10935	3.96779e-05	0.000759977
Slc44a5	SLC44A5	84.3524	-2.02226	0.391593	-5.16419	2.41482e-07	1.40792e-05		TM9SF4	-0.351775	1.36999e-14	2.44461e-10		Hmgb2	HMGB2	378.264	-0.434275	0.132933	-3.26687	0.00108742	0.0402989		Hsph1	HSPH1	3220.87	-0.236895	0.0610899	-3.87781	0.000105402	0.0057019		Gpr37	GPR37	257.857	-0.607668	0.112607	-5.39637	6.8004e-08	2.59437e-06
Sh3pxd2b	SH3PXD2B	3631.5	1.05337	0.204329	5.15528	2.53258e-07	1.46992e-05		UBLCP1	0.1896	1.45389e-14	2.59432e-10		Ncam2	NCAM2	534.326	-0.433936	0.125509	-3.45741	0.00054539	0.0276619		Syt1	SYT1	17814.8	-0.236747	0.0622175	-3.80515	0.000141721	0.00722445		Fndc5	FNDC5	535.145	-0.605718	0.0800556	-7.56622	3.84242e-14	3.85983e-12
Ednrb	EDNRB	8712.13	-0.988883	0.192557	-5.13554	2.81338e-07	1.62558e-05		NRP1	0.275655	1.61046e-14	2.8737e-10		Ptprb	PTPRB	303.224	-0.432754	0.134062	-3.22801	0.00124656	0.043618		Ndrg3	NDRG3	3365.21	-0.235413	0.0656209	-3.58746	0.000333911	0.0139992		Srl	SRL	58.0187	-0.6041	0.200819	-3.00818	0.00262821	0.0261566
Tlnrd1	TLNRD1	257.451	1.47348	0.288208	5.11254	3.17849e-07	1.82021e-05		N4BP2L2	0.237398	1.77034e-14	3.159e-10		Ckap2l	CKAP2L	342.256	-0.425307	0.123756	-3.43666	0.000588932	0.029085		Ttll7	TTLL7	1607.78	-0.235318	0.0615524	-3.82305	0.000131811	0.00685417		Pcdh7	PCDH7	4548.9	-0.602275	0.0714067	-8.43443	3.32822e-17	5.2809e-15
Fam131a	FAM131A	382.461	1.14708	0.22488	5.10087	3.38102e-07	1.91914e-05		FBXW7	0.309274	1.79906e-14	3.21024e-10		Lbh	LBH	1118.24	-0.420174	0.0993366	-4.2298	2.33897e-05	0.00404508		Nwd2	NWD2	2858.84	-0.23408	0.0501342	-4.66906	3.02578e-06	0.00027804		Arhgef25	ARHGEF25	539.359	-0.601237	0.0821339	-7.3202	2.47593e-13	2.2449e-11
Prr5l	PRR5L	441.595	1.15477	0.226387	5.10089	3.38054e-07	1.91914e-05		KIAA1211	-0.269915	2.13994e-14	3.8185e-10		Ezr	EZR	1363.25	-0.417868	0.11576	-3.6098	0.000306438	0.0193725		Idh3a	IDH3A	1984.84	-0.233858	0.061199	-3.82126	0.00013277	0.00687738		Cdyl2	CDYL2	267.799	-0.599928	0.161658	-3.7111	0.000206364	0.00317341
mt-Rnr1	N/A	549.566	-1.15473	0.226464	-5.09897	3.41516e-07	1.93001e-05		TXNDC16	-0.305445	2.21316e-14	3.94916e-10		1700025G04Rik	C1orf21	1439.31	-0.409261	0.122419	-3.34311	0.000828439	0.0348176		Strbp	STRBP	7658.94	-0.226765	0.0605639	-3.74422	0.000180954	0.00876417		Adora1	ADORA1	1311.46	-0.598122	0.0779025	-7.67782	1.61813e-14	1.72473e-12
Pygm	PYGM	89.8605	1.85733	0.364757	5.09198	3.54349e-07	1.9938e-05		RPL36	-0.30549	2.34614e-14	4.18645e-10		Dpy19l1	DPY19L1	2304.61	-0.40752	0.119877	-3.3995	0.000675096	0.0307803		R3hdm2	R3HDM2	3448.72	-0.225322	0.0631496	-3.56807	0.000359624	0.0149225		Ndrg1	NDRG1	554.357	-0.598024	0.0969958	-6.16546	7.02769e-10	3.83311e-08
Lix1l	LIX1L	1861.19	-0.936572	0.184031	-5.0892	3.59578e-07	2.0057e-05		MCF2L2	-0.299743	2.51445e-14	4.48678e-10		Rprm	RPRM	1571.99	-0.391725	0.09525	-4.1126	3.91233e-05	0.00529104		Esyt2	ESYT2	795.773	-0.224282	0.0658303	-3.40697	0.000656872	0.0248242		Chml	CHML	339.436	-0.596887	0.115559	-5.16523	2.40142e-07	8.15841e-06
Grk3	GRK3	572.315	1.15243	0.226431	5.08957	3.58884e-07	2.0057e-05		ETV5	0.313205	2.64493e-14	4.71962e-10		Fam210b	FAM210B	2797.82	-0.385151	0.116921	-3.29411	0.000987343	0.0381966		Scn8a	SCN8A	3158.8	-0.224215	0.0551579	-4.06497	4.80396e-05	0.00294292		Chga	CHGA	372.122	-0.596783	0.0981196	-6.0822	1.18543e-09	6.34184e-08
Cd36	CD36	87.2861	1.9456	0.383265	5.07639	3.84676e-07	2.13644e-05		SFPQ	0.296903	2.67944e-14	4.7812e-10		Atf4	ATF4	1434.44	-0.384706	0.111615	-3.44671	0.000567459	0.0282715		Cttnbp2	CTTNBP2	1209.19	-0.223715	0.0639746	-3.49693	0.000470646	0.0186259		Mog	MOG	286.251	-0.59676	0.129708	-4.60078	4.20916e-06	0.000104207
Cdh11	CDH11	457.362	-1.21355	0.239137	-5.07471	3.88087e-07	2.14614e-05		EPHA5	0.384736	2.69618e-14	4.81106e-10		Ccna2	CCNA2	524.956	-0.380147	0.111354	-3.41386	0.000640496	0.0301153		Aqp4	AQP4	4159.45	-0.221739	0.0609145	-3.64016	0.000272466	0.0119069		Sh3bgrl2	SH3BGRL2	186.937	-0.596349	0.144028	-4.1405	3.46555e-05	0.000674888
Fabp7	FABP7	15566.7	-1.03791	0.204589	-5.07314	3.91294e-07	2.15463e-05		FAM155A	-0.503836	2.8268e-14	5.04413e-10		Ptbp1	PTBP1	1221.76	-0.378494	0.114844	-3.29571	0.00098173	0.0381966		Adgrl2	ADGRL2	2782.04	-0.221676	0.0696011	-3.18495	0.0014478	0.0479596		Plekhb1	PLEKHB1	920.393	-0.595558	0.0837673	-7.10967	1.1632e-12	9.02319e-11
Pcx	PC	1763.99	1.10103	0.217164	5.07005	3.97704e-07	2.1806e-05		NRL	0.244728	2.96157e-14	5.28463e-10		Robo1	ROBO1	6176.95	-0.374412	0.0861773	-4.34467	1.39484e-05	0.00283058		Agps	AGPS	1138.53	-0.217883	0.0637352	-3.41856	0.000629538	0.0239728		Dpy19l1	DPY19L1	981.241	-0.593286	0.0612487	-9.68652	3.44062e-22	8.42831e-20
Ncs1	NCS1	628.531	1.25032	0.246652	5.06916	3.99567e-07	2.18153e-05		POGLUT1	0.272859	3.0473e-14	5.4376e-10		Cdc27	CDC27	1863.54	-0.366265	0.114207	-3.20704	0.00134109	0.0458764		Rasgrf2	RASGRF2	2019.43	-0.215612	0.0545535	-3.9523	7.74021e-05	0.00440011		Cplx1	CPLX1	2004.59	-0.590336	0.0610535	-9.66917	4.07664e-22	9.81415e-20
Gabrg1	GABRG1	1281	-0.977865	0.193127	-5.06331	4.12029e-07	2.24008e-05		GDF15	0.381404	3.28727e-14	5.86581e-10		Magi3	MAGI3	1646.52	-0.357986	0.0889114	-4.02632	5.66557e-05	0.00652443		Nav3	NAV3	2077.44	-0.21455	0.0607628	-3.53094	0.000414087	0.0167837		Zfp385a	ZNF385A	143.682	-0.588821	0.129559	-4.54481	5.49847e-06	0.00013124
Kremen1	KREMEN1	1072.87	0.952186	0.188406	5.0539	4.32869e-07	2.3435e-05		ARHGAP44	-0.311217	3.69137e-14	6.58688e-10		Sox4	SOX4	16892.5	-0.35675	0.111219	-3.20763	0.00133833	0.0458764		Adora1	ADORA1	1084.97	-0.208031	0.061555	-3.37959	0.00072595	0.0272049		Afap1l1	AFAP1L1	159.868	-0.586966	0.125702	-4.66952	3.01898e-06	7.80631e-05
Mapk12	MAPK12	109.956	1.68761	0.334009	5.0526	4.35842e-07	2.34972e-05		GAREM1	-0.331587	3.70986e-14	6.61988e-10		Cxxc4	CXXC4	1960.64	-0.347663	0.091963	-3.78047	0.000156534	0.0123309		Atp1b1	ATP1B1	12802	-0.207817	0.047544	-4.37105	1.23653e-05	0.000914345		Vsig2	VSIG2	54.5962	-0.584344	0.209066	-2.79502	0.00518959	0.046361
Tle4	TLE4	1699.11	0.898253	0.177839	5.05094	4.39652e-07	2.36038e-05		FAM117B	-0.300556	3.96841e-14	7.08122e-10		Adgrl2	ADGRL2	10210.4	-0.347044	0.0967705	-3.58625	0.000335462	0.0206859		Slc35f1	SLC35F1	2121.92	-0.207037	0.0540124	-3.83314	0.000126518	0.00663032		Mybl1	MYBL1	108.75	-0.584267	0.159225	-3.66944	0.000243082	0.003634
Sertm1	SERTM1	81.7013	2.01916	0.400179	5.04566	4.51969e-07	2.41644e-05		CTTNBP2	-0.293756	3.97591e-14	7.09461e-10		Nova1	NOVA1	823.834	-0.34649	0.10768	-3.21777	0.00129192	0.0448916		Nr3c1	NR3C1	1153.61	-0.20153	0.0630014	-3.19881	0.00137995	0.0462836		Medag	MEDAG	295.024	-0.584126	0.107118	-5.45311	4.94954e-08	1.9413e-06
Dgkg	DGKG	69.18	2.38431	0.472715	5.04387	4.5621e-07	2.42903e-05		ABI3BP	0.355809	4.16988e-14	7.44074e-10		Kif21a	KIF21A	3313.62	-0.344421	0.0895708	-3.84524	0.000120434	0.0105609		Rimoc1	RIMOC1	1311.08	-0.201178	0.059086	-3.40483	0.000662042	0.0249493		Lrch1	LRCH1	156.477	-0.58303	0.134379	-4.33868	1.43338e-05	0.000309819
Efnb3	EFNB3	38.3544	2.88233	0.572494	5.03469	4.78615e-07	2.53784e-05		DACH1	-0.208299	7.3385e-14	1.30948e-09		Meis2	MEIS2	6432.92	-0.339489	0.105526	-3.21711	0.00129489	0.0448916		App	APP	10814.2	-0.200623	0.0550357	-3.64533	0.000267053	0.0117468		Ell2	ELL2	668.508	-0.582384	0.0944566	-6.16563	7.0205e-10	3.83311e-08
Hoxa4	HOXA4	27.0495	-4.58185	0.910612	-5.03162	4.86364e-07	2.56836e-05		CPNE1	-0.276664	7.47892e-14	1.33454e-09		Ccnl2	CCNL2	938.388	-0.32505	0.102049	-3.18523	0.00144639	0.0484686		Ntm	NTM	3227.89	-0.200237	0.0559537	-3.57861	0.000345423	0.0144367		Gm2824	N/A	118.345	-0.582012	0.144877	-4.01727	5.88756e-05	0.00108454
B3gat2	B3GAT2	306.707	-1.22907	0.244526	-5.02631	5.00004e-07	2.62961e-05		FRMD4B	-0.370854	8.80584e-14	1.57131e-09		Paip2	PAIP2	2175.2	-0.316618	0.0915783	-3.45735	0.000545516	0.0276619		Ppp3r1	PPP3R1	6166.33	-0.198682	0.0563185	-3.52783	0.000418984	0.0168801		Fam107a	FAM107A	3331.96	-0.581499	0.0791692	-7.34501	2.05738e-13	1.88994e-11
Acot1	ACOT1	462.346	-1.27228	0.253186	-5.02507	5.0324e-07	2.63588e-05		RSL24D1	0.321519	1.01014e-13	1.80249e-09		Macroh2a1	MACROH2A1	2369.46	-0.2628	0.0816133	-3.22006	0.00128162	0.0446677		Jmjd1c	JMJD1C	2623.72	-0.19528	0.0544258	-3.58799	0.000333233	0.0139992		Scube1	SCUBE1	478.149	-0.580382	0.095857	-6.05466	1.40711e-09	7.35859e-08
Rhoj	RHOJ	174.309	1.65241	0.329213	5.01928	5.18643e-07	2.70555e-05		REV3L	-0.246127	1.06821e-13	1.90612e-09		Eef2	EEF2	26569.6	-0.235242	0.0702996	-3.34628	0.000819039	0.0345189		Arhgap20	ARHGAP20	2442.64	-0.19198	0.0586939	-3.27086	0.0010722	0.0370928		Qdpr	QDPR	86.4061	-0.579078	0.165792	-3.49281	0.000477969	0.00644197
Irx1	IRX1	73.5138	-2.05434	0.409709	-5.01415	5.32677e-07	2.76684e-05		ENO1	-0.295162	1.10514e-13	1.972e-09		Ssbp2	SSBP2	5306.22	0.27573	0.085335	3.23114	0.00123296	0.0433057		Dst	DST	8622.42	-0.190545	0.0426791	-4.46459	8.02205e-06	0.000633082		Slc38a2	SLC38A2	1480.75	-0.578628	0.168586	-3.43225	0.000598599	0.0077391
Myh9	MYH9	3766.2	0.961538	0.191793	5.01343	5.34686e-07	2.76684e-05		TBC1D5	-0.257396	1.10523e-13	1.97218e-09		Dpysl4	DPYSL4	1239.02	0.280992	0.0820433	3.42493	0.000614969	0.0297108		Atp2a2	ATP2A2	7226.54	-0.189856	0.0418511	-4.53646	5.72059e-06	0.000488837		Cmc2	CMC2	76.4807	-0.57743	0.186626	-3.09405	0.00197447	0.0207031
Lhfpl3	LHFPL3	865.819	-0.962969	0.192233	-5.00939	5.46039e-07	2.81428e-05		NCALD	0.311069	1.18399e-13	2.11271e-09		B4galt5	B4GALT5	1248.34	0.312387	0.0945514	3.30389	0.000953546	0.0378439		Hspa12a	HSPA12A	3240.15	-0.189187	0.0529609	-3.57221	0.000353985	0.0147487		Akap12	AKAP12	297.41	-0.577395	0.111108	-5.19667	2.02885e-07	7.09997e-06
Arrdc4	ARRDC4	224.321	-1.30148	0.259948	-5.00668	5.53768e-07	2.84275e-05		ALCAM	0.342353	1.36407e-13	2.43404e-09		Chd5	CHD5	4852.76	0.318724	0.0916507	3.47759	0.000505937	0.0269941		Map1a	MAP1A	6057.37	-0.187419	0.0540399	-3.46816	0.000524038	0.020557		Piga	PIGA	72.2697	-0.576756	0.195632	-2.94816	0.00319671	0.0307408
Fbn1	FBN1	311.106	1.31753	0.263249	5.00488	5.58963e-07	2.85803e-05		MARS	0.308932	1.50437e-13	2.6844e-09		5730409E04Rik	C1orf216	713.893	0.319406	0.0996031	3.20679	0.00134224	0.0458764		Ank3	ANK3	8505.84	-0.186524	0.0531725	-3.50791	0.000451642	0.0179799		Dkk3	DKK3	1873.44	-0.576403	0.0771973	-7.46661	8.22853e-14	7.86952e-12
Lgals1	LGALS1	400.915	1.13479	0.226933	5.00056	5.71628e-07	2.91123e-05		HMGN3	0.291137	1.51379e-13	2.70121e-09		Epn2	EPN2	1699.36	0.320561	0.0938504	3.41566	0.000636278	0.0300108		Klhl23	KLHL23	3205.31	-0.179554	0.0489889	-3.66519	0.000247153	0.0111921		Cnp	CNP	1422.83	-0.576386	0.104626	-5.509	3.60868e-08	1.43556e-06
Tmem229a	TMEM229A	2395.3	-0.906747	0.181679	-4.99093	6.00899e-07	3.04826e-05		DIXDC1	-0.256292	1.83391e-13	3.27243e-09		Sla	SLA	5357.74	0.337205	0.0844623	3.99238	6.54147e-05	0.00698035		Neo1	NEO1	4615.27	-0.179265	0.0539767	-3.32115	0.00089648	0.0322573		Acsl5	ACSL5	670.891	-0.574365	0.0734182	-7.82319	5.15005e-15	6.09408e-13
Mapk3	MAPK3	726.129	0.993327	0.199357	4.98266	6.2715e-07	3.16895e-05		WSB1	0.13668	2.00569e-13	3.57896e-09		2510009E07Rik	C3orf70	2267.27	0.345536	0.101857	3.39235	0.000692959	0.0312163		Ids	IDS	9803.78	-0.177915	0.0543962	-3.27072	0.00107275	0.0370928		Macir	MACIR	798.995	-0.572224	0.0907905	-6.30269	2.92532e-10	1.63385e-08
Cpxm1	CPXM1	344.147	1.26555	0.254321	4.97618	6.4851e-07	3.26408e-05		PCCA	-0.25423	2.06026e-13	3.67633e-09		Slc49a4	SLC49A4	1484.6	0.360495	0.0930852	3.87275	0.000107615	0.00987306		Dpp10	DPP10	3045.03	-0.175539	0.0528568	-3.32104	0.000896839	0.0322573		Xkr6	XKR6	66.9619	-0.571586	0.194103	-2.94476	0.00323208	0.0309544
Iffo2	IFFO2	368.807	1.26306	0.254067	4.97136	6.64844e-07	3.33328e-05		MARCKS	0.283152	2.06208e-13	3.67957e-09		Vcan	VCAN	7335.74	0.373122	0.117098	3.1864	0.00144057	0.0484686		Nav1	NAV1	11810.4	-0.167657	0.0430386	-3.8955	9.79965e-05	0.00536441		Cmpk2	CMPK2	225.28	-0.569838	0.119579	-4.76538	1.88497e-06	5.06151e-05
Myh7	MYH7	40.3468	2.89944	0.583504	4.96901	6.72971e-07	3.36094e-05		B2M	0.398468	2.62369e-13	4.68172e-09		Anxa6	ANXA6	561.795	0.373599	0.108328	3.44876	0.000563158	0.0282715		Myo5a	MYO5A	10845.8	-0.166254	0.0505306	-3.29017	0.00100129	0.0350738		Nrsn1	NRSN1	3961.42	-0.568834	0.0677347	-8.39798	4.54241e-17	6.8941e-15
Adamts12	ADAMTS12	321.375	1.16376	0.23494	4.95342	7.29185e-07	3.62762e-05		C6orf10	0.252036	2.83839e-13	5.06482e-09		Rab2b	RAB2B	946.516	0.375198	0.102293	3.66788	0.000244567	0.0167262		Spire1	SPIRE1	2879.47	-0.162604	0.0483268	-3.36468	0.000766328	0.0284007		Cadps2	CADPS2	1075.74	-0.568434	0.0849823	-6.68885	2.24933e-11	1.48148e-09
Ttyh1	TTYH1	3342.26	-1.19943	0.242258	-4.95105	7.38152e-07	3.65811e-05		SYT16	-0.24793	2.8671e-13	5.11606e-09		Lancl2	LANCL2	2230.33	0.377046	0.103893	3.62919	0.000284312	0.0184196		Dclk1	DCLK1	21010.4	-0.147819	0.0446696	-3.30916	0.000935774	0.0330377		Fa2h	FA2H	123.974	-0.566744	0.189923	-2.98408	0.00284436	0.0278707
Tgfbr2	TGFBR2	254.761	1.32451	0.268059	4.94111	7.76787e-07	3.83483e-05		SPECC1	-0.311103	2.90886e-13	5.19057e-09		Tmem150c	TMEM150C	1798.14	0.37822	0.118735	3.18543	0.0014454	0.0484686		Syn3	SYN3	3137.99	0.179997	0.0544234	3.30735	0.00094182	0.0331639		Lsm11	LSM11	301.371	-0.566042	0.0974048	-5.81123	6.2015e-09	2.82979e-07
Prex2	PREX2	134.931	1.51853	0.307373	4.94036	7.79778e-07	3.8349e-05		HFM1	-0.478536	3.01418e-13	5.37851e-09		Jak2	JAK2	2466.58	0.380507	0.112774	3.37408	0.000740636	0.0323942		Casp3	CASP3	1466.49	0.211089	0.0636718	3.31526	0.000915584	0.0327559		Slc35f4	SLC35F4	80.8709	-0.565963	0.181443	-3.11923	0.00181325	0.019327
Lrrc4c	LRRC4C	353.356	-1.26954	0.257213	-4.93575	7.98427e-07	3.88216e-05		SLC23A2	0.309073	3.55962e-13	6.35179e-09		Plch2	PLCH2	593.603	0.381837	0.12006	3.18038	0.00147082	0.0489602		Arhgap32	ARHGAP32	2852.03	0.215489	0.0581851	3.70351	0.000212639	0.00993995		Heg1	HEG1	252.619	-0.565782	0.105563	-5.35968	8.33694e-08	3.11253e-06
Cpne2	CPNE2	554.509	1.25081	0.25335	4.93707	7.93048e-07	3.88216e-05		HIF3A	-0.284398	3.76008e-13	6.70948e-09		Cacng2	CACNG2	566.899	0.389369	0.111094	3.50487	0.00045683	0.0254266		Rab31	RAB31	969.928	0.230966	0.0693965	3.32821	0.000874069	0.0316079		Nostrin	NOSTRIN	60.6278	-0.565693	0.202357	-2.79552	0.00518165	0.0463197
Jade2	JADE2	118.771	1.61255	0.326682	4.93614	7.96835e-07	3.88216e-05		PIGU	-0.320403	3.83444e-13	6.84217e-09		Cacna1b	CACNA1B	1500.75	0.399004	0.118692	3.36167	0.000774726	0.0334958		Arl15	ARL15	1782.2	0.241402	0.0729489	3.30919	0.000935664	0.0330377		Tdg	TDG	136.444	-0.56362	0.137426	-4.10127	4.10883e-05	0.000782922
Fyco1	FYCO1	221.687	-1.30059	0.263922	-4.92794	8.31031e-07	4.0255e-05		WLS	-0.516799	3.89287e-13	6.94643e-09		Smarca2	SMARCA2	7470.46	0.399048	0.105755	3.77334	0.000161079	0.0123959		Pnma8b	PNMA8B	1177.71	0.247304	0.0752788	3.28518	0.00101919	0.0355153		Septin4	SEPTIN4	498.181	-0.562806	0.0940977	-5.98109	2.21654e-09	1.11329e-07
Trim67	TRIM67	160.38	-1.4689	0.298426	-4.92213	8.56053e-07	4.13118e-05		NEK5	0.319536	5.24956e-13	9.36732e-09		Nbea	NBEA	15079.2	0.401861	0.0825149	4.87017	1.11503e-06	0.000430173		Ccnd2	CCND2	1474.87	0.250423	0.0636715	3.93304	8.38775e-05	0.00468875		Tbc1d4	TBC1D4	166.943	-0.562734	0.172144	-3.26896	0.00107943	0.0126127
P4ha3	P4HA3	35.0808	3.00459	0.610654	4.92028	8.64196e-07	4.15491e-05		PMEPA1	-0.288329	5.2834e-13	9.42771e-09		Maf	MAF	829.998	0.403053	0.106796	3.77405	0.000160621	0.0123959		Gng4	GNG4	2368.72	0.252971	0.0625644	4.04337	5.26882e-05	0.0031698		Plod2	PLOD2	122.096	-0.562733	0.155926	-3.60898	0.000307398	0.00443409
Gxylt2	GXYLT2	38.5438	3.16328	0.64306	4.91911	8.69389e-07	4.16434e-05		POLR1C	0.305386	5.80686e-13	1.03618e-08		Magee2	MAGEE2	310.69	0.40731	0.123857	3.28854	0.00100708	0.038458		Csmd3	CSMD3	857.274	0.255398	0.0679534	3.75843	0.000170983	0.00837194		Ppp1r16b	PPP1R16B	931.185	-0.562093	0.0844293	-6.65756	2.78419e-11	1.80817e-09
Tuba1b	TUBA1B	5821.63	0.923898	0.187906	4.91681	8.79665e-07	4.19796e-05		CDH2	0.217327	5.97257e-13	1.06575e-08		Tmem229b	TMEM229B	2037.64	0.408231	0.120905	3.37646	0.00073426	0.032209		Enpp2	ENPP2	969.448	0.275385	0.0759474	3.626	0.000287844	0.0124171		Igsf9b	IGSF9B	139.137	-0.558563	0.159479	-3.50243	0.000461036	0.00622578
Tulp3	TULP3	561.459	1.02999	0.20961	4.91383	8.93147e-07	4.24657e-05		UQCC1	-0.290378	6.30483e-13	1.12503e-08		Fut8	FUT8	1532.98	0.408629	0.119107	3.43078	0.000601852	0.0294063		Btbd9	BTBD9	485.255	0.276298	0.0860712	3.21011	0.00132685	0.0448387		Epb41	EPB41	395.701	-0.558098	0.0967637	-5.76764	8.03878e-09	3.5747e-07
Ddx3y	DDX3Y	351.2	-1.38371	0.282414	-4.89959	9.60383e-07	4.54946e-05		FRMD4A	-0.230384	6.88951e-13	1.22936e-08		Fat3	FAT3	3053.08	0.410109	0.0930799	4.40599	1.05301e-05	0.00251487		Chst2	CHST2	2144.15	0.280385	0.0810097	3.46113	0.000537908	0.0209784		Pde5a	PDE5A	226.778	-0.554621	0.1103	-5.02831	4.94834e-07	1.56675e-05
Sipa1	SIPA1	317.704	1.16217	0.237297	4.89753	9.70474e-07	4.58042e-05		XPOT	0.3526	6.97959e-13	1.24544e-08		Kdm1b	KDM1B	723.092	0.410597	0.10164	4.03972	5.35157e-05	0.00647732		Epb41l2	EPB41L2	1614.32	0.282385	0.0600894	4.69941	2.60919e-06	0.000243089		Ppip5k2	PPIP5K2	598.84	-0.552875	0.0986001	-5.60725	2.05572e-08	8.69818e-07
Epha4	EPHA4	280.177	-1.20641	0.246501	-4.89413	9.87428e-07	4.62655e-05		CCDC7	-0.283657	7.41305e-13	1.32278e-08		Trappc14	TRAPPC14	895.988	0.418623	0.120509	3.47379	0.000513164	0.0271058		Usp29	USP29	1954.15	0.283834	0.0840496	3.37699	0.000732843	0.0273867		Lrrc8c	LRRC8C	166.125	-0.551348	0.169841	-3.24626	0.00116933	0.0134492
Vangl1	VANGL1	344.252	1.30597	0.266813	4.89472	9.84483e-07	4.62655e-05		STAG1	-0.26001	7.60264e-13	1.35662e-08		Hdac9	HDAC9	646.749	0.42027	0.102229	4.11105	3.93857e-05	0.00529104		Sema3c	SEMA3C	951.075	0.285469	0.0874028	3.26613	0.00109029	0.0374101		Pls1	PLS1	138.837	-0.551181	0.147258	-3.74296	0.000181865	0.0028373
Mgat4b	MGAT4B	1036.04	1.04258	0.213192	4.89033	1.00668e-06	4.6959e-05		EIF1B	0.292065	7.86486e-13	1.4034e-08		Astn1	ASTN1	4294.7	0.421857	0.111183	3.79426	0.000148086	0.011979		Ppfibp1	PPFIBP1	1175.66	0.288881	0.0612078	4.71967	2.36226e-06	0.000226992		Tmem144	TMEM144	121.392	-0.551133	0.141647	-3.8909	9.98734e-05	0.00169239
Rflna	RFLNA	176.21	1.51425	0.309678	4.88977	1.00952e-06	4.6959e-05		STARD9	-0.282618	8.31239e-13	1.48326e-08		Selenop	SELENOP	1098.83	0.425465	0.0938649	4.53274	5.82245e-06	0.00153692		Gria1	GRIA1	4360.36	0.289519	0.056319	5.1407	2.73718e-07	3.43196e-05		Robo3	ROBO3	169.4	-0.550441	0.135926	-4.04955	5.13163e-05	0.000956649
Fstl1	FSTL1	780.926	0.985556	0.202546	4.86585	1.13968e-06	5.28228e-05		NELL2	0.391879	9.01797e-13	1.60917e-08		Ift140	IFT140	716.488	0.439651	0.122732	3.58222	0.00034069	0.0208375		Efna5	EFNA5	1226.37	0.291271	0.0840648	3.46484	0.000530547	0.0207517		Fras1	FRAS1	287.207	-0.550413	0.138381	-3.97751	6.9641e-05	0.00124987
Gse1	GSE1	762.093	1.20695	0.248796	4.85116	1.22742e-06	5.66857e-05		EPB41	-0.293372	1.08091e-12	1.92878e-08		Sfxn5	SFXN5	342.969	0.439688	0.115984	3.79093	0.000150086	0.011997		Hdac9	HDAC9	662.799	0.291577	0.0754898	3.86246	0.00011225	0.00599979		Pitpnc1	PITPNC1	1188.94	-0.54684	0.0766002	-7.13888	9.40917e-13	7.59424e-11
Omg	OMG	542.697	-1.1414	0.235396	-4.84887	1.24166e-06	5.71385e-05		SPARC	0.301095	1.15506e-12	2.06109e-08		Ntng2	NTNG2	526.328	0.442123	0.116601	3.79175	0.000149592	0.011997		Slc39a6	SLC39A6	1235.99	0.292043	0.0696496	4.19303	2.75248e-05	0.00183718		Adra1a	ADRA1A	118.99	-0.546148	0.151396	-3.60742	0.000309254	0.00445626
Megf6	MEGF6	1704.23	0.8741	0.180402	4.84531	1.26417e-06	5.79675e-05		NOP56	0.298385	1.17818e-12	2.10234e-08		Pcdhb20	PCDHB14	280.608	0.442885	0.135322	3.27283	0.00106478	0.0398817		Gpr85	GPR85	2022.04	0.292327	0.0745195	3.92282	8.75178e-05	0.0048615		Dnajc21	DNAJC21	755.402	-0.545756	0.0736139	-7.41377	1.2276e-13	1.15041e-11
Scd2	SCD	38800.9	-0.798248	0.164886	-4.84122	1.29045e-06	5.89625e-05		RASGRP1	-0.299904	1.18165e-12	2.10854e-08		Gphn	GPHN	1225.21	0.452017	0.141811	3.18745	0.00143532	0.048421		Sirpa	SIRPA	2403.75	0.293127	0.0732578	4.00132	6.29911e-05	0.00364215		Kazn	KAZN	558.664	-0.545015	0.104899	-5.19561	2.04055e-07	7.12304e-06
Pdgfc	PDGFC	321.237	1.22735	0.253759	4.8367	1.32015e-06	6.01063e-05		RPLP1	-0.320057	1.19683e-12	2.13563e-08		Gpr162	GPR162	1430.61	0.453331	0.10546	4.29859	1.71885e-05	0.00321229		Sirpa	SIRPB1	2403.75	0.293127	0.0732578	4.00132	6.29911e-05	0.00364215		Ly6c1	LY6S	89.1929	-0.544462	0.177286	-3.0711	0.00213272	0.0221406
Itpripl1	ITPRIPL1	268.835	1.26932	0.262897	4.8282	1.37773e-06	6.23183e-05		ELOB	-0.241005	1.21668e-12	2.17104e-08		Sparcl1	SPARCL1	9067.77	0.453825	0.119377	3.80161	0.000143757	0.011918		Sirpa	SIRPG	2403.75	0.293127	0.0732578	4.00132	6.29911e-05	0.00364215		Camk2g	CAMK2G	1703.17	-0.54403	0.0631848	-8.61014	7.29694e-18	1.22756e-15
Unc5b	UNC5B	112.867	1.93019	0.399783	4.8281	1.3784e-06	6.23183e-05		MPPED2	-0.24097	1.32417e-12	2.36286e-08		Tcerg1l	TCERG1L	547.029	0.456677	0.108479	4.20982	2.55569e-05	0.00422559		1700086L19Rik	N/A	436.862	0.293427	0.0876523	3.34763	0.000815072	0.0299001		Asah2	ASAH2	267.501	-0.542731	0.111493	-4.86783	1.12829e-06	3.21516e-05
Zyx	ZYX	1132.4	0.92935	0.192622	4.82473	1.40193e-06	6.31602e-05		RNF144A	-0.2625	1.43587e-12	2.56217e-08		Sobp	SOBP	5190.51	0.457993	0.140256	3.26541	0.00109305	0.0403269		1700086L19Rik	N/A	436.862	0.293427	0.0876523	3.34763	0.000815072	0.0299001		Asah2	ASAH2B	267.501	-0.542731	0.111493	-4.86783	1.12829e-06	3.21516e-05
Foxp1	FOXP1	67.8088	-2.16864	0.449964	-4.81959	1.43855e-06	6.45844e-05		SIPA1L1	0.339875	1.46123e-12	2.60742e-08		2810013P06Rik	N/A	410.217	0.461081	0.140023	3.2929	0.000991589	0.0381966		Marchf1	MARCHF1	2959.48	0.293836	0.0782887	3.75324	0.000174565	0.00848538		Gltp	GLTP	102.546	-0.541087	0.156407	-3.45947	0.000541234	0.00708271
Sptbn2	SPTBN2	203.401	1.43761	0.298811	4.8111	1.50098e-06	6.71534e-05		MAGI2	-0.241024	1.57609e-12	2.81238e-08		Slc16a2	SLC16A2	1746.27	0.461559	0.120349	3.83516	0.000125485	0.0108541		Limch1	LIMCH1	2309.94	0.300272	0.0599688	5.00713	5.52467e-07	6.33496e-05		Gcnt4	GCNT4	254.022	-0.540375	0.110943	-4.87075	1.11178e-06	3.1746e-05
Atp2b4	ATP2B4	865.066	1.06639	0.221701	4.81002	1.50916e-06	6.72855e-05		KCNB1	-0.254092	1.63063e-12	2.9097e-08		Pspc1	PSPC1	1932.61	0.461595	0.121577	3.79672	0.000146622	0.0119532		Pdzrn3	PDZRN3	1040.32	0.304322	0.0830446	3.66456	0.000247768	0.0111921		Kcna2	KCNA2	5445.99	-0.540009	0.0768596	-7.02592	2.12664e-12	1.57948e-10
Piezo2	PIEZO2	182.528	1.53681	0.319592	4.80866	1.51945e-06	6.75107e-05		NR3C2	-0.494164	1.79164e-12	3.19701e-08		Slc6a11	SLC6A11	1721.11	0.461656	0.142442	3.24101	0.00119106	0.0424662		Synm	SYNM	1258.04	0.306819	0.0753552	4.07163	4.66843e-05	0.00288625		Zfp385b	ZNF385B	570.57	-0.536965	0.0884358	-6.0718	1.26482e-09	6.7278e-08
Enpp2	ENPP2	763.188	-1.07145	0.222945	-4.80592	1.54045e-06	6.82086e-05		SLC44A2	-0.295735	1.80129e-12	3.21422e-08		Edil3	EDIL3	1071.19	0.464613	0.124767	3.72385	0.000196204	0.0139909		Ppat	PPAT	519.651	0.314948	0.082893	3.79945	0.000145015	0.00734159		Luzp1	LUZP1	1560.45	-0.533908	0.114086	-4.67986	2.87072e-06	7.43672e-05
Hivep3	HIVEP3	182.78	1.54083	0.321858	4.78731	1.69032e-06	7.45884e-05		ADNP	-0.250714	1.89949e-12	3.38945e-08		Txndc15	TXNDC15	629.936	0.467031	0.14599	3.19906	0.00137875	0.0467222		Stxbp4	STXBP4	449.962	0.315983	0.092446	3.41803	0.00063077	0.0239728		Adam23	ADAM23	2486.65	-0.532486	0.0633375	-8.40712	4.20185e-17	6.59218e-15
Igf1r	IGF1R	988.694	0.941443	0.196699	4.78622	1.69956e-06	7.474e-05		RPL10A	0.25606	1.92649e-12	3.43763e-08		Npas2	NPAS2	292.032	0.467507	0.134725	3.47009	0.000520291	0.0272763		N4bp2	N4BP2	353.794	0.316489	0.0954187	3.31685	0.000910401	0.0326576		Ddit4	DDIT4	133.262	-0.532254	0.171168	-3.10953	0.00187384	0.0198365
En1	EN1	30.7754	-3.49687	0.731068	-4.78324	1.72493e-06	7.55975e-05		NEDD4	0.316534	2.01299e-12	3.59199e-08		4931406C07Rik	C11orf54	473.905	0.469728	0.132898	3.5345	0.000408545	0.0235516		Smarca2	SMARCA2	3417.95	0.318267	0.0526478	6.0452	1.49222e-09	3.33661e-07		1110032F04Rik	C3orf80	213.29	-0.531971	0.130311	-4.08231	4.45905e-05	0.000844799
Ebf1	EBF1	76.5307	1.94916	0.407984	4.77754	1.77453e-06	7.75077e-05		EFR3B	-0.309746	2.39828e-12	4.27949e-08		Kctd4	KCTD4	660.08	0.473721	0.12848	3.68711	0.000226814	0.0158727		Lmo7	LMO7	1849.24	0.320105	0.0653912	4.89522	9.81943e-07	0.000104554		Evi2a	EVI2A	98.9257	-0.530792	0.182463	-2.90904	0.00362537	0.0342034
Sdc2	SDC2	646.447	-1.01983	0.213736	-4.77144	1.82915e-06	7.96238e-05		JAG1	0.232949	2.40047e-12	4.2834e-08		Faah	FAAH	324.428	0.474692	0.135868	3.49377	0.000476256	0.0260831		Frmd4b	FRMD4B	353.142	0.320492	0.096731	3.31323	0.000922264	0.0329072		Galntl6	GALNTL6	353.919	-0.530007	0.0894113	-5.92774	3.07131e-09	1.50473e-07
Cdh10	CDH10	290.069	-1.14305	0.239956	-4.76357	1.90198e-06	8.25153e-05		LDLRAD3	0.266375	2.4684e-12	4.40461e-08		Ptk2b	PTK2B	1255.57	0.476209	0.14025	3.39543	0.000685218	0.0309881		Akap9	AKAP9	7067.28	0.320598	0.0574529	5.58018	2.4027e-08	3.83746e-06		Camk4	CAMK4	7880.65	-0.529476	0.0727422	-7.27881	3.36781e-13	3.01441e-11
Rpl3	RPL3	249.446	-1.5584	0.328602	-4.7425	2.111e-06	9.11065e-05		KCNMB4	-0.262046	2.49588e-12	4.45365e-08		Rap1gap2	RAP1GAP2	1132.13	0.479947	0.147171	3.26115	0.00110962	0.0403269		Ccbe1	CCBE1	557.029	0.323792	0.0924359	3.50288	0.000460259	0.0182688		Dusp16	DUSP16	115.157	-0.528404	0.152664	-3.46122	0.000537732	0.0070501
Peli2	PELI2	1383.41	-0.897536	0.189266	-4.74219	2.11415e-06	9.11065e-05		SAMD5	-0.528567	2.64308e-12	4.71631e-08		6530402F18Rik	N/A	708.34	0.484109	0.110492	4.38139	1.17926e-05	0.002627		Angpt1	ANGPT1	473.175	0.325093	0.0839403	3.87291	0.000107542	0.00579434		Scrg1	SCRG1	72.5787	-0.526978	0.183953	-2.86473	0.00417359	0.0384659
Cnr1	CNR1	132.078	1.78104	0.376321	4.73276	2.21489e-06	9.51294e-05		CD24	-0.270397	2.79567e-12	4.98859e-08		Ak5	AK5	438.277	0.486333	0.145881	3.33377	0.00085678	0.0357781		Dact1	DACT1	451.602	0.326529	0.0883482	3.69594	0.000219076	0.0102053		Htr1a	HTR1A	167.978	-0.525378	0.14607	-3.59674	0.000322226	0.00461461
Igsf10	IGSF10	341.182	1.12018	0.236819	4.73011	2.24393e-06	9.60567e-05		PKIA	-0.268536	2.85874e-12	5.10113e-08		Shank3	SHANK3	1126.16	0.487284	0.139682	3.48852	0.000485695	0.0263819		Cpne2	CPNE2	415.272	0.330841	0.0959114	3.44945	0.000561734	0.0216558		Eya4	EYA4	99.3531	-0.525064	0.160181	-3.27795	0.00104562	0.0122586
Itga4	ITGA4	118.739	1.55187	0.328299	4.727	2.27858e-06	9.72168e-05		FSTL5	-0.501945	2.88143e-12	5.14162e-08		Tmeff2	TMEFF2	392.62	0.48792	0.143186	3.4076	0.000655362	0.0303864		Fam149a	FAM149A	604.101	0.333517	0.073643	4.52884	5.93094e-06	0.000503604		Mb21d2	MB21D2	188.385	-0.523681	0.121594	-4.30681	1.65627e-05	0.000349871
Mup6	N/A	98.2265	-1.86194	0.394489	-4.71986	2.36003e-06	0.00010036		AP3B1	-0.287935	2.94327e-12	5.25196e-08		Tspyl3	N/A	384.828	0.487984	0.144446	3.37831	0.000729317	0.0321526		Dbpht2	N/A	2210.15	0.333922	0.0713786	4.67819	2.89423e-06	0.000267786		Mmgt2	N/A	83.713	-0.522837	0.169424	-3.08597	0.0020289	0.0211731
Dll3	DLL3	372.151	-1.40236	0.297681	-4.71094	2.4658e-06	0.00010417		NEK9	0.249115	2.94441e-12	5.25401e-08		Ntsr1	NTSR1	1378.17	0.494154	0.10404	4.74966	2.0376e-06	0.00068115		Marchf4	MARCHF4	671.892	0.335095	0.0796637	4.20637	2.59507e-05	0.00174952		Mtus1	MTUS1	394.011	-0.521631	0.0862122	-6.05054	1.44358e-09	7.52117e-08
Fam120c	FAM120C	1537.63	-0.899225	0.190854	-4.71157	2.45813e-06	0.00010417		ADRA1A	0.407726	3.18994e-12	5.69213e-08		Lyrm9	LYRM9	373.05	0.49839	0.152943	3.25867	0.00111937	0.0405805		Efnb2	EFNB2	1399.1	0.339401	0.072774	4.66377	3.10467e-06	0.000281434		S100a10	S100A10	137.89	-0.520839	0.140125	-3.71695	0.000201638	0.00311102
Gabra4	GABRA4	27.1404	-3.5073	0.744896	-4.70844	2.49618e-06	0.000105109		RPLP0	0.232872	3.44585e-12	6.14878e-08		Enpp2	ENPP2	260.481	0.498431	0.148335	3.36016	0.000778965	0.0335528		Grb14	GRB14	435.199	0.341718	0.0908076	3.7631	0.000167823	0.00824732		Ksr1	KSR1	119.773	-0.52074	0.157547	-3.3053	0.000948757	0.0113033
Zbtb18	ZBTB18	1617.99	-0.841998	0.178865	-4.70744	2.50843e-06	0.000105281		KCNT2	0.262759	3.51212e-12	6.26702e-08		Smim30	SMIM30	394.016	0.504105	0.14559	3.46251	0.00053517	0.0274421		Nsfl1c	NSFL1C	344.304	0.342653	0.0946351	3.62078	0.000293717	0.0125895		Rbbp8	RBBP8	92.3132	-0.520691	0.161742	-3.21928	0.00128515	0.0144831
Acsl4	ACSL4	308.442	-1.15184	0.244993	-4.70154	2.58207e-06	0.000108019		PHYHIPL	-0.284179	3.5908e-12	6.40742e-08		Syn3	SYN3	2373.15	0.504984	0.102557	4.92392	8.48293e-07	0.000372055		Mgat5	MGAT5	456.048	0.344422	0.0970006	3.55072	0.000384183	0.015714		Shc4	SHC4	82.3819	-0.520222	0.176777	-2.94281	0.00325247	0.031063
1700017B05Rik	C15orf39	703.293	1.05289	0.224055	4.69926	2.61106e-06	0.000108879		GNAS	-0.217522	3.74399e-12	6.68078e-08		Prokr2	PROKR2	388.586	0.508005	0.148984	3.4098	0.000650102	0.0303864		Prex1	PREX1	700.364	0.347918	0.0777245	4.47629	7.59503e-06	0.000609291		Plekhg1	PLEKHG1	283.297	-0.519183	0.108484	-4.78582	1.70293e-06	4.66235e-05
Reep2	REEP2	456.927	-1.06901	0.227818	-4.69237	2.70054e-06	0.000112246		MTHFD2	0.259937	3.78483e-12	6.75365e-08		Disp2	DISP2	1723.4	0.509382	0.145282	3.50617	0.000454609	0.0254266		Dscaml1	DSCAML1	491.757	0.34894	0.0903249	3.86317	0.000111927	0.00599979		Lgi3	LGI3	270.318	-0.517311	0.106571	-4.85416	1.20897e-06	3.41028e-05
Ostf1	OSTF1	153.639	-1.40198	0.298894	-4.69057	2.72444e-06	0.000112876		KLHL3	-0.242613	5.01528e-12	8.94927e-08		Dgkg	DGKG	327.868	0.513767	0.157151	3.26925	0.00107831	0.04006		Plcxd3	PLCXD3	353.117	0.349459	0.108505	3.22068	0.00127887	0.0434364		C730002L08Rik	N/A	335.048	-0.516696	0.131991	-3.91462	9.05465e-05	0.00156667
Adcy1	ADCY1	943.135	1.02642	0.218939	4.68815	2.75692e-06	0.000113492		PKM	-0.253113	5.05912e-12	9.02749e-08		Mrps25	MRPS25	224.271	0.515258	0.15562	3.31099	0.000929655	0.0370431		Zfp608	ZNF608	649.292	0.350777	0.096169	3.64751	0.000264798	0.0117139		Pde4a	PDE4A	886.404	-0.512727	0.0721951	-7.10197	1.22994e-12	9.48823e-11
Nhsl2	NHSL2	76.5418	2.03267	0.433546	4.68847	2.7525e-06	0.000113492		CCND2	0.244425	5.60534e-12	1.00022e-07		Sertm1	SERTM1	569.641	0.515864	0.137132	3.7618	0.000168693	0.0126844		Igfbp5	IGFBP5	4819.9	0.352155	0.0596214	5.90653	3.49389e-09	6.99612e-07		Kcnh7	KCNH7	871.768	-0.510322	0.120199	-4.24565	2.17964e-05	0.000447563
Aldoc	ALDOC	11908.4	-0.833072	0.178165	-4.67583	2.92766e-06	0.000120137		FABP5	0.336922	5.9078e-12	1.05419e-07		Stxbp6	STXBP6	366.308	0.516385	0.147194	3.50818	0.000451179	0.0254249		Npy1r	NPY1R	359.316	0.352287	0.0951059	3.70416	0.000212093	0.00993995		Osbp2	OSBP2	737.41	-0.508582	0.070726	-7.19088	6.43756e-13	5.48095e-11
Ntn4	NTN4	983.397	0.982219	0.210101	4.67498	2.93986e-06	0.000120254		PLEKHG1	0.251691	6.25614e-12	1.11635e-07		Tenm3	TENM3	5137.54	0.521578	0.155514	3.3539	0.000796814	0.0339237		Rgma	RGMA	661.277	0.353571	0.0966324	3.65893	0.000253268	0.011364		Parva	PARVA	856.279	-0.508025	0.0692456	-7.33657	2.19132e-13	1.99983e-11
Cebpa	CEBPA	108.741	1.9961	0.427262	4.67183	2.98524e-06	0.000121724		DNAH17	0.184402	6.73959e-12	1.20261e-07		Aldh4a1	ALDH4A1	258.797	0.522712	0.146058	3.57879	0.000345193	0.0208586		Smad1	SMAD1	581.442	0.362692	0.0891227	4.06958	4.70978e-05	0.00289846		Elavl4	ELAVL4	2717.53	-0.506849	0.0676364	-7.49373	6.69441e-14	6.49126e-12
Mbnl2	MBNL2	524.846	-1.0972	0.235257	-4.66383	3.10377e-06	0.000126158		INSR	-0.232157	7.20501e-12	1.28566e-07		Rbm4	RBM4	300.084	0.525624	0.161333	3.258	0.00112199	0.0405805		Npr3	NPR3	419.985	0.363915	0.108506	3.35389	0.000796843	0.0294503		Slc25a42	SLC25A42	90.1094	-0.502347	0.166888	-3.01009	0.00261172	0.0260426
Fam167a	FAM167A	93.4138	1.79282	0.384844	4.65856	3.18433e-06	0.000129025		STRA6	-0.299673	7.61451e-12	1.35873e-07		Tafa2	TAFA2	2122.59	0.527287	0.152256	3.46315	0.000533888	0.0274421		Sfrp1	SFRP1	604.354	0.369764	0.102544	3.6059	0.000311072	0.0132068		Syndig1	SYNDIG1	150.695	-0.500482	0.143558	-3.48627	0.000489809	0.00659518
Rbm38	RBM38	370.45	1.05514	0.226727	4.65379	3.25892e-06	0.000131634		DDR2	0.324224	8.46727e-12	1.5109e-07		Kcnh3	KCNH3	276.42	0.52814	0.139063	3.79786	0.000145953	0.0119532		Igsf10	IGSF10	243.334	0.370555	0.104199	3.55623	0.000376221	0.0154597		Clic5	CLIC5	158.603	-0.499938	0.165858	-3.01426	0.00257606	0.0257661
Acbd5	ACBD5	426.106	-1.16367	0.250296	-4.6492	3.33228e-06	0.000134176		ZNRF1	-0.286616	9.18284e-12	1.63859e-07		Txnrd2	TXNRD2	116.594	0.534296	0.16288	3.2803	0.00103698	0.0393008		Sox11	SOX11	5756.51	0.37172	0.0923344	4.0258	5.67813e-05	0.00332654		Rsph10b	RSPH10B	86.0275	-0.49919	0.169291	-2.94871	0.00319099	0.03071
Ugp2	UGP2	1039.33	-0.932991	0.200738	-4.64781	3.35479e-06	0.000134244		CD44	0.343897	9.55578e-12	1.70513e-07		Stum	STUM	2212.34	0.535665	0.160704	3.33323	0.000858428	0.0357781		St8sia2	ST8SIA2	2309.01	0.377023	0.0789667	4.77445	1.80201e-06	0.000177763		Rsph10b	RSPH10B2	86.0275	-0.49919	0.169291	-2.94871	0.00319099	0.03071
Vasp	VASP	828.785	0.996379	0.214349	4.6484	3.3452e-06	0.000134244		BTBD3	0.303596	9.95591e-12	1.77653e-07		Olig1	OLIG1	758.874	0.54028	0.152592	3.54069	0.00039908	0.0231836		Kirrel3	KIRREL3	445.355	0.378073	0.103025	3.66973	0.000242805	0.0110798		Aldh2	ALDH2	94.0992	-0.499171	0.163599	-3.05119	0.00227939	0.0234368
Gabrb3	GABRB3	300.446	-1.10616	0.238538	-4.63722	3.53118e-06	0.000140865		LEMD1	-0.192825	1.01258e-11	1.80684e-07		Dynll1	DYNLL1	1243.74	0.540577	0.15808	3.41964	0.000627042	0.0298559		Prdm8	PRDM8	1189.46	0.384231	0.0939586	4.08936	4.32562e-05	0.00272453		Tns1	TNS1	322.018	-0.498713	0.104342	-4.77962	1.75626e-06	4.76788e-05
Ctnna2	CTNNA2	145.118	-1.48401	0.320334	-4.6327	3.60929e-06	0.000143536		GPBP1	0.248188	1.01862e-11	1.81763e-07		Dusp15	DUSP15	261.476	0.542083	0.167562	3.23512	0.00121591	0.0430064		Cpne4	CPNE4	1806.57	0.385931	0.0753122	5.12442	2.98461e-07	3.64014e-05		Gin1	GIN1	132.14	-0.497891	0.171983	-2.89499	0.00379169	0.0354373
Smagp	SMAGP	36.4914	2.81538	0.60868	4.62538	3.73904e-06	0.000148239		DTD1	0.288151	1.0467e-11	1.86773e-07		Fyco1	FYCO1	326.381	0.543174	0.144451	3.76027	0.000169733	0.0126844		Doc2b	DOC2B	1039.32	0.386915	0.0675988	5.72369	1.04237e-08	1.77018e-06		Fat3	FAT3	2292.65	-0.497568	0.0822527	-6.04926	1.45515e-09	7.55328e-08
Npepps	NPEPPS	2170.3	-0.846282	0.183432	-4.6136	3.95753e-06	0.000156419		SPATS2L	0.391925	1.13668e-11	2.0283e-07		Igfbp5	IGFBP5	2558.45	0.543487	0.14097	3.85533	0.000115574	0.0103507		Rgs20	RGS20	340.172	0.387329	0.115577	3.35127	0.000804405	0.0296481		Inpp5j	INPP5J	128.43	-0.496626	0.147567	-3.36543	0.000764242	0.00947701
Kif26a	KIF26A	115.41	1.65607	0.360563	4.593	4.36916e-06	0.000172161		BLCAP	-0.283898	1.15426e-11	2.05967e-07		Pde1a	PDE1A	675.443	0.545691	0.161489	3.37912	0.000727187	0.0321526		Iqgap2	IQGAP2	344.087	0.390955	0.115841	3.37492	0.000738359	0.0275162		Rassf3	RASSF3	404.149	-0.493738	0.12011	-4.11073	3.9441e-05	0.000756477
Slc14a2	SLC14A2	225.295	-1.2726	0.277926	-4.57891	4.67395e-06	0.000183609		MGME1	0.290988	1.15883e-11	2.06782e-07		Vps45	VPS45	721.223	0.554681	0.151925	3.65102	0.000261203	0.0173897		Npy	NPY	391.517	0.397482	0.110037	3.61225	0.000303556	0.0129286		Slc44a1	SLC44A1	346.736	-0.493718	0.0912605	-5.40999	6.30282e-08	2.42441e-06
Rnf180	RNF180	496.224	-1.05966	0.231546	-4.57647	4.72882e-06	0.0001852		PPDPF	-0.229462	1.23051e-11	2.19573e-07		Sergef	SERGEF	160.749	0.55584	0.154074	3.60761	0.000309034	0.0193739		Nrip1	NRIP1	1273.06	0.41064	0.0712355	5.76454	8.18813e-09	1.44542e-06		Adi1	ADI1	223.022	-0.493338	0.111924	-4.4078	1.04427e-05	0.000232553
Smoc1	SMOC1	3883.26	-0.779412	0.170945	-4.55943	5.12921e-06	0.000200272		C3orf58	-0.288336	1.34107e-11	2.393e-07		Ypel1	YPEL1	1193.63	0.557367	0.12188	4.57307	4.80632e-06	0.00130947		Khdrbs2	KHDRBS2	218.442	0.413082	0.117154	3.52598	0.000421918	0.0169247		Nde1	NDE1	118.102	-0.49326	0.151885	-3.24759	0.00116386	0.0134083
Tgfa	TGFA	571.327	-0.939324	0.206312	-4.55294	5.29021e-06	0.000205935		ZMYND8	-0.263865	1.37269e-11	2.44944e-07		Thsd7b	THSD7B	178.849	0.560044	0.157159	3.56355	0.000365879	0.0217562		Tnc	TNC	1521.81	0.421063	0.0593678	7.09245	1.31754e-12	5.89202e-10		Mgll	MGLL	1278.9	-0.492598	0.069636	-7.07391	1.50631e-12	1.14308e-10
A2m	A2M	2145.31	-1.08662	0.238941	-4.54766	5.42452e-06	0.000210527		COMMD6	-0.292823	1.55597e-11	2.77647e-07		Frg2f1	FRG2	179.637	0.562551	0.136764	4.11331	3.90032e-05	0.00529104		Adgrg2	ADGRG2	177.23	0.431005	0.134409	3.20667	0.00134281	0.0451508		Sorl1	SORL1	1470.42	-0.491977	0.169003	-2.91106	0.00360205	0.0340524
Casp3	CASP3	613.234	-1.05534	0.232459	-4.5399	5.62814e-06	0.000217773		LRRC4C	0.328857	1.62837e-11	2.90566e-07		Frg2f1	FRG2B	179.637	0.562551	0.136764	4.11331	3.90032e-05	0.00529104		Ak5	AK5	882.993	0.43174	0.0851542	5.07009	3.97625e-07	4.80589e-05		Islr2	ISLR2	166.593	-0.491896	0.133372	-3.68815	0.000225887	0.00341349
Car3	CA3	742.454	1.01027	0.222613	4.53823	5.67275e-06	0.000218189		POLR2L	-0.268313	1.64069e-11	2.92764e-07		Frg2f1	FRG2C	179.637	0.562551	0.136764	4.11331	3.90032e-05	0.00529104		Nr3c2	NR3C2	210.363	0.436413	0.123786	3.52554	0.000422614	0.0169247		Fhod3	FHOD3	536.209	-0.491068	0.0873434	-5.62227	1.88464e-08	7.99854e-07
Cdc42bpg	CDC42BPG	168.552	1.28261	0.282598	4.53864	5.66173e-06	0.000218189		TARS	0.248553	1.70096e-11	3.03519e-07		Ap3b2	AP3B2	2003.46	0.563972	0.125389	4.49777	6.86687e-06	0.00176841		Pde1a	PDE1A	1944.05	0.440345	0.101897	4.32148	1.54984e-05	0.00112393		Utp25	UTP25	165.123	-0.49052	0.135753	-3.61333	0.000302285	0.00437719
Zhx1	ZHX1	603.465	-0.989066	0.218261	-4.53158	5.85437e-06	0.000224505		NETO2	-0.261721	1.7688e-11	3.15624e-07		Gria1	GRIA1	3949.38	0.569857	0.108455	5.25432	1.48572e-07	9.99443e-05		Vwc2l	VWC2L	378.178	0.440608	0.121894	3.61467	0.000300727	0.0128489		Panct2	N/A	101.369	-0.490472	0.161334	-3.0401	0.002365	0.0241746
Mmd2	MMD2	1280.64	-1.25413	0.277799	-4.51452	6.34598e-06	0.000242635		LAMA5	-0.235367	2.001e-11	3.57058e-07		Hrk	HRK	457.701	0.57123	0.164447	3.47365	0.000513436	0.0271058		Etv6	ETV6	646.68	0.440803	0.0775164	5.68658	1.2961e-08	2.17357e-06		Adipor2	ADIPOR2	445.101	-0.489054	0.103456	-4.72719	2.27649e-06	6.02021e-05
Man1c1	MAN1C1	155.037	1.66011	0.368055	4.51049	6.46789e-06	0.000246565		PCDH7	-0.567835	2.03904e-11	3.63846e-07		Cyp51	CYP51A1	2162.54	0.572897	0.167521	3.41986	0.000626535	0.0298559		Gatm	GATM	1372.64	0.449873	0.0710183	6.33461	2.37947e-10	6.65062e-08		Cdh12	CDH12	643.043	-0.488339	0.104882	-4.6561	3.22255e-06	8.22604e-05
Slc7a2	SLC7A2	287.448	-1.33883	0.297518	-4.50002	6.79485e-06	0.00025675		KCNN1	-0.221157	2.39984e-11	4.28228e-07		Kcnv1	KCNV1	399.864	0.573573	0.151342	3.78991	0.000150701	0.011997		Bhlhe22	BHLHE22	2724.17	0.458206	0.0825517	5.55053	2.84805e-08	4.34199e-06		Cnih3	CNIH3	267.385	-0.48785	0.0991556	-4.92005	8.65222e-07	2.53805e-05
Gmfb	GMFB	2016.41	-0.863957	0.191969	-4.5005	6.77931e-06	0.00025675		ARHGAP21	0.215424	2.62894e-11	4.69109e-07		Pvr	PVR	147.394	0.573952	0.159066	3.60826	0.000308261	0.0193739		Rflnb	RFLNB	484.644	0.461842	0.0921007	5.01453	5.3162e-07	6.20192e-05		Setd7	SETD7	2785.61	-0.487762	0.0639375	-7.62874	2.37058e-14	2.48876e-12
Plec	PLEC	225.94	1.52413	0.338612	4.50109	6.76047e-06	0.00025675		NELFCD	-0.227447	2.65388e-11	4.73559e-07		Atp1a2	ATP1A2	1851.85	0.578961	0.163912	3.53215	0.000412193	0.0236352		Grem2	GREM2	474.315	0.472765	0.109515	4.3169	1.58235e-05	0.00114133		Bcat1	BCAT1	577.28	-0.483149	0.0925612	-5.21978	1.79132e-07	6.30032e-06
Etv5	ETV5	4463.86	0.792008	0.176244	4.4938	6.99619e-06	0.000263585		SH3RF1	0.291869	2.77146e-11	4.94539e-07		Tenm4	TENM4	2152.25	0.58013	0.178547	3.24917	0.00115744	0.0414638		Abtb3	ABTB3	220.221	0.478626	0.129605	3.69297	0.000221647	0.0102893		Clstn2	CLSTN2	889.607	-0.48201	0.0822302	-5.86171	4.58114e-09	2.16835e-07
Klf16	KLF16	310.958	1.06769	0.237935	4.48733	7.21214e-06	0.000270928		DSCAML1	0.337264	2.79441e-11	4.98634e-07		2210408I21Rik	KIAA0825	313.912	0.581027	0.154764	3.75428	0.00017384	0.0127082		Sema3a	SEMA3A	1445.62	0.481813	0.0781532	6.16498	7.04937e-10	1.75138e-07		Vxn	VXN	4970.09	-0.481655	0.0460743	-10.4539	1.40666e-25	5.45588e-23
Pcdh7	PCDH7	545.79	-0.957612	0.213924	-4.47642	7.59038e-06	0.000284308		ALDH7A1	-0.284119	2.81895e-11	5.03013e-07		Adcyap1	ADCYAP1	189.082	0.584253	0.138345	4.22317	2.40892e-05	0.00411871		Dclk3	DCLK3	235.155	0.48597	0.136637	3.55664	0.000375623	0.0154597		Trp53inp1	TP53INP1	431.318	-0.477013	0.130519	-3.65475	0.000257433	0.00382804
Sema4d	SEMA4D	57.9023	2.02395	0.452428	4.47353	7.69393e-06	0.000287352		ZNF44	-0.273269	2.93857e-11	5.24359e-07		Pnma8b	PNMA8B	2426.49	0.596056	0.144855	4.11485	3.87423e-05	0.00529104		Gjd2	GJD2	201.047	0.48676	0.12785	3.80729	0.0001405	0.00719446		Extl3	EXTL3	788.15	-0.476086	0.0830611	-5.73175	9.9397e-09	4.3644e-07
Syde1	SYDE1	742.125	0.929231	0.207817	4.4714	7.7709e-06	0.000289387		EXOC4	-0.209164	3.19153e-11	5.69496e-07		Necab1	NECAB1	2659.38	0.60556	0.163175	3.71111	0.000206349	0.0145762		Synj2	SYNJ2	222.404	0.493312	0.130193	3.78908	0.000151208	0.00759775		Usp3	USP3	147.081	-0.475221	0.136781	-3.47433	0.000512131	0.00680979
Mc5r	MC5R	45.9688	-2.48239	0.555319	-4.47021	7.8142e-06	0.000290161		KCNQ2	-0.236026	3.19437e-11	5.70004e-07		Fblim1	FBLIM1	374.531	0.612499	0.16884	3.6277	0.00028596	0.0184196		Sowaha	SOWAHA	417.762	0.504201	0.150992	3.33925	0.000840043	0.0304595		Slc36a4	SLC36A4	243.568	-0.475028	0.107121	-4.43452	9.2277e-06	0.000208827
Fbxl14	FBXL14	472.229	1.01466	0.227591	4.45828	8.26214e-06	0.000305913		ESF1	0.304438	3.43082e-11	6.12196e-07		Tunar	TUNAR	199.222	0.61271	0.175717	3.48692	0.000488615	0.026412		Rfx3	RFX3	3118.47	0.505148	0.0605815	8.33831	7.53601e-17	1.01103e-13		Aifm3	AIFM3	174.818	-0.474884	0.150879	-3.14744	0.00164705	0.0178049
mt-Rnr2	N/A	286.517	-1.25884	0.283774	-4.43606	9.16219e-06	0.000337381		SORBS2	-0.25264	3.43658e-11	6.13224e-07		Stag3	STAG3	195.537	0.617696	0.186522	3.31165	0.00092747	0.0370431		Adcyap1	ADCYAP1	353.434	0.511092	0.105877	4.82722	1.38452e-06	0.00013966		Tmem145	TMEM145	97.1684	-0.474544	0.158926	-2.98594	0.00282711	0.0277602
Pprc1	PPRC1	1266.92	0.914737	0.206207	4.436	9.16441e-06	0.000337381		MBD5	-0.192426	3.44616e-11	6.14932e-07		Rab3il1	RAB3IL1	137.594	0.618253	0.193147	3.20095	0.00136978	0.0465229		F2r	F2R	305.398	0.513037	0.113344	4.52638	6.00032e-06	0.000506291		Olig1	OLIG1	172.216	-0.47359	0.124053	-3.81763	0.00013474	0.0021902
Thap2	THAP2	319.698	-1.05154	0.237165	-4.43377	9.25991e-06	0.000339926		LRRC16A	0.394497	3.5387e-11	6.31445e-07		Spint2	SPINT2	170.363	0.619911	0.164408	3.77056	0.000162878	0.0124399		Atp2b4	ATP2B4	4975.54	0.513538	0.0657117	7.81501	5.49598e-15	4.60838e-12		Mt2	MTNR1B	118.362	-0.472882	0.156429	-3.02297	0.00250305	0.0252529
Frem1	FREM1	49.5877	2.28273	0.515035	4.43219	9.32811e-06	0.000341457		GCFC2	0.280634	3.59442e-11	6.41389e-07		Cck	CCK	717.872	0.620789	0.130943	4.7409	2.12774e-06	0.00068115		Grm1	GRM1	565.586	0.516522	0.102396	5.04438	4.55001e-07	5.40204e-05		Iqsec3	IQSEC3	601.155	-0.472707	0.108648	-4.35082	1.35627e-05	0.000295439
Sash1	SASH1	3043.77	-0.872973	0.197347	-4.42353	9.71001e-06	0.000354429		MYO1D	-0.259307	3.84015e-11	6.85236e-07		Cdh20	CDH20	300.756	0.625481	0.180664	3.46212	0.000535936	0.0274421		Shc4	SHC4	154.455	0.519192	0.129787	4.00033	6.32545e-05	0.00364215		Klf9	KLF9	4862.98	-0.47101	0.10129	-4.65014	3.31717e-06	8.42139e-05
Mical1	MICAL1	87.5987	1.64079	0.371167	4.42063	9.84126e-06	0.000358205		ZBTB46	-0.245954	4.01983e-11	7.17299e-07		A830082K12Rik	N/A	299.106	0.625879	0.166492	3.75922	0.000170442	0.0126844		Vcan	VCAN	5726.91	0.520855	0.0742882	7.01127	2.36159e-12	9.90098e-10		St6galnac5	ST6GALNAC5	155.475	-0.47095	0.13043	-3.61075	0.000305312	0.00441311
Igsf3	IGSF3	327.502	1.12898	0.255426	4.42001	9.86979e-06	0.000358232		SLC2A1	-0.336402	4.03426e-11	7.19874e-07		Grin3a	GRIN3A	321.044	0.629163	0.178846	3.5179	0.000434974	0.0246967		Tshr	TSHR	168.025	0.524015	0.164168	3.19194	0.00141321	0.0472808		Nos1ap	NOS1AP	406.655	-0.470636	0.119938	-3.92401	8.70879e-05	0.00151245
Dr1	DR1	390.071	-1.00693	0.228406	-4.40852	1.04082e-05	0.000376712		MYO9A	0.279731	4.26194e-11	7.60501e-07		Slc41a2	SLC41A2	185.48	0.65891	0.19658	3.35188	0.000802662	0.0339237		Tox3	TOX3	296.268	0.527803	0.107136	4.92646	8.37334e-07	9.13307e-05		Ttll5	TTLL5	352.2	-0.470628	0.0983652	-4.78449	1.71421e-06	4.67491e-05
Erbb4	ERBB4	286.289	-1.26092	0.286244	-4.40506	1.05755e-05	0.000381697		SLC22A15	-0.233719	4.4927e-11	8.01677e-07		Tmem200a	TMEM200A	318.958	0.666528	0.142391	4.68098	2.85503e-06	0.000859136		Cdh13	CDH13	1400.88	0.531072	0.11386	4.66427	3.09712e-06	0.000281434		Myrf	MYRF	145.06	-0.469157	0.154771	-3.0313	0.00243507	0.0246383
Efnb2	EFNB2	279.168	1.06125	0.241067	4.40231	1.07104e-05	0.000385483		FGD6	-0.225225	4.55336e-11	8.12502e-07		Dok5	DOK5	1858.98	0.673624	0.186389	3.61407	0.000301431	0.0192175		Klhl1	KLHL1	518.5	0.531209	0.0902651	5.88499	3.98087e-09	7.85403e-07		Sstr1	SSTR1	143.435	-0.468871	0.12904	-3.63355	0.000279552	0.00410882
Fads2	FADS2	6060.39	-0.746423	0.169744	-4.39735	1.09583e-05	0.000393308		ATP11B	-0.245205	4.58665e-11	8.18441e-07		Dnajc6	DNAJC6	2286.18	0.67679	0.169167	4.00073	6.31472e-05	0.00683535		Fndc9	FNDC9	129.437	0.534014	0.150927	3.53823	0.000402826	0.0163767		Mgst3	MGST3	84.5268	-0.468839	0.165803	-2.82769	0.00468858	0.0425661
Nes	NES	9254.93	0.761516	0.173253	4.3954	1.10567e-05	0.000395737		TRIM67	-0.740985	4.60167e-11	8.21121e-07		Ndnf	NDNF	331.412	0.681699	0.214238	3.18196	0.0014628	0.0488045		Arhgap28	ARHGAP28	104.513	0.541479	0.157124	3.44619	0.000568547	0.0218557		Atad2	ATAD2	218.162	-0.468752	0.12842	-3.65016	0.000262082	0.00388889
Mapk10	MAPK10	379.821	-1.04485	0.237926	-4.39148	1.12581e-05	0.00040183		DDRGK1	0.249376	4.82413e-11	8.60819e-07		Lmbr1	LMBR1	547.1	0.685249	0.201555	3.39981	0.000674317	0.0307803		Rcn1	RCN1	674.517	0.548354	0.0732413	7.48694	7.04974e-14	4.29906e-11		Hsd11b1	HSD11B1	129.31	-0.463995	0.148859	-3.11701	0.00182694	0.0194284
Ptprz1	PTPRZ1	29019.6	-0.737136	0.168119	-4.38461	1.16193e-05	0.000413575		ZNF337	0.280065	4.83087e-11	8.62021e-07		Synm	SYNM	486.576	0.691988	0.107204	6.45488	1.08304e-10	2.03692e-07		Neurod1	NEUROD1	950.737	0.551134	0.117185	4.70312	2.56211e-06	0.000240372		Sdc4	SDC4	407.73	-0.46249	0.134004	-3.45131	0.000557866	0.00727309
Neo1	NEO1	2940.81	-0.798493	0.182321	-4.3796	1.18898e-05	0.000422039		ID1	-0.224089	5.34237e-11	9.53293e-07		Grm1	GRM1	275.571	0.692223	0.144694	4.78404	1.71802e-06	0.000615462		Asic2	ASIC2	439.811	0.562645	0.0890923	6.3153	2.6963e-10	7.38237e-08		Lpar1	LPAR1	316.541	-0.461468	0.11321	-4.0762	4.57781e-05	0.000863782
Rin3	RIN3	76.6643	1.77096	0.405046	4.37223	1.22982e-05	0.000435336		PHF20	-0.260149	5.44063e-11	9.70826e-07		Gfap	GFAP	321.376	0.694799	0.176482	3.93693	8.25308e-05	0.00822357		Oxtr	OXTR	167.096	0.565732	0.148706	3.80438	0.000142163	0.00722445		Trp53inp2	TP53INP2	1228.94	-0.461044	0.0629959	-7.31865	2.50487e-13	2.25649e-11
B3galt5	B3GALT5	76.7232	1.73086	0.396475	4.36562	1.26761e-05	0.000447485		SLC16A9	-0.24162	5.49255e-11	9.8009e-07		Cyb561a3	CYB561A3	183.206	0.707252	0.207941	3.40121	0.000670886	0.0307748		Sfrp2	SFRP2	124.071	0.580966	0.153878	3.7755	0.000159684	0.00793453		Arap2	ARAP2	1931.66	-0.460197	0.0568451	-8.09563	5.69687e-16	7.72285e-14
Mfsd10	MFSD10	77.4741	2.01082	0.460684	4.36486	1.27205e-05	0.000447825		VAPB	-0.252802	5.60227e-11	9.9967e-07		Khdrbs2	KHDRBS2	321.36	0.710704	0.166898	4.25831	2.05979e-05	0.00373392		Ccn3	CCN3	2844.1	0.586673	0.16107	3.64235	0.000270156	0.0118445		Bend6	BEND6	2723.72	-0.457035	0.0683252	-6.68911	2.24534e-11	1.48148e-09
Itga9	ITGA9	79.7842	-1.66909	0.382631	-4.36213	1.28802e-05	0.000452209		MANBA	-0.247052	6.05317e-11	1.08013e-06		Npy1r	NPY1R	355.379	0.712001	0.185824	3.83158	0.000127322	0.0108846		Id2	ID2	3197.22	0.5941	0.0969176	6.12995	8.79065e-10	2.14428e-07		Ccdc141	CCDC141	261.878	-0.456009	0.113762	-4.00844	6.11213e-05	0.00112147
Rpsa	RPSA	333.883	1.08497	0.249237	4.35316	1.34187e-05	0.000469836		SCMH1	0.214152	6.11303e-11	1.09081e-06		Pwwp2b	PWWP2B	60.8895	0.714638	0.208305	3.43073	0.000601964	0.0294063		Peg10	PEG10	491.057	0.601667	0.112555	5.34555	9.01423e-08	1.20935e-05		Pacsin2	PACSIN2	244.466	-0.453848	0.108351	-4.18868	2.80579e-05	0.000560476
Rpsa	RPSA2	333.883	1.08497	0.249237	4.35316	1.34187e-05	0.000469836		SLC25A33	-0.285884	6.45285e-11	1.15145e-06		Ccdc39	CCDC39	224.43	0.715471	0.215226	3.32428	0.00088646	0.0363504		Peg10	RTL1	491.057	0.601667	0.112555	5.34555	9.01423e-08	1.20935e-05		Ldlrad4	LDLRAD4	310.151	-0.452454	0.104299	-4.33806	1.43744e-05	0.000310215
Slc6a6	SLC6A6	306.365	1.18872	0.273472	4.34675	1.38169e-05	0.000482467		TPT1	0.201368	7.68589e-11	1.37147e-06		Sptlc2	SPTLC2	687.205	0.715999	0.205432	3.48534	0.000491517	0.026412		Dpyd	DPYD	82.9085	0.618118	0.184658	3.34737	0.000815827	0.0299001		Samd5	SAMD5	91.1335	-0.451907	0.162756	-2.77659	0.00549329	0.0486693
Adam19	ADAM19	767.625	1.0578	0.24365	4.3415	1.41515e-05	0.000492818		SMARCA2	0.262113	7.9141e-11	1.41219e-06		Plec	PLEC	544.588	0.716892	0.136089	5.26782	1.38057e-07	9.89143e-05		Slc16a2	SLC16A2	1424.71	0.625977	0.0731312	8.55964	1.13218e-17	1.68771e-14		Dusp3	DUSP3	3193.4	-0.451569	0.0625999	-7.21357	5.45046e-13	4.669e-11
Limd2	LIMD2	668.344	0.887833	0.204775	4.33566	1.45325e-05	0.000504719		TMEM178B	-0.266179	7.95286e-11	1.41911e-06		P2ry12	P2RY12	65.9612	0.716986	0.217548	3.29576	0.000981559	0.0381966		Htr7	HTR7	253.549	0.63554	0.110473	5.75292	8.77168e-09	1.50873e-06		Ubxn2a	UBXN2A	872.226	-0.449306	0.0640026	-7.02012	2.21674e-12	1.62907e-10
Hspa12a	HSPA12A	43.5474	2.20878	0.509519	4.33503	1.45741e-05	0.000504803		ERC2	-0.297434	8.13302e-11	1.45126e-06		Sqle	SQLE	1803.11	0.730298	0.192137	3.80091	0.000144163	0.011918		Plagl1	PLAGL1	529.523	0.676357	0.0869296	7.78051	7.22347e-15	5.70059e-12		Cabp1	CABP1	436.936	-0.447542	0.0942993	-4.74597	2.07506e-06	5.52941e-05
S100a10	S100A10	105.754	1.53617	0.354571	4.33247	1.47448e-05	0.00050935		ZFP36L1	0.271794	8.2243e-11	1.46754e-06		Mamld1	MAMLD1	295.494	0.730891	0.204373	3.57626	0.00034855	0.0209772		Pcdh8	PCDH8	236.457	0.681056	0.120919	5.63235	1.7777e-08	2.9085e-06		Iqsec1	IQSEC1	1985.38	-0.447521	0.0714692	-6.26173	3.80718e-10	2.10951e-08
Npvf	NPVF	17.6798	4.63812	1.07178	4.32748	1.50826e-05	0.000519622		KIAA1958	-0.24834	8.37963e-11	1.49526e-06		Fancg	FANCG	177.64	0.732524	0.22978	3.18793	0.00143293	0.048421		Epb41l4a	EPB41L4A	245.713	0.690045	0.13156	5.24512	1.56183e-07	2.0546e-05		Ublcp1	UBLCP1	374.901	-0.447271	0.089271	-5.01026	5.43571e-07	1.69417e-05
Spata13	SPATA13	838.521	0.899547	0.208148	4.32166	1.54861e-05	0.000532103		TBC1D9	-0.328173	8.3878e-11	1.49672e-06		Hmgcs2	HMGCS2	170.552	0.732589	0.22224	3.29638	0.000979388	0.0381966		Gpr161	GPR161	55.9909	0.691821	0.216931	3.18913	0.001427	0.0475054		Snhg14	N/A	370.978	-0.446712	0.109624	-4.07494	4.6026e-05	0.000867289
Actn1	ACTN1	352.974	1.22736	0.284073	4.32058	1.55621e-05	0.000533292		NAA20	0.250218	8.76583e-11	1.56417e-06		Gabra2	GABRA2	361.963	0.740046	0.170714	4.33501	1.45757e-05	0.00287547		Flrt3	FLRT3	944.507	0.701719	0.0769655	9.11731	7.70115e-20	1.47598e-16		Slc12a2	SLC12A2	1372.2	-0.446646	0.0902203	-4.95061	7.39799e-07	2.21259e-05
Ap3b2	AP3B2	120.804	-1.42195	0.329445	-4.31619	1.58745e-05	0.000542556		XRN2	0.310417	9.2394e-11	1.64868e-06		Fads3	FADS3	347.97	0.741152	0.183169	4.04626	5.20416e-05	0.00641818		Lacc1	LACC1	62.4155	0.706816	0.214673	3.29253	0.000992896	0.0348709		Gca	GCA	713.008	-0.445478	0.0935735	-4.76073	1.92898e-06	5.15983e-05
Irs2	IRS2	858.372	1.22176	0.28336	4.31171	1.62e-05	0.000552213		ADAM22	-0.289126	1.0036e-10	1.79083e-06		Sphkap	SPHKAP	1750.85	0.741307	0.167397	4.42844	9.49182e-06	0.00230345		Antxr2	ANTXR2	71.3403	0.712718	0.208595	3.41676	0.000633723	0.024017		Hcn1	HCN1	1896.7	-0.442954	0.0730588	-6.06298	1.33625e-09	7.06744e-08
Tmem9b	TMEM9B	1245.64	-0.819266	0.190432	-4.30214	1.6916e-05	0.000575098		DLGAP4	-0.268234	1.00764e-10	1.79803e-06		Inka2	INKA2	182.079	0.74144	0.211412	3.50709	0.000453034	0.0254266		Ntsr1	NTSR1	310.79	0.732054	0.108801	6.72835	1.71603e-11	5.75558e-09		Fgfr3	FGFR3	324.947	-0.442917	0.100951	-4.38744	1.14692e-05	0.000253393
Sun2	SUN2	559.665	-1.02405	0.238366	-4.29613	1.73806e-05	0.00058934		TBC1D32	-0.264893	1.03788e-10	1.852e-06		Cybrd1	CYBRD1	183.539	0.741507	0.224843	3.29788	0.00097418	0.0381966		Shisa3	SHISA3	56.8319	0.735569	0.216485	3.39778	0.000679359	0.0255302		Cacnb4	CACNB4	7185.68	-0.442304	0.06805	-6.4997	8.04813e-11	4.90725e-09
Atp10a	ATP10A	83.6851	1.8504	0.431038	4.29289	1.7636e-05	0.000596431		MTMR7	-0.238039	1.04019e-10	1.85611e-06		Klhl4	KLHL4	215.379	0.761549	0.198017	3.84587	0.000120125	0.0105609		Fgf10	FGF10	278.643	0.74424	0.107985	6.89206	5.49901e-12	2.14985e-09		Cadps	CADPS	2571.18	-0.441743	0.0554418	-7.9677	1.61658e-15	2.09002e-13
Map3k11	MAP3K11	535.572	0.964247	0.224758	4.29015	1.78556e-05	0.000602277		ARID1B	-0.202734	1.06565e-10	1.90154e-06		Sv2b	SV2B	1155.13	0.774836	0.166506	4.65349	3.26359e-06	0.000926491		A830029E22Rik	N/A	324.443	0.793524	0.160648	4.93952	7.83143e-07	8.612e-05		Ablim3	ABLIM3	156.227	-0.440011	0.130426	-3.37363	0.000741836	0.00925481
Col11a1	COL11A1	665.02	-0.866544	0.202228	-4.28498	1.82757e-05	0.000614837		RHOF	-0.260072	1.10411e-10	1.97017e-06		Cpne4	CPNE4	688.426	0.776785	0.226836	3.42443	0.000616095	0.0297108		Cdh4	CDH4	503.446	0.794093	0.245384	3.23612	0.00121166	0.0412579		Snap25	SNAP25	42811.1	-0.439946	0.0413296	-10.6448	1.84332e-26	7.35381e-24
Prdm1	PRDM1	52.3277	2.14784	0.501736	4.28083	1.86199e-05	0.000624783		FKBP5	-0.270902	1.1286e-10	2.01388e-06		Ccdc62	CCDC62	64.6804	0.778604	0.218679	3.56049	0.00037017	0.0217562		Gm20063	N/A	37.1639	0.799408	0.251177	3.18265	0.00145936	0.0482236		Pex5l	PEX5L	1421.09	-0.438886	0.0742386	-5.91182	3.3834e-09	1.63469e-07
Cavin2	CAVIN2	233.493	1.08988	0.254973	4.2745	1.91566e-05	0.000641123		FAM13C	-0.2474	1.18526e-10	2.11498e-06		Sh3yl1	SH3YL1	427.186	0.783777	0.192952	4.06203	4.86485e-05	0.0062031		Vit	VIT	94.5178	0.803657	0.19164	4.19357	2.74594e-05	0.00183718		Parm1	PARM1	138.991	-0.435594	0.13842	-3.14691	0.00165004	0.0178049
Gm973	KIAA2012	122.193	-1.41155	0.33048	-4.2712	1.94427e-05	0.000649014		UBE3C	0.251822	1.20012e-10	2.1415e-06		Mdga1	MDGA1	2872.08	0.78573	0.112876	6.96102	3.37807e-12	1.01653e-08		Calb2	CALB2	168.764	0.839368	0.202952	4.13579	3.5373e-05	0.00230371		Tspan5	TSPAN5	1525.14	-0.432947	0.0733499	-5.90249	3.58063e-09	1.72401e-07
Dgkb	DGKB	213.692	-1.1437	0.268001	-4.26752	1.97659e-05	0.000658099		LIPI	-0.229736	1.22826e-10	2.1917e-06		2610507I01Rik	N/A	202.106	0.791882	0.190365	4.1598	3.18527e-05	0.00469407		Ptpru	PTPRU	186.666	0.845776	0.137143	6.1671	6.95551e-10	1.75138e-07		Kctd9	KCTD9	136.616	-0.432653	0.137515	-3.14624	0.00165387	0.0178324
Frmpd1	FRMPD1	460.896	-1.0027	0.235355	-4.26036	2.04102e-05	0.000677798		ADGRA3	-0.241332	1.33175e-10	2.37637e-06		9530080O11Rik	N/A	51.6583	0.792722	0.241962	3.27622	0.00105206	0.0396726		Frmd7	FRMD7	40.4473	0.85385	0.259826	3.28623	0.00101537	0.0354745		Siae	SIAE	189.779	-0.431596	0.117289	-3.67978	0.000233439	0.0035124
Cxcl14	CXCL14	135.375	-1.32043	0.310077	-4.2584	2.05896e-05	0.000681999		SLX4IP	0.229806	1.33812e-10	2.38774e-06		Nipal3	NIPAL3	367.283	0.796742	0.241201	3.30323	0.000955781	0.0378439		Dnah8	DNAH8	91.483	0.862429	0.173899	4.95938	7.07198e-07	7.84113e-05		Rspo2	RSPO2	149.446	-0.4308	0.133685	-3.2225	0.00127079	0.014356
Rusc1	RUSC1	41.5982	2.23633	0.525568	4.25507	2.08985e-05	0.000689214		TCF25	-0.236762	1.53627e-10	2.74131e-06		A330023F24Rik	N/A	215.475	0.798051	0.219764	3.63139	0.000281896	0.0183611		Tmem255a	TMEM255A	142.022	0.868207	0.153285	5.664	1.47887e-08	2.44944e-06		Foxo3	FOXO3	119.602	-0.429833	0.145966	-2.94474	0.00323222	0.0309544
Sik1	SIK1	30.5214	2.78895	0.655467	4.2549	2.09145e-05	0.000689214		LARS	0.269972	1.6547e-10	2.95265e-06		Gm10419	N/A	104.546	0.802623	0.198761	4.03814	5.38767e-05	0.00647732		Aldh1a3	ALDH1A3	68.2914	0.892461	0.215081	4.14942	3.33312e-05	0.00218132		Abcg2	ABCG2	226.876	-0.42963	0.119009	-3.61005	0.000306136	0.00442045
Tmem255a	TMEM255A	202.374	-1.16858	0.274884	-4.25118	2.12648e-05	0.00069897		TLN2	0.297137	1.71095e-10	3.05303e-06		Mphosph8	MPHOSPH8	749.123	0.804668	0.227483	3.53727	0.000404293	0.0233961		C1ql3	C1QL3	191.486	0.892816	0.177899	5.01866	5.20319e-07	6.12333e-05		Clic4	CLIC4	713.126	-0.429477	0.0861304	-4.98636	6.15275e-07	1.88401e-05
Nsg2	NSG2	419.043	-1.00914	0.237476	-4.24944	2.14309e-05	0.00070264		SLC43A2	-0.261906	1.83599e-10	3.27615e-06		Jup	JUP	793.149	0.805825	0.228179	3.53155	0.000413136	0.0236352		Pmaip1	PMAIP1	39.6119	0.901343	0.247064	3.64821	0.000264072	0.0117139		Usp54	USP54	648.085	-0.427547	0.100591	-4.25036	2.13428e-05	0.000440191
Ccdc80	CCDC80	148.606	1.26972	0.298868	4.24842	2.15281e-05	0.000704034		RBL1	-0.317111	1.89523e-10	3.38184e-06		Sprn	SPRN	771.042	0.808521	0.165984	4.87107	1.10993e-06	0.000430173		Fst	FST	68.3337	0.929146	0.225908	4.11295	3.90641e-05	0.00251412		Htra1	HTRA1	759.656	-0.427453	0.0962532	-4.44092	8.95733e-06	0.000203699
Syt1	SYT1	108.099	1.50729	0.355049	4.24532	2.18283e-05	0.000712046		HYDIN	0.398332	1.97414e-10	3.52265e-06		Hs6st3	HS6ST3	242.505	0.810085	0.17076	4.744	2.09542e-06	0.00068115		Styk1	STYK1	47.1701	0.929618	0.236347	3.93328	8.37951e-05	0.00468875		Daam2	DAAM2	613.102	-0.426275	0.111521	-3.82237	0.000132177	0.00215354
Fbxo8	FBXO8	492.625	-0.970147	0.229502	-4.22719	2.3663e-05	0.000769943		RCOR1	0.286693	2.09012e-10	3.72962e-06		Doc2b	DOC2B	602.515	0.810492	0.158572	5.11121	3.2011e-07	0.000185245		Syt17	SYT17	71.1018	0.937351	0.209449	4.47532	7.62976e-06	0.000609291		Csrp1	CSRP1	957.289	-0.425914	0.0693514	-6.14138	8.18062e-10	4.42736e-08
Rgl3	RGL3	81.4853	1.6933	0.400684	4.22603	2.37854e-05	0.000771976		ADK	0.21739	2.09295e-10	3.73466e-06		C230057M02Rik	N/A	408.501	0.814009	0.247996	3.28235	0.00102947	0.0392138		Spp1	SPP1	367.499	0.979095	0.150568	6.50266	7.89112e-11	2.46203e-08		R3hdm2	R3HDM2	3687.4	-0.425574	0.0606084	-7.02171	2.19176e-12	1.61923e-10
Fhod1	FHOD1	118.499	1.36564	0.323807	4.21744	2.47087e-05	0.000799927		NKAIN1	-0.20808	2.11824e-10	3.77978e-06		Glis3	GLIS3	109.47	0.823185	0.256041	3.21505	0.0013042	0.0451104		Stac	STAC	100.879	1.04515	0.176465	5.9227	3.16704e-09	6.53678e-07		Trf	TF	793.418	-0.423704	0.0949101	-4.46427	8.0343e-06	0.000184815
Plekhg2	PLEKHG2	1708.13	0.945294	0.224912	4.20295	2.63458e-05	0.00084987		YPEL1	-0.271506	2.29443e-10	4.09418e-06		Aqp4	AQP4	214	0.82355	0.219087	3.759	0.000170592	0.0126844		Dmrtb1	DMRTB1	29.3981	1.13052	0.301097	3.75467	0.000173571	0.00846772		Arpp19	ARPP19	5775.69	-0.423378	0.0652121	-6.49232	8.45217e-11	5.11322e-09
Sema3c	SEMA3C	114.407	1.40833	0.335106	4.20263	2.63832e-05	0.00084987		COL6A2	-0.230674	2.38353e-10	4.25317e-06		Necab3	NECAB3	129.95	0.843459	0.221135	3.81422	0.000136612	0.011483		Mcub	MCUB	22.8601	1.19566	0.325088	3.67795	0.000235118	0.0107657		Cxxc4	CXXC4	716.056	-0.42256	0.0710528	-5.94714	2.72875e-09	1.35112e-07
Eci2	ECI2	704.302	-0.868423	0.20676	-4.20016	2.66728e-05	0.000857054		ZNF431	-0.264107	2.46186e-10	4.39295e-06		Samd5	SAMD5	97.0431	0.845301	0.213483	3.95958	7.50813e-05	0.00763292		Gpnmb	GPNMB	39.1658	1.33398	0.330722	4.03353	5.49445e-05	0.00326166		Tmem229a	TMEM229A	1106.23	-0.420855	0.0756227	-5.56519	2.61863e-08	1.08177e-06
Zbtb7c	ZBTB7C	295.963	1.16554	0.278035	4.19206	2.7643e-05	0.000886019		ZNF292	-0.190263	2.46789e-10	4.40371e-06		Adgra1	ADGRA1	148.508	0.848427	0.216071	3.92662	8.61481e-05	0.00847179		Glra3	GLRA3	59.6662	1.49836	0.223322	6.70943	1.95391e-11	6.39359e-09		S100b	S100B	759.804	-0.420035	0.0810333	-5.18348	2.17782e-07	7.52386e-06
Fjx1	FJX1	699.556	0.882345	0.210588	4.18991	2.7907e-05	0.000892262		SORL1	-0.227968	2.49711e-10	4.45584e-06		Trps1	TRPS1	376.301	0.861923	0.261775	3.29261	0.000992614	0.0381966		Mc4r	MC4R	88.0684	1.80752	0.183821	9.83307	8.11095e-23	1.81361e-19		Dzip1	DZIP1	898.063	-0.419375	0.0691788	-6.06219	1.34279e-09	7.07523e-08
Erf	ERF	3244.27	1.12299	0.268364	4.18456	2.85716e-05	0.00091125		CDC14A	-0.262243	2.54825e-10	4.5471e-06		Asic2	ASIC2	809.9	0.870386	0.110546	7.87354	3.44742e-15	1.29675e-11											Hcfc2	HCFC2	236.496	-0.419298	0.120918	-3.46763	0.000525066	0.00692304
Slc9a9	SLC9A9	151.698	-1.24801	0.298417	-4.18209	2.88837e-05	0.000912934		ZNF738	-0.232895	2.7087e-10	4.8334e-06		Fst	FST	372.396	0.870952	0.262424	3.31887	0.000903833	0.0367543											Slc39a12	SLC39A12	438.289	-0.418362	0.0911592	-4.58935	4.44619e-06	0.000109299
Pcdh11x	PCDH11X	775.582	-0.912136	0.218138	-4.18145	2.8965e-05	0.000912934		NKAIN4	-0.237999	2.71073e-10	4.83703e-06		Has3	HAS3	443.818	0.895482	0.216987	4.1269	3.67692e-05	0.00517037											Ankrd29	ANKRD29	448.709	-0.418242	0.0934934	-4.47349	7.69534e-06	0.000177603
Pcdh11x	PCDH11Y	775.582	-0.912136	0.218138	-4.18145	2.8965e-05	0.000912934		ARRDC3	-0.26076	2.76472e-10	4.93337e-06		Ccn3	CCN3	213.661	0.916547	0.276792	3.31132	0.000928575	0.0370431											Cdr2l	CDR2L	140.685	-0.418221	0.141632	-2.95288	0.00314825	0.0303794
Traf7	TRAF7	1888.83	0.74458	0.178039	4.18212	2.88798e-05	0.000912934		PDZD2	-0.282263	2.81297e-10	5.01946e-06		Kirrel3	KIRREL3	1314.74	0.920567	0.186026	4.94861	7.47468e-07	0.000341053											Atp2b2	ATP2B2	9087.05	-0.417829	0.0661486	-6.31652	2.67514e-10	1.50012e-08
Pkd1	PKD1	1186.13	0.849826	0.203178	4.18266	2.88114e-05	0.000912934		EEF2	0.263525	2.86763e-10	5.11699e-06		Mfsd12	MFSD12	57.6031	0.92818	0.280023	3.31466	0.000917541	0.0370147											Abcc9	ABCC9	197.5	-0.417757	0.126674	-3.29789	0.00097415	0.0115467
2900026A02Rik	KIAA1671	143.725	1.58613	0.379334	4.18135	2.89787e-05	0.000912934		MAP1LC3A	-0.231724	3.29223e-10	5.87466e-06		Sidt1	SIDT1	65.3278	0.943217	0.269992	3.4935	0.000476728	0.0260831											Ccng1	CCNG1	1875.15	-0.416528	0.0864214	-4.81974	1.43747e-06	3.99828e-05
Sncaip	SNCAIP	641.285	-0.914656	0.219076	-4.17507	2.979e-05	0.00093498		PPP1R9A	-0.244351	3.32736e-10	5.93734e-06		Pla2g7	PLA2G7	186.578	0.966084	0.236076	4.09225	4.27202e-05	0.00558427											Hlf	HLF	4712.58	-0.416231	0.102525	-4.05981	4.91124e-05	0.000921716
Igsf8	IGSF8	711.144	0.873579	0.20925	4.17481	2.98236e-05	0.00093498		KIF21A	0.269705	3.40518e-10	6.07621e-06		Hsd17b7	HSD17B7	279.305	0.99656	0.229195	4.34808	1.37333e-05	0.00283058											Nat8l	NAT8L	1219.16	-0.416198	0.0653417	-6.36956	1.89571e-10	1.0804e-08
Wwc1	WWC1	2184.08	0.751991	0.180153	4.17418	2.99064e-05	0.0009353		SLC7A5	0.23621	3.44681e-10	6.15048e-06		Tmtc4	TMTC4	615.067	1.00469	0.193577	5.19017	2.10108e-07	0.000126451											Nfkbia	NFKBIA	396.449	-0.415157	0.121728	-3.41052	0.000648386	0.00831351
Rap1gap	RAP1GAP	2429.12	-0.914964	0.219245	-4.17324	3.00295e-05	0.000936877		BCL7A	-0.259137	3.46323e-10	6.17979e-06		Dlx1as	N/A	607.082	1.01198	0.218753	4.62612	3.72576e-06	0.00103811											Zcchc24	ZCCHC24	607.957	-0.414861	0.0853712	-4.8595	1.17686e-06	3.3264e-05
Rnf43	RNF43	157.668	-1.25838	0.302019	-4.16657	3.09219e-05	0.000962104		OSBPL2	-0.220888	3.47594e-10	6.20247e-06		Synpo2	SYNPO2	76.1547	1.01678	0.195727	5.19488	2.04848e-07	0.000126451											Pcp4	PCP4	2797.26	-0.414497	0.0911112	-4.54936	5.38104e-06	0.000129099
Ranbp9	RANBP9	911.852	-0.804025	0.192993	-4.16609	3.09874e-05	0.000962104		SYT1	-0.161445	3.47686e-10	6.20411e-06		Cdc42ep2	CDC42EP2	164.266	1.01858	0.262943	3.87377	0.000107165	0.00987306											Aff1	AFF1	198.946	-0.413628	0.1328	-3.11467	0.00184151	0.0195537
Thbs1	THBS1	256.425	1.03069	0.247777	4.15974	3.18616e-05	0.000984502		NTRK2	0.358009	3.59797e-10	6.42022e-06		Fibcd1	FIBCD1	132.345	1.04828	0.252209	4.1564	3.23302e-05	0.00469407											AI593442	C11orf87	4105.23	-0.413017	0.0895547	-4.6119	3.99013e-06	9.93123e-05
Rarg	RARG	69.0015	1.83084	0.440121	4.15986	3.18437e-05	0.000984502		SESTD1	-0.220174	3.6039e-10	6.4308e-06		A730017L22Rik	N/A	73.8209	1.06235	0.252166	4.21291	2.52104e-05	0.00422559											G6pdx	G6PD	125.262	-0.412636	0.139103	-2.9664	0.00301306	0.0292569
Shisal1	SHISAL1	85.6118	-1.59518	0.383898	-4.15521	3.24987e-05	0.00100161		METTL16	-0.240836	4.06861e-10	7.26003e-06		Eps8l1	EPS8L1	46.9637	1.06652	0.331232	3.21987	0.0012825	0.0446677											Pak1	PAK1	5607.36	-0.412217	0.0497936	-8.2785	1.24735e-16	1.81424e-14
Dbi	DBI	5112.86	-0.934541	0.224936	-4.1547	3.25708e-05	0.00100161		NUAK1	-0.294072	4.20806e-10	7.50886e-06		Fgf10	FGF10	176.891	1.0877	0.160966	6.75736	1.40533e-11	3.5241e-08											Tmeff1	TMEFF1	607.113	-0.412019	0.0798445	-5.16027	2.466e-07	8.35746e-06
Ralgapa2	RALGAPA2	462.085	-0.931879	0.224407	-4.15262	3.2869e-05	0.00100598		ANKFN1	0.242688	4.36692e-10	7.79233e-06		Nr4a2	NR4A2	1180.01	1.08807	0.24823	4.38333	1.16882e-05	0.002627											Tlcd3b	TLCD3B	165.431	-0.408972	0.120422	-3.39616	0.000683388	0.00861982
Dgkk	DGKK	373.202	1.06958	0.257536	4.15312	3.27973e-05	0.00100598		MTUS2	-0.537376	4.44753e-10	7.93618e-06		B130034C11Rik	N/A	33.4927	1.13885	0.354622	3.21146	0.00132064	0.0455743											Rcan2	RCAN2	2554.62	-0.408431	0.0653277	-6.25205	4.05112e-10	2.2358e-08
Gpam	GPAM	2181.42	-0.783348	0.188751	-4.15016	3.32238e-05	0.00101443		CMTR2	0.211878	4.47653e-10	7.98793e-06		Ccdc85a	CCDC85A	627.374	1.15531	0.172429	6.70019	2.08144e-11	4.4739e-08											Nebl	NEBL	367.164	-0.408389	0.102217	-3.99533	6.46034e-05	0.0011715
Ptbp2	PTBP2	1067.75	-0.839685	0.202586	-4.14484	3.40053e-05	0.00103584		KCNH8	-0.236449	4.53605e-10	8.09413e-06		Gabrg1	GABRG1	136.938	1.17089	0.209485	5.58937	2.27901e-08	2.01706e-05											Gatm	GATM	830.505	-0.407217	0.0802214	-5.07616	3.85136e-07	1.24841e-05
Sh3d19	SH3D19	1034.2	-0.804438	0.194194	-4.14244	3.43629e-05	0.00104426		DHX35	-0.223195	4.66102e-10	8.31712e-06		Palm3	PALM3	41.8704	1.18473	0.295868	4.00425	6.2214e-05	0.00678313											Gpcpd1	GPCPD1	1995.99	-0.406886	0.0622418	-6.53718	6.2688e-11	3.89028e-09
Slc7a11	SLC7A11	141.225	-1.29189	0.31254	-4.13352	3.57252e-05	0.0010831		ZNF33A	-0.197354	4.74181e-10	8.46129e-06		Tshz2	TSHZ2	1496.03	1.18558	0.20004	5.92672	3.09042e-09	3.5768e-06											Fezf2	FEZF2	170.345	-0.406332	0.12264	-3.31321	0.000922308	0.0110448
Phyhipl	PHYHIPL	966.908	-0.794557	0.192528	-4.12697	3.67567e-05	0.00111176		ADGRL3	-0.34141	4.76415e-10	8.50115e-06		Sstr1	SSTR1	539.702	1.20209	0.134016	8.96976	2.9716e-19	2.23553e-15											Cntnap1	CNTNAP1	766.587	-0.406297	0.0876568	-4.63509	3.56779e-06	9.00851e-05
Mfsd4a	MFSD4A	221.236	-1.39752	0.338886	-4.12387	3.72556e-05	0.00112421		NUP98	0.268316	4.77129e-10	8.51388e-06		Met	MET	1160.77	1.21193	0.228462	5.30473	1.12839e-07	8.48891e-05											Arhgef10	ARHGEF10	278.538	-0.406222	0.118822	-3.41874	0.000629118	0.0080813
Arf2	ARL17A	612.11	-0.868075	0.210755	-4.11888	3.80715e-05	0.00114515		ITPA	0.218833	4.89079e-10	8.72713e-06		Gpr34	GPR34	24.0227	1.21275	0.374716	3.23645	0.00121025	0.0430064											Adgra3	ADGRA3	146.553	-0.406127	0.130674	-3.10794	0.00188395	0.0199284
Arf2	ARL17B	612.11	-0.868075	0.210755	-4.11888	3.80715e-05	0.00114515		SRSF5	0.247147	5.2011e-10	9.28085e-06		Zfp54	ZNF519	24.9162	1.21427	0.350745	3.46198	0.000536221	0.0274421											Ptpdc1	PTPDC1	254.37	-0.405717	0.102114	-3.97319	7.09162e-05	0.00126949
Tns3	TNS3	3211.37	0.722232	0.175361	4.11855	3.81272e-05	0.00114515		RNF24	0.26804	5.51499e-10	9.84094e-06		Itih3	ITIH3	32.913	1.23255	0.304582	4.04668	5.19488e-05	0.00641818											Ahr	AHR	141.56	-0.405594	0.131145	-3.09272	0.00198329	0.0207747
Tbc1d1	TBC1D1	1051.47	0.858798	0.208747	4.11406	3.88756e-05	0.00116491		DIDO1	-0.258184	5.66781e-10	1.01136e-05		Gm19744	N/A	66.0925	1.23452	0.230283	5.36089	8.28147e-08	6.55805e-05											Hipk2	HIPK2	395.326	-0.405145	0.118458	-3.42015	0.000625877	0.00804707
Shc1	SHC1	290.418	0.983242	0.23931	4.10866	3.97964e-05	0.00118974		PHIP	0.225871	6.02194e-10	1.07455e-05		Gm19410	N/A	131.512	1.25841	0.266587	4.72045	2.35326e-06	0.00073134											Pip4k2a	PIP4K2A	1206.61	-0.404229	0.0612734	-6.59714	4.19177e-11	2.6484e-09
Fam117a	FAM117A	111.687	1.37209	0.334045	4.10749	3.99974e-05	0.00119298		KIAA1324	-0.178388	6.31519e-10	1.12688e-05		Zfp934	N/A	29.6285	1.27791	0.340491	3.75313	0.000174642	0.0127082											Nefl	NEFL	1713.09	-0.401563	0.0553438	-7.2558	3.99308e-13	3.52882e-11
Fndc3b	FNDC3B	1671.54	0.734179	0.17892	4.1034	4.07122e-05	0.00121149		GNAQ	0.199641	6.53838e-10	1.16671e-05		Hydin	HYDIN	14.7122	1.34547	0.413304	3.25541	0.0011323	0.040855											Lrrn3	LRRN3	785.313	-0.399229	0.115476	-3.45724	0.000545735	0.00713457
C1qtnf6	C1QTNF6	1239.94	0.887574	0.216732	4.09525	4.21706e-05	0.001252		ZNF708	-0.239329	6.64923e-10	1.18649e-05		Kcnj12	KCNJ12	18.623	1.39497	0.409917	3.40305	0.000666386	0.0306619											Man2a1	MAN2A1	495.157	-0.397989	0.0896051	-4.44159	8.92959e-06	0.000203399
Dscaml1	DSCAML1	152.308	-1.61201	0.394454	-4.08669	4.37573e-05	0.00129315		OPCML	-0.59305	7.07709e-10	1.26284e-05		Kcnj12	KCNJ18	18.623	1.39497	0.409917	3.40305	0.000666386	0.0306619											Ccni	CCNI	2589.08	-0.39775	0.0558729	-7.11884	1.08837e-12	8.53756e-11
Acta2	ACTA2	1086.39	1.04442	0.255552	4.08694	4.37107e-05	0.00129315		HIP1R	-0.201095	7.21529e-10	1.2875e-05		Ddc	DDC	19.16	1.43934	0.376323	3.82473	0.000130913	0.0111284											Klc2	KLC2	550.221	-0.397664	0.0823706	-4.82774	1.38091e-06	3.84862e-05
Atp1b2	ATP1B2	10193.3	-0.926727	0.227365	-4.07594	4.58286e-05	0.00135126		C9orf84	0.263036	8.1604e-10	1.45614e-05		Kcng3	KCNG3	21.7481	1.50979	0.37493	4.02685	5.653e-05	0.00652443											Abcb1a	ABCB1	372.964	-0.397637	0.0937286	-4.24243	2.21113e-05	0.000452036
Fktn	FKTN	463.271	-0.901333	0.221571	-4.06792	4.74342e-05	0.00139541		ASTN1	-0.262231	8.31229e-10	1.48325e-05		Lrrc23	LRRC23	17.0832	1.57523	0.460792	3.41854	0.000629579	0.0298822											Clec2l	CLEC2L	152.392	-0.396765	0.141338	-2.80721	0.00499722	0.0449589
Arhgap29	ARHGAP29	107.324	1.34165	0.330769	4.05615	4.98874e-05	0.00146424		NLN	-0.211711	8.3781e-10	1.49499e-05		Lacc1	LACC1	70.6018	1.64668	0.286458	5.74842	9.00834e-09	9.03596e-06											Kcnq5	KCNQ5	1834.47	-0.394474	0.0564824	-6.98402	2.86855e-12	2.06462e-10
Nlgn1	NLGN1	495.067	-0.953708	0.235763	-4.0452	5.22792e-05	0.00153095		SH3D19	-0.280081	8.56542e-10	1.52841e-05		Chodl	CHODL	31.3322	1.67489	0.515458	3.24933	0.00115678	0.0414638											Igf2bp3	IGF2BP3	150.049	-0.394214	0.131666	-2.99405	0.00275297	0.0271851
Ldlr	LDLR	1497.42	0.734433	0.181653	4.04307	5.27568e-05	0.00154143		SLC25A27	-0.194961	8.67212e-10	1.54745e-05		Gpnmb	GPNMB	19.8227	1.81495	0.469327	3.86713	0.000110123	0.00998143											Xxylt1	XXYLT1	124.336	-0.393945	0.137299	-2.86926	0.00411436	0.0380455
Cacng5	CACNG5	378.295	1.30789	0.324157	4.03474	5.46623e-05	0.00159349		RBAK-RBAKDN	0.261397	9.0364e-10	1.61246e-05		Prlr	PRLR	16.2407	1.83391	0.449228	4.08236	4.458e-05	0.00573291											Mertk	MERTK	417.307	-0.3936	0.10259	-3.83665	0.000124724	0.00204644
Egr2	EGR2	163.257	1.33908	0.332064	4.03259	5.51664e-05	0.00160456		PTPRK	-0.229662	9.14488e-10	1.63181e-05		Cr2	CR2	31.8561	1.92321	0.485471	3.96153	7.44725e-05	0.00762253											Cep290	CEP290	695.383	-0.393598	0.0961766	-4.09245	4.26843e-05	0.000809785
Nr2f2	NR2F2	22.8067	-3.0655	0.760511	-4.03084	5.55785e-05	0.0016129		C1orf54	-0.23635	9.59855e-10	1.71276e-05		Aldh1a3	ALDH1A3	82.6698	2.30314	0.22049	10.4456	1.53545e-25	2.31024e-21											Dagla	DAGLA	411.749	-0.393536	0.0883729	-4.45313	8.46265e-06	0.00019403
Ntrk2	NTRK2	6306.38	-0.788088	0.195573	-4.02963	5.58653e-05	0.00161758		PHACTR1	-0.286764	1.01757e-09	1.81575e-05		A830029E22Rik	N/A	7.73288	2.97789	0.755431	3.94198	8.08115e-05	0.00810594											Myo5a	MYO5A	9331.95	-0.392745	0.0655254	-5.99378	2.05017e-09	1.03719e-07
Sgk3	SGK3	207.055	-1.08108	0.268456	-4.02701	5.64896e-05	0.00163199		SEM1	-0.21046	1.08397e-09	1.93423e-05		Gm10340	N/A	7.53634	3.45402	1.04251	3.31319	0.00092239	0.0370431											Cntn2	CNTN2	588.558	-0.391552	0.0859937	-4.55326	5.28199e-06	0.000127351
Sipa1l3	SIPA1L3	662.194	0.98436	0.244472	4.02648	5.66173e-05	0.00163202		DOCK3	-0.221835	1.1033e-09	1.96873e-05		Dsc3	DSC3	61.3281	5.74072	1.27694	4.49569	6.93449e-06	0.00176841											Plbd2	PLBD2	161.942	-0.390705	0.126863	-3.07973	0.00207187	0.0215892
Slit2	SLIT2	54.9754	-1.83274	0.455767	-4.02122	5.78974e-05	0.0016652		ATF4	0.229854	1.15216e-09	2.05592e-05																				Ptprm	PTPRM	402.465	-0.390683	0.0855984	-4.56414	5.01541e-06	0.00012158
Elavl3	ELAVL3	124.164	-1.30809	0.325482	-4.01894	5.84607e-05	0.00167021		XPO5	0.285497	1.16459e-09	2.07809e-05																				Efhd2	EFHD2	268.325	-0.389999	0.115814	-3.36746	0.00075864	0.00942428
Cd151	CD151	383.91	0.966084	0.240351	4.01948	5.83267e-05	0.00167021		CYP2R1	0.231817	1.18126e-09	2.10783e-05																				Gpr26	GPR26	245.29	-0.389736	0.10608	-3.67398	0.000238801	0.0035815
Gucy1b1	GUCY1B1	259.109	1.00474	0.249973	4.01942	5.83417e-05	0.00167021		RBBP4	-0.24645	1.18511e-09	2.11472e-05																				Rgs5	RGS5	175.539	-0.389631	0.123803	-3.14718	0.00164851	0.0178049
Adamts14	ADAMTS14	210.218	1.41174	0.351626	4.0149	5.94722e-05	0.00169535		FBP2	-0.216549	1.23051e-09	2.19572e-05																				Pantr1	N/A	342.507	-0.389337	0.101441	-3.83806	0.000124012	0.00203716
Cebpd	CEBPD	85.2253	1.46722	0.365762	4.01142	6.03552e-05	0.00171673		CYBA	-0.21715	1.25316e-09	2.23615e-05																				Oxr1	OXR1	4558.47	-0.389093	0.0463025	-8.40328	4.34169e-17	6.66187e-15
Trim71	TRIM71	21.6756	3.07844	0.767794	4.00946	6.08565e-05	0.00172717		PDE1A	0.447618	1.26501e-09	2.25729e-05																				Samd4	SAMD4A	468.393	-0.388953	0.0875094	-4.44469	8.80167e-06	0.000201199
Adcyap1r1	ADCYAP1R1	4379.84	-0.919582	0.229825	-4.00123	6.30142e-05	0.00178448		SLC6A9	0.183701	1.29096e-09	2.30358e-05																				Dst	DST	7112.59	-0.388268	0.0688903	-5.63603	1.74016e-08	7.47625e-07
Tet3	TET3	2111.05	0.900354	0.225197	3.99807	6.38607e-05	0.00180449		RPL27A	-0.218937	1.30224e-09	2.32372e-05																				Cpne9	CPNE9	297.118	-0.387265	0.119373	-3.24417	0.00117793	0.0134648
Anxa2	ANXA2	27.9707	2.5397	0.635394	3.99704	6.41389e-05	0.00180838		ATRN	0.25845	1.38063e-09	2.4636e-05																				Eif5a2	EIF5A2	881.834	-0.386582	0.0727703	-5.31236	1.08212e-07	3.9607e-06
Ephb4	EPHB4	128.044	1.24688	0.312598	3.98877	6.6418e-05	0.00186855		ST3GAL1	-0.252031	1.41285e-09	2.52108e-05																				Krt222	KRT222	741.58	-0.385931	0.0757876	-5.09228	3.5379e-07	1.16235e-05
Nup210	NUP210	3247.77	0.910684	0.228559	3.98447	6.76316e-05	0.00189855		NAV1	-0.197407	1.45223e-09	2.59135e-05																				Ptprd	PTPRD	6356.52	-0.385708	0.0506551	-7.61439	2.64948e-14	2.7608e-12
Rgcc	RGCC	185.675	-1.09419	0.274779	-3.98207	6.83189e-05	0.00191367		FILIP1L	0.240516	1.62085e-09	2.89225e-05																				Lbh	LBH	225.769	-0.385095	0.115219	-3.34227	0.000830958	0.0101957
Ccdc190	CCDC190	127.659	-1.2646	0.317839	-3.97875	6.92778e-05	0.00192796		GOLGA1	-0.224412	1.78658e-09	3.18798e-05																				Kcnk2	KCNK2	542.298	-0.384857	0.0869389	-4.42675	9.56624e-06	0.000215323
Reep3	REEP3	3913.28	-0.730025	0.183453	-3.97935	6.91027e-05	0.00192796		ITGB8	-0.239172	1.78878e-09	3.1919e-05																				Zmiz2	ZMIZ2	702.017	-0.383927	0.0766206	-5.01075	5.42169e-07	1.69358e-05
Kmt2d	KMT2D	1422.22	0.92469	0.232391	3.97902	6.91996e-05	0.00192796		RAB3C	-0.223492	1.79319e-09	3.19977e-05																				Ankrd27	ANKRD27	275.307	-0.38242	0.0983649	-3.88777	0.000101171	0.00171231
Gdpd1	GDPD1	547.705	-0.856383	0.215279	-3.97801	6.94938e-05	0.0019298		C20orf100	-0.18348	1.86789e-09	3.33306e-05																				Malat1	N/A	70838.8	-0.382239	0.0903863	-4.22895	2.34782e-05	0.00047788
Znrf2	ZNRF2	222.061	1.05757	0.265927	3.9769	6.98201e-05	0.00193469		GGT7	-0.207741	1.94755e-09	3.4752e-05																				Spock1	SPOCK1	3255.91	-0.38155	0.0660195	-5.77936	7.49868e-09	3.3559e-07
Ntn3	NTN3	357.592	0.952736	0.239616	3.97609	7.00588e-05	0.00193714		BCAS3	-0.2258	1.99878e-09	3.56663e-05																				Nt5c3	NT5C3A	541.789	-0.381417	0.0833103	-4.57827	4.68844e-06	0.000114449
Slc43a1	SLC43A1	64.5825	1.63211	0.410748	3.97352	7.08196e-05	0.00195398		THUMPD3	0.185706	2.01995e-09	3.6044e-05																				Otud7b	OTUD7B	583.574	-0.380874	0.0878881	-4.33363	1.46673e-05	0.000315075
Antxr2	ANTXR2	472.345	0.908555	0.228886	3.96946	7.20356e-05	0.00197906		FZD3	-0.240987	2.08749e-09	3.72493e-05																				Tcp11l1	TCP11L1	197.146	-0.380001	0.125504	-3.0278	0.00246341	0.024889
Bok	BOK	367.482	0.994318	0.250467	3.96986	7.19148e-05	0.00197906		CDK19	-0.244224	2.25031e-09	4.01545e-05																				Prkcb	PRKCB	20005.7	-0.379399	0.0529108	-7.17054	7.47009e-13	6.17189e-11
Mpzl1	MPZL1	1507.96	0.73366	0.184924	3.96736	7.26731e-05	0.00199233		R3HDM2	-0.203398	2.39956e-09	4.28178e-05																				Ptprb	PTPRB	675.842	-0.378271	0.0839052	-4.50831	6.53463e-06	0.000153608
Gm14403	N/A	34.484	-2.26087	0.571176	-3.95827	7.5495e-05	0.00206529		RAN	0.262102	2.47256e-09	4.41204e-05																				Satb1	SATB1	1700.95	-0.377353	0.0657878	-5.73592	9.69857e-09	4.27196e-07
Adra2a	ADRA2A	53.2853	-1.85971	0.470734	-3.95066	7.79366e-05	0.00212757		OST4	-0.259826	2.56581e-09	4.57843e-05																				Fam3c	FAM3C	952.916	-0.377086	0.0701763	-5.37341	7.72598e-08	2.89217e-06
Arl6ip1	ARL6IP1	6295.29	-0.672612	0.170727	-3.93969	8.15857e-05	0.00222248		CPNE8	0.176904	2.59264e-09	4.6263e-05																				Kcnj3	KCNJ3	533.028	-0.373893	0.0994268	-3.76048	0.000169586	0.00267767
Alpl	ALPL	198.507	-1.14335	0.290389	-3.93732	8.23981e-05	0.00223987		ST8SIA2	-0.245513	2.6421e-09	4.71457e-05																				Asap2	ASAP2	505.134	-0.373276	0.130073	-2.86973	0.0041082	0.0380138
Cpt1a	CPT1A	1684.73	-0.870772	0.221259	-3.93553	8.30116e-05	0.0022518		RPL34	-0.242906	2.91403e-09	5.1998e-05																				Erbin	ERBIN	1696.85	-0.373123	0.0830535	-4.49256	7.03708e-06	0.000164038
Wipf3	WIPF3	156.489	1.34449	0.34197	3.93159	8.43867e-05	0.0022795		TRIM26	-0.185283	2.97994e-09	5.31741e-05																				Gpr158	GPR158	2330.88	-0.37282	0.0721463	-5.16756	2.37164e-07	8.07689e-06
Desi2	DESI2	828.28	-0.768428	0.195503	-3.93052	8.47616e-05	0.00228362		FDPS	0.233208	3.09548e-09	5.52357e-05																				Lpgat1	LPGAT1	5786.44	-0.371342	0.0643801	-5.76796	8.0237e-09	3.5747e-07
Abcd3	ABCD3	2081	-0.69735	0.177436	-3.93015	8.48936e-05	0.00228362		RGL1	0.269461	3.27219e-09	5.8389e-05																				Prps2	PRPS2	326.497	-0.370618	0.0964623	-3.84211	0.000121982	0.00200617
Opalin	OPALIN	14.804	4.35814	1.11019	3.92557	8.65236e-05	0.00232262		MAPK8	-0.210169	3.30717e-09	5.90131e-05																				Vmp1	VMP1	924.918	-0.370329	0.0763395	-4.85108	1.22791e-06	3.45671e-05
Efhd2	EFHD2	232.093	1.22122	0.311377	3.92199	8.78198e-05	0.00235251		LRRC75A	0.264199	3.45226e-09	6.16021e-05																				Tmc7	TMC7	166.184	-0.369602	0.12126	-3.048	0.0023037	0.0236172
Cdh2	CDH2	3894.39	-0.678455	0.173155	-3.9182	8.92139e-05	0.00237996		RNF130	-0.181225	3.52482e-09	6.28968e-05																				Ckb	CKB	1135.99	-0.369533	0.0746378	-4.95102	7.38247e-07	2.21259e-05
Jph4	JPH4	76.056	1.54771	0.395005	3.9182	8.92111e-05	0.00237996		RNMT	-0.233638	3.75307e-09	6.69698e-05																				Nbeal1	NBEAL1	523.515	-0.369261	0.116236	-3.17681	0.00148907	0.0163715
Pls1	PLS1	57.1901	-1.76519	0.45118	-3.91239	9.13861e-05	0.00243287		LMX1A	-0.425121	3.87315e-09	6.91125e-05																				Tigar	TIGAR	290.132	-0.369257	0.112238	-3.28995	0.00100203	0.0118271
Bex2	BEX1	915.692	0.817783	0.209411	3.90515	9.41668e-05	0.00250173		FBXL14	-0.303498	3.89672e-09	6.95331e-05																				Kcnab2	KCNAB2	1751.64	-0.368513	0.0617917	-5.9638	2.46439e-09	1.22894e-07
Bex2	BEX2	915.692	0.817783	0.209411	3.90515	9.41668e-05	0.00250173		CDS2	0.269052	4.02245e-09	7.17765e-05																				Ankrd34b	ANKRD34B	270.849	-0.368351	0.103073	-3.57371	0.00035196	0.00494598
Chrm3	CHRM3	251.037	1.23113	0.315341	3.90411	9.45715e-05	0.00250731		STAT5B	-0.248065	4.14318e-09	7.39309e-05																				Hcn2	HCN2	298.667	-0.368196	0.101736	-3.61913	0.0002956	0.00429717
Ahcyl1	AHCYL1	4503.12	-0.720872	0.184907	-3.89858	9.67604e-05	0.00255483		EEA1	0.292546	4.38047e-09	7.81651e-05																				Dcbld2	DCBLD2	530.135	-0.367269	0.0896008	-4.09895	4.15021e-05	0.000789501
Sh2b3	SH2B3	256.207	1.09092	0.27982	3.89864	9.67357e-05	0.00255483		R3HDM1	0.207742	4.53566e-09	8.09343e-05																				Rgs4	RGS4	5832.16	-0.366627	0.068023	-5.38975	7.05559e-08	2.6771e-06
Nebl	NEBL	480.776	-0.864732	0.221889	-3.89713	9.73379e-05	0.00256482		ROR1	-0.279937	4.81894e-09	8.59891e-05																				Diras1	DIRAS1	264.133	-0.366071	0.112519	-3.25342	0.00114024	0.0131907
Cnih2	CNIH2	2538.94	0.931732	0.239342	3.89288	9.90601e-05	0.00260488		AUTS2	-0.15069	4.93176e-09	8.80023e-05																				Epdr1	EPDR1	615.263	-0.365705	0.0737108	-4.96135	7.00045e-07	2.10662e-05
Mboat2	MBOAT2	840.766	-0.760426	0.195497	-3.88971	0.000100366	0.00262848		TARBP1	-0.238433	5.14188e-09	9.17517e-05																				Pip5k1c	PIP5K1C	1607.04	-0.364584	0.063924	-5.7034	1.17444e-08	5.14067e-07
Lbh	LBH	5425.33	-0.746432	0.191895	-3.88979	0.000100329	0.00262848		RAB11FIP3	-0.236821	5.14389e-09	9.17875e-05																				Hnmt	HNMT	250.45	-0.364194	0.105083	-3.46579	0.000528674	0.00695747
Lrrc8b	LRRC8B	451.64	0.848935	0.218291	3.889	0.000100657	0.00263075		EPB41L1	-0.161532	5.19205e-09	9.2647e-05																				Adgrf5	ADGRF5	630.184	-0.363028	0.0961537	-3.7755	0.000159689	0.00254536
Scd4	SCD	39.8269	-2.30235	0.59256	-3.88543	0.000102151	0.0026644		SRPK2	0.212579	5.24721e-09	9.36312e-05																				Ilrun	ILRUN	1548.15	-0.362874	0.0615283	-5.89768	3.68641e-09	1.76884e-07
Cxxc5	CXXC5	828.577	0.759569	0.195544	3.8844	0.000102583	0.00267027		ACSS2	-0.211324	5.43345e-09	9.69545e-05																				Ctif	CTIF	400.705	-0.362184	0.107732	-3.36191	0.000774059	0.00957323
Ulbp1	RAET1E	112.498	-1.35632	0.349266	-3.88335	0.000103028	0.00267645		DDIT3	0.227828	5.67757e-09	0.000101311																				Sult4a1	SULT4A1	1320.19	-0.362113	0.0597999	-6.05541	1.40063e-09	7.35226e-08
Ulbp1	RAET1G	112.498	-1.35632	0.349266	-3.88335	0.000103028	0.00267645		LIN28B	-0.251193	5.79534e-09	0.000103412																				Rap1gds1	RAP1GDS1	3574.76	-0.361927	0.0507604	-7.13009	1.003e-12	7.95736e-11
Ulbp1	RAET1L	112.498	-1.35632	0.349266	-3.88335	0.000103028	0.00267645		TMA7	-0.221126	5.82732e-09	0.000103983																				Gprc5b	GPRC5B	478.255	-0.361455	0.0858792	-4.20888	2.56643e-05	0.000517101
Ulbp1	ULBP1	112.498	-1.35632	0.349266	-3.88335	0.000103028	0.00267645		KANSL1L	0.228959	5.84773e-09	0.000104347																				Tex9	TEX9	231.413	-0.360883	0.116441	-3.09928	0.00193989	0.020412
Ulbp1	ULBP2	112.498	-1.35632	0.349266	-3.88335	0.000103028	0.00267645		TOP1	-0.21017	5.9567e-09	0.000106291																				Kndc1	KNDC1	602.727	-0.360089	0.0966656	-3.72509	0.000195242	0.00301567
Ulbp1	ULBP3	112.498	-1.35632	0.349266	-3.88335	0.000103028	0.00267645		ATP6V1H	-0.23564	5.96629e-09	0.000106462																				Endod1	ENDOD1	738.096	-0.359851	0.0848571	-4.24068	2.22846e-05	0.000454912
Shroom2	SHROOM2	871.351	0.7545	0.194481	3.87955	0.00010465	0.00271312		RBFOX2	-0.191258	6.12267e-09	0.000109253																				Ina	INA	1056.47	-0.359118	0.0791756	-4.53571	5.74094e-06	0.000135866
Sdc3	SDC3	5680.42	-0.816127	0.210897	-3.86979	0.000108929	0.00281838		TYW5	0.252546	6.3232e-09	0.000112831																				Psme4	PSME4	1076.98	-0.358885	0.072494	-4.95056	7.40012e-07	2.21259e-05
Gpx8	GPX8	666.401	-0.812633	0.210317	-3.86385	0.000111612	0.00288201		TNRC18	-0.206156	6.37196e-09	0.000113701																				Lrrc57	LRRC57	382.821	-0.35884	0.0975045	-3.68024	0.000233013	0.00350977
Camkv	CAMKV	30.7947	2.28361	0.591394	3.8614	0.000112739	0.00290529		H2AFY2	-0.196776	6.48206e-09	0.000115666																				Usp53	USP53	363.877	-0.35881	0.106537	-3.36792	0.000757368	0.00941686
Htr3a	HTR3A	31.2614	2.3086	0.598182	3.85936	0.000113685	0.0029238		SNRPN	-0.287084	6.48976e-09	0.000115803																				Qki	QKI	7291.04	-0.357638	0.0663963	-5.38642	7.18765e-08	2.71246e-06
Rad9a	RAD9A	122.575	1.2344	0.320142	3.85578	0.000115359	0.00296096		MYEOV2	-0.201411	6.66218e-09	0.00011888																				Tshz1	TSHZ1	642	-0.357431	0.0922499	-3.87459	0.000106802	0.00178811
Alcam	ALCAM	542.102	-0.823192	0.213662	-3.85278	0.000116782	0.00299153		MYO10	-0.201027	6.6735e-09	0.000119082																				R3hdm1	R3HDM1	6117.27	-0.356432	0.0632997	-5.63086	1.79313e-08	7.68022e-07
Pdlim7	PDLIM7	174.744	1.1362	0.295234	3.84848	0.000118855	0.00303859		RALGAPB	-0.233907	6.86445e-09	0.000122489																				Cdc37l1	CDC37L1	748.248	-0.356273	0.0997252	-3.57255	0.000353528	0.00495614
Ccdc85a	CCDC85A	77.0787	-1.54203	0.400998	-3.84547	0.000120323	0.00307003		CALM1	0.24559	7.49775e-09	0.00013379																				Sccpdh	SCCPDH	464.686	-0.355637	0.079784	-4.4575	8.29209e-06	0.000190432
Mrpl14	MRPL14	179.791	1.33215	0.346706	3.84231	0.000121881	0.00310362		PSMB1	0.27832	7.52758e-09	0.000134322																				Mapk6	MAPK6	1121.92	-0.354711	0.101793	-3.48462	0.000492841	0.00662961
Elmo2	ELMO2	1103.72	0.835962	0.217842	3.83748	0.000124306	0.00315913		NET1	-0.219418	7.54978e-09	0.000134718																				Kcnc1	KCNC1	1109.44	-0.353072	0.0637377	-5.53946	3.03407e-08	1.23153e-06
Tnr	TNR	2616.42	-0.666692	0.173765	-3.83675	0.000124676	0.00316229		ANKRD33B	-0.203465	7.62125e-09	0.000135994																				Ephb1	EPHB1	309.009	-0.352912	0.105554	-3.34341	0.000827546	0.0101627
Unc5d	UNC5D	113.151	1.33493	0.348441	3.83116	0.000127542	0.00322865		PDGFD	-0.235893	7.65069e-09	0.000136519																				Rhobtb3	RHOBTB3	339.099	-0.352792	0.111612	-3.16087	0.00157296	0.0171454
Fstl5	FSTL5	9.34112	-6.54607	1.71065	-3.82665	0.000129897	0.00328182		VIM	0.206423	7.71624e-09	0.000137689																				Dipk2a	DIPK2A	855.65	-0.350739	0.119842	-2.92667	0.00342612	0.0324992
Ppp1r13l	PPP1R13L	154.808	1.15796	0.302794	3.82426	0.000131167	0.00330742		KLF12	-0.231601	8.09057e-09	0.000144368																				Lrrn1	LRRN1	640.737	-0.349771	0.100545	-3.47877	0.000503729	0.00674891
Camk1	CAMK1	606.814	0.787942	0.206141	3.82235	0.000132185	0.00332656		SQLE	0.218882	8.10221e-09	0.000144576																				Adcy2	ADCY2	1256.84	-0.349734	0.0601133	-5.81791	5.95891e-09	2.72801e-07
Nalcn	NALCN	226.947	-1.02544	0.268907	-3.81338	0.000137079	0.0034363		CNNM2	-0.241626	8.31493e-09	0.000148372																				Megf10	MEGF10	364.613	-0.349684	0.104554	-3.34453	0.000824213	0.0101462
Tnrc6b	TNRC6B	776.538	-0.874507	0.229307	-3.81369	0.000136905	0.0034363		KLHL24	-0.229414	8.36952e-09	0.000149346																				Mal2	MAL2	3909.84	-0.349651	0.054887	-6.37038	1.88557e-10	1.07903e-08
Abca1	ABCA1	1020.91	-0.960675	0.252078	-3.81102	0.000138393	0.0034587		EBF4	0.242033	8.64543e-09	0.000154269																				Phactr4	PHACTR4	149.901	-0.34859	0.125425	-2.77927	0.00544816	0.0483615
Rftn2	RFTN2	634.961	-0.800492	0.210084	-3.81034	0.000138778	0.0034587		USO1	0.258361	9.1937e-09	0.000164052																				Ctsb	CTSB	2039.07	-0.347538	0.0593272	-5.85798	4.68531e-09	2.20273e-07
Stk32b	STK32B	44.6357	1.87333	0.491618	3.81055	0.000138661	0.0034587		OTX2	-0.271562	9.19706e-09	0.000164112																				Acad11	ACAD11	180.118	-0.347188	0.120226	-2.8878	0.00387941	0.0362087
Spp1	SPP1	39.1313	2.01886	0.530557	3.80517	0.000141707	0.00352489		RNF38	-0.223581	9.34604e-09	0.000166771																				Itpr1	ITPR1	6257.22	-0.34631	0.0689765	-5.0207	5.14834e-07	1.62639e-05
Ankrd33b	ANKRD33B	47.2293	1.80573	0.474782	3.80327	0.000142798	0.00354518		MRFAP1	0.248181	9.4907e-09	0.000169352																				Camta1	CAMTA1	5494.3	-0.346157	0.0503019	-6.88159	5.91902e-12	4.15313e-10
Adissp	ADISSP	553.359	0.806346	0.212325	3.7977	0.000146044	0.00361881		EIF2B3	0.209577	1.02387e-08	0.000182699																				Ntsr2	NTSR2	343.695	-0.345075	0.106501	-3.2401	0.00119487	0.0136307
Atic	ATIC	1407.71	0.791447	0.20859	3.79427	0.000148076	0.00366212		GRIN2A	-0.216339	1.0356e-08	0.000184793																				Itpr2	ITPR2	221.813	-0.344381	0.116327	-2.96046	0.00307177	0.0297442
Fam83d	FAM83D	530.712	0.836869	0.220785	3.79042	0.000150396	0.00370526		CADPS2	0.262702	1.03807e-08	0.000185233																				Efr3a	EFR3A	1821.7	-0.34343	0.0668381	-5.13824	2.77321e-07	9.28594e-06
Hmgb2	HMGB2	486.659	0.86215	0.227441	3.79065	0.000150254	0.00370526		DCLK1	-0.239186	1.03849e-08	0.000185309																				Ppp2r3a	PPP2R3A	1004.17	-0.342659	0.0713643	-4.80154	1.57447e-06	4.32762e-05
Dpp8	DPP8	2529.44	-0.661561	0.17465	-3.78792	0.000151914	0.00373553		PALMD	-0.31588	1.05676e-08	0.000188567																				Nrgn	NRGN	9043.09	-0.34165	0.061863	-5.52269	3.33856e-08	1.33955e-06
Cert1	CERT1	356.092	-0.933413	0.246494	-3.78676	0.000152626	0.00374587		ARHGAP26	0.295562	1.07694e-08	0.000192168																				Ptpn4	PTPN4	1276.64	-0.341425	0.0880726	-3.87663	0.000105914	0.00177911
Ugdh	UGDH	803.029	-0.927131	0.244868	-3.78625	0.000152936	0.00374636		STOX1	-0.206867	1.09119e-08	0.000194712																				Diras2	DIRAS2	3214.13	-0.337618	0.0661133	-5.10665	3.27914e-07	1.08757e-05
Trp53inp1	TP53INP1	1411.02	-0.829307	0.219104	-3.785	0.000153708	0.00375812		CIRBP	0.265645	1.09444e-08	0.000195291																				Frmd5	FRMD5	305.856	-0.337431	0.0972643	-3.46922	0.000521967	0.00691322
Afdn	AFDN	815.969	0.743994	0.196665	3.78305	0.000154917	0.0037805		RBM39	-0.180273	1.1055e-08	0.000197265																				Capn2	CAPN2	604.912	-0.337272	0.0856112	-3.93957	8.16267e-05	0.00143185
Tcirg1	TCIRG1	63.8999	-1.62249	0.429582	-3.77689	0.000158796	0.00386333		MICU3	-0.195713	1.12575e-08	0.000200879																				Git1	GIT1	949.258	-0.336708	0.0869813	-3.87103	0.000108374	0.00181225
Pde2a	PDE2A	559.895	0.776466	0.205593	3.77671	0.000158911	0.00386333		SLC25A3	0.237325	1.12586e-08	0.000200898																				Retreg1	RETREG1	409.214	-0.336155	0.085658	-3.92438	8.6953e-05	0.00151199
Taf13	TAF13	103.229	-1.31983	0.349847	-3.77259	0.000161563	0.00392042		PLCE1	0.243904	1.13845e-08	0.000203145																				Nsmaf	NSMAF	394.622	-0.335526	0.0912089	-3.67865	0.000234474	0.00352038
Fam217b	FAM217B	190.593	1.07648	0.285783	3.76677	0.000165371	0.00400527		FKRP	0.197105	1.16184e-08	0.000207318																				Usp6nl	USP6NL	242.381	-0.334958	0.105064	-3.18813	0.00143198	0.0158437
Ddt	DDT	262.057	-0.94944	0.252397	-3.76169	0.000168769	0.00407258		C21orf58	-0.219748	1.22098e-08	0.000217871																				Unc5c	UNC5C	688.163	-0.334059	0.0876239	-3.81242	0.000137614	0.00222912
Ddt	DDTL	262.057	-0.94944	0.252397	-3.76169	0.000168769	0.00407258		JMJD1C	-0.155498	1.23788e-08	0.000220888																				Ezr	EZR	684.716	-0.333908	0.0861782	-3.87462	0.00010679	0.00178811
Tmsb10	N/A	645.791	1.09489	0.291064	3.76167	0.000168782	0.00407258		MAP2K4	-0.208	1.24999e-08	0.000223049																				Gpd1	GPD1	407.436	-0.332888	0.0978682	-3.40139	0.000670436	0.00852577
E2f3	E2F3	489.938	-0.894419	0.238228	-3.75447	0.000173711	0.00417634		CELF4	-0.190075	1.26532e-08	0.000225783																				Rcbtb1	RCBTB1	376.925	-0.332854	0.0923732	-3.60336	0.000314128	0.00451716
Creb3l1	CREB3L1	58.0778	1.63361	0.435115	3.75444	0.000173731	0.00417634		MFF	0.271921	1.26646e-08	0.000225987																				Osbpl1a	OSBPL1A	3810.27	-0.332585	0.0596299	-5.57749	2.44019e-08	1.01406e-06
Mhrt	N/A	47.7063	1.83138	0.487875	3.75379	0.00017418	0.00417935		ATP10A	-0.277711	1.3505e-08	0.000240983																				Ctnna1	CTNNA1	352.697	-0.332272	0.109456	-3.03566	0.00240012	0.0244085
B4galt6	B4GALT6	649.784	0.825789	0.22007	3.75238	0.000175161	0.00419507		JARID2	-0.205636	1.35583e-08	0.000241934																				Ankrd45	ANKRD45	766.455	-0.331328	0.0893072	-3.70998	0.000207279	0.00318047
Vxn	VXN	303.095	-0.897711	0.239461	-3.74888	0.000177623	0.00423719		RP11-701H24.9	0.232896	1.40069e-08	0.000249939																				Grm3	GRM3	1169.07	-0.331318	0.0892938	-3.71042	0.000206913	0.00317835
Bcl2l1	BCL2L1	861.14	0.767848	0.204842	3.74849	0.000177906	0.00423719		SUGCT	-0.233877	1.43013e-08	0.000255193																				Cacna1a	CACNA1A	1755.55	-0.330859	0.0614796	-5.38161	7.38229e-08	2.77841e-06
Fat4	FAT4	438.711	0.830496	0.221523	3.74903	0.00017752	0.00423719		DHX40	-0.189394	1.45481e-08	0.000259596																				Abca2	ABCA2	748.287	-0.330689	0.0911994	-3.626	0.000287842	0.00420413
Pcdhb8	PCDHB5	69.6128	-1.6512	0.440726	-3.74655	0.000179284	0.00426213		FAM107B	-0.192341	1.48609e-08	0.000265178																				Cacng2	CACNG2	1528.14	-0.330093	0.0794144	-4.15659	3.23038e-05	0.000636188
Ncam2	NCAM2	506.196	-0.885077	0.236373	-3.74441	0.000180818	0.00429069		ABAT	-0.208538	1.49855e-08	0.000267401																				Rbfox3	RBFOX3	4351.99	-0.329856	0.0613367	-5.37779	7.54047e-08	2.83031e-06
Agap2	AGAP2	1830.19	0.762731	0.203787	3.74279	0.000181986	0.00431046		ERGIC3	-0.148651	1.58805e-08	0.000283371																				Limk1	LIMK1	220.785	-0.32977	0.109895	-3.00077	0.00269296	0.0266483
Stambpl1	STAMBPL1	291.585	0.984678	0.263139	3.74204	0.000182534	0.00431551		PTPN13	0.240278	1.61699e-08	0.000288536																				Stxbp5l	STXBP5L	4744.5	-0.329627	0.0708333	-4.65356	3.2625e-06	8.29768e-05
AW047730	N/A	399.249	-0.966535	0.258376	-3.74081	0.000183425	0.00432864		SH3GL2	0.264366	1.62122e-08	0.00028929																				Zfp365	ZNF365	6980.39	-0.329008	0.050781	-6.47894	9.23667e-11	5.48815e-09
Ncald	NCALD	4458.86	-0.654888	0.175179	-3.7384	0.000185195	0.00436242		UBA52	-0.203641	1.63897e-08	0.000292458																				Scn1b	SCN1B	925.304	-0.328866	0.0700157	-4.69703	2.63967e-06	6.90218e-05
Ddah1	DDAH1	6229.69	-0.678305	0.18156	-3.73598	0.000186989	0.00439429		PRKCA	0.24469	1.66682e-08	0.000297428																				Ap3m2	AP3M2	1029.62	-0.328308	0.066122	-4.96519	6.86332e-07	2.0743e-05
Rflnb	RFLNB	152.409	1.19986	0.32123	3.73519	0.000187571	0.00439429		HSPA8	-0.278019	1.68832e-08	0.000301263																				Lrrc58	LRRC58	2307.35	-0.328146	0.0825252	-3.97631	6.99934e-05	0.00125458
P3h4	P3H4	186.257	1.25459	0.33588	3.73525	0.000187531	0.00439429		PSMF1	0.238293	1.88595e-08	0.000336529																				Slit2	SLIT2	471.242	-0.327155	0.103021	-3.17561	0.00149524	0.0164265
Dlgap3	DLGAP3	735.606	0.79753	0.213548	3.73466	0.000187969	0.00439561		ZNF66	-0.226687	1.93335e-08	0.000344987																				Trpm3	TRPM3	499.153	-0.326613	0.100651	-3.24501	0.00117446	0.0134638
1700025G04Rik	C1orf21	1107.44	-0.867401	0.232502	-3.73072	0.000190931	0.00445678		MVD	0.232858	1.94807e-08	0.000347613																				Atp7a	ATP7A	233.451	-0.325993	0.108021	-3.01787	0.0025456	0.0255714
Zfp120	N/A	147.222	-1.23505	0.331373	-3.72708	0.000193712	0.00450194		MAP3K13	0.222507	1.99447e-08	0.000355893																				Cdk16	CDK16	1520.32	-0.325839	0.0546716	-5.95993	2.52343e-09	1.2539e-07
Slc30a9	SLC30A9	637.226	-0.763263	0.204803	-3.72682	0.000193914	0.00450194		CACNG7	-0.16841	2.03714e-08	0.000363508																				Npc1	NPC1	498.662	-0.324546	0.0879188	-3.69143	0.000222995	0.00337343
Pom121	POM121	1917.53	0.715082	0.191866	3.72699	0.000193781	0.00450194		SNRPD2	-0.213609	2.08923e-08	0.000372801																				Exoc6b	EXOC6B	1006.31	-0.323438	0.0909996	-3.55428	0.000379018	0.00524953
Pom121	POM121C	1917.53	0.715082	0.191866	3.72699	0.000193781	0.00450194		GRIP1	-0.200768	2.11484e-08	0.000377372																				Focad	FOCAD	253.531	-0.323298	0.106362	-3.03962	0.00236879	0.0241779
Dlg5	DLG5	1816.44	0.81918	0.219889	3.72542	0.00019499	0.0045188		CD81	0.215076	2.12966e-08	0.000380017																				Pclo	PCLO	8338.78	-0.322909	0.076349	-4.22938	2.34338e-05	0.000477674
Ncoa1	NCOA1	939.203	-0.78997	0.212094	-3.72462	0.000195613	0.00452508		ZNF346	0.24813	2.15118e-08	0.000383857																				Fam13a	FAM13A	211.336	-0.319819	0.110327	-2.89883	0.00374552	0.0351234
Camk2b	CAMK2B	1886.66	0.877265	0.235675	3.72235	0.000197376	0.0045577		ABHD12	0.217036	2.21622e-08	0.000395463																				Ephb6	EPHB6	230.249	-0.319511	0.110253	-2.89798	0.00375569	0.0351951
Cntn3	CNTN3	57.0355	1.69533	0.455544	3.72154	0.000198008	0.00456409		SEZ6L2	-0.217293	2.27979e-08	0.000406806																				Pik3ca	PIK3CA	1463.78	-0.319493	0.0601791	-5.30904	1.10203e-07	4.00153e-06
Dnajb4	DNAJB4	446.073	-0.85386	0.229886	-3.71427	0.000203788	0.00468894		FRMD5	-0.218991	2.31586e-08	0.000413242																				Ankrd40	ANKRD40	1207.15	-0.318721	0.0661869	-4.81547	1.46854e-06	4.06043e-05
Src	SRC	1009.28	0.728635	0.196698	3.70434	0.00021194	0.00486782		BTBD17	-0.188139	2.44853e-08	0.000436916																				B230217C12Rik	N/A	352.43	-0.318201	0.0927866	-3.42939	0.000604942	0.00780666
Smim13	SMIM13	553.121	-0.816928	0.22059	-3.70338	0.000212745	0.00487189		PDE7A	-0.231742	2.56897e-08	0.000458407																				Frrs1l	FRRS1L	2426.49	-0.317537	0.0845668	-3.75486	0.000173437	0.00272407
Eif5	EIF5	2008.51	-0.728257	0.196655	-3.70323	0.000212873	0.00487189		SNTG2	0.477529	2.60259e-08	0.000464406																				Ppip5k1	PPIP5K1	697.022	-0.31746	0.0800476	-3.96589	7.3123e-05	0.00129735
Pfkfb3	PFKFB3	1078.74	0.75193	0.203143	3.70148	0.000214345	0.00489687		LDLR	0.208055	2.66987e-08	0.000476412																				Fat1	FAT1	509.094	-0.315913	0.0825745	-3.8258	0.00013035	0.00212874
Lingo1	LINGO1	249.784	-0.96283	0.260161	-3.7009	0.000214838	0.00489946		CDKL2	-0.161012	2.75713e-08	0.000491983																				Scai	SCAI	2377.48	-0.314491	0.0830866	-3.7851	0.00015365	0.0024519
Gja5	GJA5	104.63	1.24293	0.335942	3.69982	0.000215749	0.00491154		RPL5	0.243734	2.92189e-08	0.000521382																				Tmem184c	TMEM184C	1442.44	-0.314417	0.0735262	-4.27626	1.90058e-05	0.000396807
E2f1	E2F1	321.126	0.916553	0.247791	3.6989	0.000216536	0.00492074		EIF4E	0.237766	2.96954e-08	0.000529885																				Mcc	MCC	285.285	-0.314015	0.0947368	-3.3146	0.000917749	0.0110185
Etfrf1	ETFRF1	236.496	-1.01125	0.273833	-3.69293	0.000221684	0.00502615		RBP1	-0.146994	3.01471e-08	0.000537945																				Adarb1	ADARB1	1427.7	-0.313783	0.0598293	-5.24463	1.56593e-07	5.54952e-06
Ptpn14	PTPN14	958.357	0.721345	0.195348	3.69262	0.000221954	0.00502615		LRP12	-0.203098	3.02565e-08	0.000539896																				Acsl6	ACSL6	1071.98	-0.309157	0.0635529	-4.86456	1.14712e-06	3.25552e-05
Kcna2	KCNA2	1813.38	0.736349	0.199552	3.69	0.000224251	0.00506925		CUX2	-0.308434	3.05236e-08	0.000544663																				Fnbp1	FNBP1	791.974	-0.308894	0.0839671	-3.67874	0.000234385	0.00352038
Ltbp1	LTBP1	342.4	1.01066	0.274215	3.68563	0.00022814	0.00514813		FAM102B	-0.18757	3.15578e-08	0.000563118																				Glul	GLUL	11368.1	-0.308387	0.0684951	-4.50232	6.72162e-06	0.000157473
Gnb4	GNB4	275.24	0.916368	0.248825	3.68278	0.000230702	0.00519685		STMN3	-0.179555	3.46321e-08	0.000617975																				Septin6	SEPTIN6	777.327	-0.307559	0.0832958	-3.69237	0.000222173	0.0033683
Gja1	GJA1	1758.87	-0.859108	0.23334	-3.68179	0.0002316	0.00520387		CEP250	-0.166759	3.67413e-08	0.000655613																				Ttll7	TTLL7	4309.93	-0.307296	0.0627192	-4.89956	9.60537e-07	2.78257e-05
Peg3	PEG3	2893.67	0.633608	0.172104	3.68155	0.000231821	0.00520387		CCS	0.199147	3.72439e-08	0.00066458																				Arhgef4	ARHGEF4	648.361	-0.307092	0.0774201	-3.96656	7.29164e-05	0.00129533
Cttnbp2	CTTNBP2	449.206	-0.837104	0.227765	-3.6753	0.000237575	0.00532374		PTPN1	-0.181905	3.73664e-08	0.000666767																				Garnl3	GARNL3	737.517	-0.306244	0.0815997	-3.75301	0.000174726	0.00273815
Chst3	CHST3	147.259	-1.11627	0.303799	-3.67438	0.000238427	0.00532887		LETMD1	0.224172	3.83141e-08	0.000683676																				Ppargc1a	PPARGC1A	1100.5	-0.306046	0.0619388	-4.9411	7.7683e-07	2.31277e-05
Trip6	TRIP6	91.4288	1.38221	0.376197	3.67416	0.000238631	0.00532887		UQCR10	-0.20124	4.06986e-08	0.000726226																				Ccdc186	CCDC186	760.888	-0.306031	0.0922192	-3.31852	0.000904951	0.0109024
Cibar1	CIBAR1	213.003	-0.99345	0.270662	-3.67044	0.000242135	0.00537914		GGCX	0.180843	4.14307e-08	0.000739289																				Rnf13	RNF13	1190.94	-0.304695	0.0747011	-4.07885	4.52586e-05	0.000855137
Tcf3	TCF3	2298.7	0.737107	0.200775	3.67132	0.000241305	0.00537914		ADGRB3	0.181816	4.48441e-08	0.000800198																				Stk39	STK39	737.682	-0.304034	0.0691053	-4.39958	1.0846e-05	0.000240385
Cdk6	CDK6	40.8051	1.97693	0.538564	3.67075	0.000241842	0.00537914		IMMP2L	-0.231993	4.53706e-08	0.000809592																				Tmem178	TMEM178A	369.847	-0.303721	0.100601	-3.01906	0.00253556	0.0254889
Ccdc106	CCDC106	54.1719	1.6886	0.460135	3.66979	0.000242749	0.00538351		NTS	-0.201835	4.67478e-08	0.000834168																				Etv1	ETV1	758.292	-0.302503	0.0728741	-4.15104	3.3097e-05	0.000650893
Col26a1	COL26A1	232.264	-1.03984	0.283598	-3.6666	0.000245799	0.00543245		TENM2	0.39888	4.71953e-08	0.000842152																				Selenop	SELENOP	3323.43	-0.302312	0.0648006	-4.66526	3.08227e-06	7.95523e-05
Mir9-3hg	N/A	300.733	-1.00416	0.273866	-3.66661	0.00024579	0.00543245		COX7C	-0.219579	4.76272e-08	0.000849859																				Kcna6	KCNA6	595.478	-0.302119	0.0975497	-3.09708	0.00195438	0.0205437
Glis3	GLIS3	251.548	1.0368	0.283249	3.66038	0.000251838	0.00555639		TSPAN18	0.254123	4.87366e-08	0.000869656																				Nfix	NFIX	1074.62	-0.301789	0.0639882	-4.71633	2.40135e-06	6.31452e-05
Dazap1	DAZAP1	671.244	0.853495	0.233339	3.65775	0.000254442	0.00560425		FAM89A	-0.4006	4.94512e-08	0.000882408																				Prkcz	PRKCZ	1523.73	-0.301007	0.0707303	-4.2557	2.08398e-05	0.000431091
Pcdhac2	PCDHAC2	89.9207	-1.44755	0.395922	-3.65615	0.000256035	0.00562972		KAZN	-0.185179	5.08322e-08	0.000907051																				Itprid2	ITPRID2	371.348	-0.300541	0.0871204	-3.44972	0.000561177	0.0073042
Dpysl3	DPYSL3	925.743	-0.714914	0.195706	-3.653	0.000259199	0.00568957		2023-09-11	0.2002	5.14931e-08	0.000918843																				Wnk1	WNK1	3769.44	-0.300155	0.0677713	-4.42894	9.46991e-06	0.000213616
Grik2	GRIK2	184.266	-1.0429	0.285532	-3.65247	0.000259734	0.00569162		MYO6	-0.190541	5.28067e-08	0.000942283																				Hspa4l	HSPA4L	1489.86	-0.299928	0.0788729	-3.80267	0.000143144	0.00231602
Mthfd2l	MTHFD2L	142.676	-1.11942	0.306594	-3.65116	0.000261058	0.00571093		SNX5	0.208952	5.49967e-08	0.00098136																				Slitrk2	SLITRK2	734.026	-0.299293	0.0673568	-4.4434	8.85499e-06	0.00020203
Jam2	JAM2	2654.82	-0.6402	0.175432	-3.64928	0.00026298	0.00574322		SND1	0.217746	5.53715e-08	0.000988049																				Pacs2	PACS2	518.731	-0.298968	0.0781934	-3.82344	0.000131603	0.0021467
Pfas	PFAS	790.987	0.85115	0.233328	3.64787	0.000264422	0.00576494		TET1	-0.188173	5.58996e-08	0.000997473																				Pde1a	PDE1A	2659.67	-0.298812	0.0487275	-6.1323	8.6617e-10	4.66963e-08
Trip4	TRIP4	551.65	-0.760118	0.20844	-3.64669	0.000265637	0.00578165		TUBE1	0.194681	5.65676e-08	0.00100939																				Cpeb2	CPEB2	1497.29	-0.298681	0.068386	-4.36757	1.25634e-05	0.000275389
Trp73	TP73	8.39948	-6.39331	1.75403	-3.64492	0.000267476	0.00580207		EPHA6	-0.351009	5.81658e-08	0.00103791																				Gabra1	GABRA1	9389.32	-0.298612	0.0629664	-4.74241	2.11194e-06	5.60628e-05
Tmem106b	TMEM106B	1281.79	-0.704224	0.193203	-3.64499	0.000267398	0.00580207		CTD-2010I16.2	0.212946	5.87361e-08	0.00104809																				Irs1	IRS1	320.428	-0.298259	0.0990951	-3.00983	0.00261395	0.0260426
Lamc1	LAMC1	3574.09	0.666535	0.182902	3.64421	0.000268211	0.00580301		CERS6	-0.160249	5.91639e-08	0.00105572																				Pik3c2a	PIK3C2A	662.994	-0.296699	0.08726	-3.40017	0.000673443	0.00852714
Rbm24	RBM24	228.36	0.947288	0.259957	3.64401	0.00026842	0.00580301		UBE2G2	0.238939	5.9667e-08	0.0010647																				Pura	PURA	230.181	-0.295967	0.106786	-2.77158	0.00557848	0.049252
Fblim1	FBLIM1	21.9299	2.67708	0.735603	3.63931	0.000273372	0.00590017		CYYR1	-0.16241	6.07786e-08	0.00108453																				Hecw1	HECW1	2677.75	-0.295092	0.0878143	-3.36041	0.000778271	0.00961211
Maf	MAF	233.844	1.01642	0.279861	3.63186	0.000281385	0.00606295		COX7A2	-0.172775	6.13056e-08	0.00109394																				Dab2ip	DAB2IP	628.276	-0.294623	0.0898202	-3.28015	0.00103753	0.0121842
F3	F3	281.082	-0.904963	0.249244	-3.63082	0.000282517	0.00607719		RPRD1B	-0.208165	6.13978e-08	0.00109558																				Pgm2l1	PGM2L1	12046.9	-0.293536	0.0565606	-5.18976	2.10566e-07	7.29562e-06
Vps41	VPS41	1098.6	-0.681676	0.187884	-3.62817	0.000285439	0.00612478		NTRK3	0.27118	6.33971e-08	0.00113126																				Manea	MANEA	885.308	-0.292873	0.0822951	-3.55882	0.000372531	0.0051861
Mboat1	MBOAT1	65.2026	1.77393	0.488961	3.62795	0.00028568	0.00612478		DOCK4	-0.178181	6.37314e-08	0.00113722																				Nkiras1	NKIRAS1	591.774	-0.291989	0.0776447	-3.76057	0.000169526	0.00267767
Neu4	NEU4	41.2339	-1.96111	0.54114	-3.62403	0.000290049	0.00618928		NACA	0.243127	6.51044e-08	0.00116172																				Atp1b3	ATP1B3	950.573	-0.290523	0.0674253	-4.30882	1.64131e-05	0.000347236
Tor1aip2	TOR1AIP2	1871.16	-0.6411	0.176916	-3.62374	0.000290369	0.00618928		EMP2	0.260134	6.63256e-08	0.00118351																				Zmat3	ZMAT3	1210.8	-0.290118	0.0693419	-4.18387	2.86585e-05	0.00057102
Olfm2	OLFM2	6702.32	0.679112	0.187417	3.62353	0.00029061	0.00618928		SNRPE	-0.176414	6.71241e-08	0.00119776																				Tubb4a	TUBB4A	2737.9	-0.290059	0.0578051	-5.01788	5.22457e-07	1.63934e-05
Frrs1l	FRRS1L	665.725	0.767952	0.211919	3.6238	0.000290307	0.00618928		DCTN3	0.270314	6.92116e-08	0.00123501																				Adgrl4	ADGRL4	404.768	-0.288393	0.0961497	-2.99941	0.00270501	0.0267304
Celsr2	CELSR2	1091.63	0.838609	0.231685	3.6196	0.000295057	0.00627361		NUPL2	0.2006	6.94985e-08	0.00124013																				Tlcd4	TLCD4	1416.02	-0.287564	0.0684816	-4.19915	2.67922e-05	0.0005375
Kif5c	KIF5C	78.4863	1.36822	0.378265	3.61709	0.000297938	0.00632444		GALNT1	-0.210351	7.04261e-08	0.00125668																				Acsbg1	ACSBG1	317.598	-0.287113	0.102633	-2.79747	0.0051505	0.0461299
Clcn3	CLCN3	1521.93	-0.67518	0.186738	-3.61565	0.000299594	0.00634912		HILPDA	-0.185354	7.11821e-08	0.00127017																				Nova1	NOVA1	1170.34	-0.286964	0.071971	-3.98722	6.68519e-05	0.00120601
Dennd1b	DENND1B	235.157	-0.941172	0.26041	-3.6142	0.000301279	0.00637312		ELAVL4	-0.220276	7.14843e-08	0.00127557																				Pcyt1a	PCYT1A	270.066	-0.285923	0.097035	-2.94659	0.00321296	0.0308758
Klhl23	KLHL23	1385.74	-0.683051	0.189011	-3.61382	0.000301715	0.00637312		GRB10	0.262469	7.165e-08	0.00127852																				Elapor2	ELAPOR2	1438.75	-0.285885	0.0918846	-3.11135	0.00186235	0.0197449
Pmepa1	PMEPA1	153.901	-1.06926	0.295956	-3.61289	0.000302805	0.00638567		POLE2	0.249017	7.29827e-08	0.0013023																				Atp2a2	ATP2A2	8950.59	-0.285048	0.062014	-4.59651	4.2962e-06	0.000105799
Nrn1	NRN1	128.968	-1.1421	0.316422	-3.60943	0.000306866	0.00646073		SSR2	0.254403	7.35493e-08	0.00131241																				Ube2d1	UBE2D1	486.304	-0.285008	0.0796082	-3.58013	0.000343423	0.00486824
Tcof1	TCOF1	692.597	0.827631	0.229345	3.60867	0.00030777	0.00646919		SNAP25	0.257714	7.72116e-08	0.00137776																				Gabrg2	GABRG2	2408.93	-0.284829	0.0660431	-4.31277	1.61219e-05	0.000342112
Ncor2	NCOR2	4036.97	0.722257	0.200168	3.60825	0.000308274	0.00646924		DYNC1I2	-0.187425	8.04009e-08	0.00143467																				Glrb	GLRB	3466.43	-0.284516	0.0571161	-4.98136	6.31398e-07	1.92494e-05
Bahcc1	BAHCC1	682.474	0.878668	0.24368	3.60583	0.00031116	0.00651918		FMNL2	-0.179519	8.17263e-08	0.00145832																				Aktip	AKTIP	833.828	-0.284304	0.0678627	-4.1894	2.79693e-05	0.000559507
Rab8b	RAB8B	1395.72	-0.653598	0.181659	-3.59793	0.000320754	0.00670928		NCOA5	-0.18024	8.30896e-08	0.00148265																				Arrdc3	ARRDC3	874.114	-0.283752	0.0865846	-3.27716	0.00104857	0.0122829
Smim45	SMIM45	422.879	-0.938624	0.261248	-3.59284	0.000327092	0.00683075		MEF2C	0.343459	8.35951e-08	0.00149167																				Apbb2	APBB2	842.896	-0.281733	0.0744255	-3.78543	0.000153443	0.0024514
Rab2a	RAB2A	1300.56	-0.73202	0.20382	-3.59151	0.000328772	0.00684367		TMED9	0.244755	8.62489e-08	0.00153903																				Uchl5	UCHL5	483.583	-0.280599	0.0892599	-3.14361	0.00166876	0.0179652
Pcbp1	PCBP1	1490.23	0.659976	0.18374	3.5919	0.000328281	0.00684367		ZNF362	-0.17164	8.88324e-08	0.00158512																				Rph3a	RPH3A	3450.74	-0.28009	0.0575994	-4.86272	1.15782e-06	3.27925e-05
Creb5	CREB5	202.917	1.01835	0.283652	3.59013	0.000330516	0.00686886		PPA1	0.226983	8.91714e-08	0.00159117																				Reep3	REEP3	735.491	-0.27873	0.0718899	-3.87717	0.000105678	0.00177781
Fez1	FEZ1	4280.15	-0.636448	0.177302	-3.58963	0.000331143	0.00687081		PFKP	-0.209791	8.92836e-08	0.00159318																				Ptprf	PTPRF	421.727	-0.278638	0.0868686	-3.20758	0.00133858	0.0150004
Zfp36l1	ZFP36L1	1290.3	0.968119	0.269865	3.58741	0.000333976	0.00691846		BMPR1A	-0.233178	8.97201e-08	0.00160097																				Rnf227	RNF227	1302.08	-0.278519	0.0651779	-4.27321	1.92679e-05	0.000401548
Ccdc47	CCDC47	1361.12	-0.681955	0.19026	-3.58433	0.000337941	0.00698936		RPL4	0.237633	8.97832e-08	0.00160209																				Desi1	DESI1	757.169	-0.277637	0.0797836	-3.47987	0.000501658	0.00674172
Grid2	GRID2	41.2789	-1.84162	0.514939	-3.57638	0.000348387	0.00719385		SPATA6	-0.172783	9.08959e-08	0.00162195																				Tmf1	TMF1	1030.67	-0.277403	0.0624129	-4.44463	8.80416e-06	0.000201199
Impdh1	IMPDH1	379.534	0.823248	0.230518	3.5713	0.00035521	0.00732302		ZNF519	-0.189781	9.36369e-08	0.00167086																				Prickle1	PRICKLE1	871.232	-0.277309	0.0779414	-3.55792	0.000373807	0.00519867
Pank3	PANK3	2467.55	-0.626172	0.175365	-3.57069	0.000356044	0.00732848		RHBDD1	0.232039	9.4692e-08	0.00168968																				Msi2	MSI2	2097.6	-0.277148	0.0659249	-4.204	2.62243e-05	0.000526864
Oxct1	OXCT1	2307.23	-0.628221	0.175993	-3.56958	0.000357557	0.00734789		HMGCS1	0.119886	9.52346e-08	0.00169937																				Utrn	UTRN	1184	-0.276437	0.0857682	-3.22307	0.00126824	0.0143504
Shc4	SHC4	760.126	-0.754606	0.21149	-3.56804	0.000359657	0.00737927		GRID2	0.279219	9.8362e-08	0.00175517																				Zfp91	ZFP91	2132.09	-0.276423	0.0593616	-4.6566	3.2147e-06	8.22103e-05
Gm14322	N/A	7.79448	-6.28391	1.76221	-3.56593	0.000362564	0.00742708		AARS	0.193095	9.8567e-08	0.00175883																				Ccdc50	CCDC50	1099.81	-0.275973	0.0727727	-3.79226	0.000149281	0.00239587
Ier3	IER3	15.8573	3.15214	0.884154	3.56514	0.000363655	0.00743761		AGO4	-0.221703	1.00185e-07	0.0017877																				Ext1	EXT1	378.176	-0.274924	0.0866186	-3.17396	0.00150375	0.0165069
Pcdha5	PCDHA5	22.2562	-2.6945	0.756407	-3.56224	0.000367709	0.0075086		ADCY9	0.261783	1.02853e-07	0.00183532																				Ryr2	RYR2	3288.41	-0.274732	0.0842468	-3.26104	0.00111004	0.0129044
N4bp2	N4BP2	261.809	-0.992554	0.27876	-3.5606	0.000370006	0.00751334		SPOCK1	-0.192185	1.09371e-07	0.00195161																				Ptpn11	PTPN11	1095.96	-0.274247	0.0834859	-3.28496	0.00101998	0.0119983
Prkcq	PRKCQ	893.462	-0.750484	0.210786	-3.56041	0.000370273	0.00751334		ZNFX1	-0.168552	1.09508e-07	0.00195405																				Runx1t1	RUNX1T1	494.872	-0.273842	0.0828674	-3.30458	0.000951181	0.0113225
Arid1a	ARID1A	1799.75	0.842852	0.236716	3.5606	0.000370004	0.00751334		UBC	0.213953	1.1676e-07	0.00208347																				Exph5	EXPH5	1018.65	-0.273547	0.0805735	-3.395	0.000686288	0.00864079
Podxl	PODXL	198.179	1.03067	0.289421	3.56115	0.000369236	0.00751334		ZNF397	0.226347	1.16807e-07	0.00208431																				Jcad	JCAD	2023	-0.273472	0.0789005	-3.46603	0.000528195	0.00695747
Abtb3	ABTB3	54.7226	1.58415	0.44535	3.5571	0.000374977	0.00759682		H2AFZ	0.221863	1.16936e-07	0.00208661																				Atp1a2	ATP1A2	7548.61	-0.272665	0.0573343	-4.75571	1.97745e-06	5.27939e-05
Sfrp2	SFRP2	121.591	1.11667	0.314043	3.55578	0.000376863	0.00762305		STON2	0.31472	1.18705e-07	0.00211817																				Mkx	MKX	447.809	-0.272552	0.0816085	-3.33975	0.000838551	0.0102708
Serinc1	SERINC1	3184.64	-0.615187	0.17309	-3.55415	0.000379203	0.00765835		PHYH	-0.197738	1.19336e-07	0.00212944																				Usp32	USP32	3293.58	-0.272338	0.066239	-4.11145	3.93179e-05	0.000755152
Marchf3	MARCHF3	72.4973	-1.40487	0.395383	-3.5532	0.000380576	0.00767406		LRRN1	-0.188471	1.22121e-07	0.00217912																				Usp32	USP6	3293.58	-0.272338	0.066239	-4.11145	3.93179e-05	0.000755152
Ier5l	IER5L	88.0608	1.3966	0.393385	3.55021	0.000384923	0.00774959		GTF2IRD1	-0.180633	1.2799e-07	0.00228385																				Ccp110	CCP110	1050.53	-0.272235	0.0691784	-3.93526	8.31061e-05	0.00145233
Ssbp4	SSBP4	1199.92	0.736051	0.207374	3.54939	0.000386118	0.00776151		GAS1	-0.179567	1.30329e-07	0.00232559																				Scn8a	SCN8A	6347.59	-0.272218	0.0556975	-4.88743	1.02159e-06	2.93858e-05
Srr	SRR	335.825	-0.816282	0.230124	-3.54714	0.000389442	0.00781613		ERP29	0.246874	1.33983e-07	0.00239079																				6330403K07Rik	LOC728392	644.603	-0.271717	0.0847646	-3.20555	0.00134803	0.0150929
Fndc5	FNDC5	252.874	-1.08795	0.306753	-3.54666	0.000390142	0.007818		RPS19BP1	0.226082	1.36332e-07	0.00243271																				Camkk2	CAMKK2	2591.87	-0.270843	0.0501292	-5.4029	6.5572e-08	2.51534e-06
Polr3k	POLR3K	797.519	-0.747073	0.210882	-3.54261	0.000396193	0.00792693		VSTM2L	-0.156438	1.37486e-07	0.0024533																				Map7d2	MAP7D2	2260.23	-0.269217	0.0591195	-4.55378	5.26913e-06	0.000127289
Itga5	ITGA5	167.703	1.2341	0.348458	3.54161	0.000397688	0.00794452		STMN1	0.18466	1.3769e-07	0.00245693																				Glo1	GLO1	543.66	-0.269083	0.079762	-3.37358	0.000741975	0.00925481
Cyp2j9	CYP2J2	193.94	-0.984146	0.277962	-3.54057	0.000399259	0.00796354		ZEB1	0.182866	1.40067e-07	0.00249936																				Wdr37	WDR37	943.685	-0.268463	0.066999	-4.00697	6.15025e-05	0.00112698
Srgap3	SRGAP3	1234.07	-0.681638	0.192759	-3.53622	0.000405898	0.00808345		SH3GL3	-0.186316	1.44787e-07	0.00258358																				Slc6a8	SLC6A8	630.081	-0.268023	0.0805449	-3.32762	0.000875909	0.0106166
Npc1	NPC1	1699.1	-0.658955	0.18651	-3.53308	0.000410754	0.00815496		SNED1	0.170524	1.45594e-07	0.00259799																				Zfp106	ZNF106	3971.05	-0.267419	0.0716307	-3.73331	0.000188983	0.00293196
Mogs	MOGS	533.822	0.750427	0.212396	3.53315	0.000410646	0.00815496		VTI1A	0.205642	1.46758e-07	0.00261875																				Wwp1	WWP1	808.125	-0.267363	0.073408	-3.64216	0.000270365	0.00399482
Myc	MYC	1049.99	0.700558	0.198569	3.52803	0.00041866	0.00828638		RBCK1	0.180334	1.49049e-07	0.00265963																				Herc1	HERC1	3115.07	-0.267144	0.0759548	-3.51714	0.00043622	0.00594238
Gemin4	GEMIN4	477.755	0.801694	0.227216	3.52834	0.000418172	0.00828638		AGAP6	0.193787	1.5894e-07	0.00283612																				Ly6e	LY6E	618.243	-0.266869	0.0767292	-3.47806	0.00050506	0.00674891
Ptgr2	PTGR2	393.561	-0.781484	0.221556	-3.52725	0.000419905	0.00829827		DDB2	-0.222512	1.59957e-07	0.00285427																				Emc7	EMC7	373.04	-0.266781	0.0911053	-2.92827	0.00340852	0.0323543
1700066M21Rik	C2orf69	304.197	-0.867733	0.246228	-3.52411	0.000424906	0.00838426		MCPH1	0.224442	1.60979e-07	0.00287251																				Tmtc1	TMTC1	1258.74	-0.266255	0.068625	-3.87985	0.000104523	0.0017605
Rai2	RAI2	112.768	1.37357	0.390493	3.51753	0.000435582	0.00858176		HES5	0.233656	1.61136e-07	0.00287531																				Arhgap44	ARHGAP44	662.937	-0.265779	0.0819506	-3.24316	0.00118212	0.0134962
Steap3	STEAP3	61.973	1.47164	0.418472	3.51671	0.000436929	0.00859515		CHST9	0.305903	1.61811e-07	0.00288735																				Pik3r1	PIK3R1	2791.71	-0.264702	0.0705863	-3.75004	0.000176807	0.00276457
Plp1	PLP1	148.73	-1.4729	0.420097	-3.5061	0.000454719	0.00893148		PLCG1	-0.173483	1.67243e-07	0.00298428																				Slc25a5	SLC25A5	838.484	-0.264509	0.0773865	-3.41803	0.000630764	0.00809499
Sox11	SOX11	1672.26	0.642443	0.183261	3.50561	0.000455564	0.00893446		DIRC2	-0.171242	1.69433e-07	0.00302336																				Zfyve16	ZFYVE16	339.771	-0.264313	0.0920914	-2.87011	0.00410328	0.0379934
Nid1	NID1	166.052	1.27975	0.365514	3.50124	0.000463095	0.00906837		SCD	0.272922	1.69746e-07	0.00302894																				Nfasc	NFASC	2331.72	-0.264008	0.077513	-3.40598	0.000659258	0.00841428
Nckap5l	NCKAP5L	866.02	0.766337	0.219017	3.49898	0.000467037	0.00913167		PSPC1	0.236285	1.69973e-07	0.003033																				Trim37	TRIM37	5124.16	-0.263436	0.0623119	-4.2277	2.36093e-05	0.00047985
Lrrc75b	LRRC75B	192.672	-1.08277	0.309627	-3.49702	0.000470494	0.00918532		PPME1	-0.216872	1.72542e-07	0.00307883																				Slc24a3	SLC24A3	839.581	-0.263116	0.067488	-3.89872	9.67045e-05	0.00165476
Xpr1	XPR1	1578.78	-0.640986	0.183531	-3.49252	0.000478484	0.00932719		RPL30	-0.169518	1.73952e-07	0.00310401																				Osbpl6	OSBPL6	1240.12	-0.261537	0.0910816	-2.87146	0.00408581	0.0378568
Hectd2	HECTD2	482.052	0.81706	0.234125	3.48985	0.000483292	0.00940667		SNX6	-0.1861	1.74516e-07	0.00311407																				Peg13	N/A	1622.89	-0.260784	0.0788334	-3.30803	0.000939532	0.0112221
Ehd2	EHD2	495.256	0.748597	0.214727	3.48627	0.000489799	0.00951894		PDK1	-0.200847	1.76991e-07	0.00315823																				Dck	DCK	343.488	-0.260697	0.0900162	-2.89611	0.00377817	0.0353801
Pcp4	PCP4	33.8458	2.03272	0.583299	3.48486	0.00049239	0.00955488		BAHCC1	-0.142709	1.86039e-07	0.00331968																				Map3k9	MAP3K9	745.103	-0.260579	0.0857244	-3.03973	0.00236788	0.0241779
Renbp	RENBP	47.5112	1.65764	0.475736	3.48437	0.000493296	0.00955807		RPL13	0.120957	1.8769e-07	0.00334913																				Nxt2	NXT2	435.603	-0.259873	0.0920415	-2.82343	0.00475133	0.0430518
Pid1	PID1	674.773	-0.856275	0.245932	-3.48175	0.000498152	0.00963767		AGBL4	-0.23724	1.88505e-07	0.00336369																				Nacc2	NACC2	798.121	-0.259185	0.0813562	-3.1858	0.00144355	0.0159496
Nim1k	NIM1K	520.642	-0.73623	0.21153	-3.4805	0.000500488	0.00966835		AMPH	-0.169255	1.92569e-07	0.0034362																				Dennd5a	DENND5A	2398.27	-0.258899	0.0586587	-4.41366	1.01639e-05	0.000227069
Gna13	GNA13	2480.96	-0.607054	0.174532	-3.47818	0.000504839	0.00973779		RPS3	0.160333	1.97915e-07	0.0035316																				Tbc1d30	TBC1D30	1128.28	-0.258397	0.062931	-4.10603	4.02513e-05	0.000769904
Crim1	CRIM1	760.121	0.777567	0.223848	3.47364	0.000513457	0.00988923		NAPB	0.183856	1.99128e-07	0.00355324																				Cxxc5	CXXC5	1062.43	-0.257441	0.0873069	-2.94868	0.0031913	0.03071
Syt12	SYT12	158.629	1.06547	0.306946	3.47121	0.000518122	0.00996419		SEZ6L	-0.207895	2.01649e-07	0.00359822																				Epha7	EPHA7	1097.1	-0.256889	0.0649565	-3.95479	7.66023e-05	0.0013505
Cp	CP	536.817	-0.726078	0.209296	-3.46915	0.000522109	0.0100259		ADAMTS6	-0.187911	2.0211e-07	0.00360645																				Micu3	MICU3	2429.35	-0.256537	0.0512707	-5.00358	5.62759e-07	1.75007e-05
Sos2	SOS2	536.605	-0.718886	0.207539	-3.46386	0.000532491	0.0101949		RPS24	-0.222185	2.09636e-07	0.00374075																				Plekha6	PLEKHA6	746.335	-0.25567	0.069152	-3.69721	0.00021798	0.00331166
Nid2	NID2	512.463	0.814761	0.235207	3.46401	0.000532178	0.0101949		HIST1H2BD	-0.207035	2.17495e-07	0.00388099																				Baz2b	BAZ2B	770.805	-0.255497	0.0755234	-3.38301	0.000716956	0.00900256
Susd5	SUSD5	36.8925	1.95141	0.56345	3.46332	0.000533554	0.0102001		ZCCHC11	-0.160801	2.17765e-07	0.00388579																				Hsdl2	HSDL2	396.951	-0.255013	0.0860954	-2.96198	0.00305664	0.0296182
Dvl2	DVL2	366.22	0.806721	0.233193	3.45946	0.000541254	0.0103319		CMTM4	-0.19966	2.1861e-07	0.00390089																				Phlpp1	PHLPP1	912.727	-0.253988	0.0646917	-3.92613	8.63242e-05	0.0015048
Ube4a	UBE4A	1517.46	-0.633455	0.183187	-3.45798	0.000544246	0.0103737		CASP6	-0.16844	2.23121e-07	0.00398136																				Psmc5	PSMC5	540.376	-0.253812	0.0840372	-3.02024	0.00252577	0.025427
Entrep2	ENTREP2	163.32	1.00701	0.291257	3.45745	0.000545312	0.0103787		NNAT	-0.200176	2.26232e-07	0.00403688																				Hivep2	HIVEP2	5000.84	-0.253561	0.0882344	-2.87372	0.00405667	0.0376618
Gtpbp3	GTPBP3	428.402	0.809706	0.234262	3.45641	0.000547432	0.0104036		FAM208B	0.23064	2.27482e-07	0.00405919																				Elavl2	ELAVL2	1227.01	-0.253312	0.069294	-3.65561	0.000256567	0.00381924
Cadm2	CADM2	753.761	-0.858109	0.24837	-3.45496	0.000550377	0.0104288		IDI1	0.211737	2.33925e-07	0.00417416																				Narf	NARF	597.588	-0.252859	0.0804894	-3.14152	0.00168075	0.0180665
Etfdh	ETFDH	1285.14	-0.636564	0.184237	-3.45514	0.000550017	0.0104288		PHGDH	0.270304	2.42395e-07	0.0043253																				Gad1	GAD1	2899.6	-0.252705	0.0523443	-4.82775	1.38083e-06	3.84862e-05
Gdap1	GDAP1	15.6571	-3.35541	0.97171	-3.45309	0.0005542	0.0104859		ZNF43	-0.231042	2.43264e-07	0.0043408																				Rims1	RIMS1	2396.89	-0.252416	0.0709815	-3.55608	0.000376427	0.00521952
Dnajc18	DNAJC18	589.705	-0.73578	0.213276	-3.4499	0.0005608	0.0105865		KCNIP1	-0.23526	2.46858e-07	0.00440493																				Frmpd4	FRMPD4	1354.39	-0.252198	0.0655134	-3.84957	0.000118326	0.00195525
Ildr2	ILDR2	812.058	-0.707236	0.205013	-3.44972	0.000561163	0.0105865		MBNL1	0.248189	2.52166e-07	0.00449965																				Mmp17	MMP17	501.212	-0.25212	0.0905217	-2.78519	0.0053497	0.0476086
Mpv17	MPV17	548.522	-0.719984	0.209002	-3.44487	0.000571334	0.0107626		PDE5A	0.245555	2.52487e-07	0.00450538																				Nek1	NEK1	683.742	-0.250554	0.0816083	-3.0702	0.00213913	0.0221907
Manea	MANEA	437.094	-0.869858	0.252743	-3.44168	0.000578122	0.0108746		KIAA1549L	-0.209374	2.52491e-07	0.00450546																				Kcnt2	KCNT2	640.466	-0.25025	0.0793013	-3.15568	0.00160123	0.0173857
Cd82	CD82	24.6706	2.40961	0.700575	3.43948	0.000582837	0.0109473		KIAA1324L	-0.184239	2.58307e-07	0.00460923																				Oxsr1	OXSR1	538.021	-0.250248	0.0778095	-3.21616	0.00129918	0.0146177
Kmt2b	KMT2B	1112.29	0.73741	0.21462	3.43588	0.00059063	0.0110775		USP3	-0.183822	2.62192e-07	0.00467856																				Asb13	ASB13	613.977	-0.25019	0.0751527	-3.32908	0.000871323	0.0105702
Peg12	FRAT1	700.97	0.694344	0.202192	3.43408	0.000594567	0.0111352		RHPN2	-0.163831	2.75865e-07	0.00492254																				Spire1	SPIRE1	3494	-0.249691	0.0657967	-3.79488	0.000147716	0.00237621
Vcl	VCL	1431.13	0.65538	0.190918	3.43278	0.000597418	0.0111561		ADCY2	0.454002	2.87297e-07	0.00512653																				Il6st	IL6ST	726.592	-0.249281	0.0879184	-2.83537	0.00457727	0.0416368
Prkar1b	PRKAR1B	124.327	1.07573	0.313339	3.43311	0.000596704	0.0111561		BCHE	0.22161	2.95521e-07	0.00527328																				Acsl3	ACSL3	4104.78	-0.248981	0.0622551	-3.99936	6.35145e-05	0.00115476
Myh6	MYH6	20.4104	2.5583	0.746157	3.42864	0.000606617	0.0113115		EPS8	-0.271132	2.98345e-07	0.00532366																				Mllt3	MLLT3	579.534	-0.247997	0.0813021	-3.05031	0.00228605	0.0234706
Nedd4l	NEDD4L	379.626	0.799757	0.233363	3.42709	0.000610092	0.0113599		RANBP17	0.18853	2.99318e-07	0.00534104																				A330023F24Rik	N/A	1035.85	-0.247509	0.0840893	-2.9434	0.00324627	0.0310418
Ell2	ELL2	193.529	-0.923357	0.269537	-3.42571	0.000613184	0.011401		NSFL1C	0.155031	2.99475e-07	0.00534383																				Bicd2	BICD2	760.928	-0.247347	0.0758539	-3.26083	0.00111087	0.0129044
Sh3bp4	SH3BP4	1290.35	-0.697879	0.20452	-3.41228	0.000644217	0.0119607		PTPRN2	-0.228214	3.01865e-07	0.00538648																				Marf1	MARF1	2931.04	-0.24627	0.0713897	-3.44966	0.000561298	0.0073042
2510009E07Rik	C3orf70	2694.64	-0.592417	0.173635	-3.41185	0.000645237	0.0119624		CAMTA1	-0.155974	3.05984e-07	0.00545997																				Scd2	SCD	7724.98	-0.245771	0.0626112	-3.92535	8.66022e-05	0.00150776
Lrp1b	LRP1B	92.2096	-1.26146	0.370574	-3.40406	0.000663927	0.0122912		FAM162A	-0.174423	3.07702e-07	0.00549063																				Oip5os1	N/A	1177.56	-0.243541	0.0760051	-3.20428	0.00135403	0.0151251
Selenot	SELENOT	1942.72	-0.626166	0.184056	-3.40203	0.000668862	0.0123648		FGF11	-0.147728	3.17904e-07	0.00567268																				Hepacam	HEPACAM	768.544	-0.243304	0.0761312	-3.19586	0.00139416	0.0154866
Ptk7	PTK7	925.342	0.663787	0.195355	3.39786	0.000679156	0.0125174		CCDC57	-0.181122	3.39499e-07	0.00605802																				Syt13	SYT13	1307.16	-0.242664	0.0625262	-3.881	0.000104028	0.00175568
Spats2l	SPATS2L	327.49	0.832132	0.244924	3.39751	0.000680027	0.0125174		ID3	-0.171811	3.44003e-07	0.0061384																				Mfn1	MFN1	784.77	-0.241063	0.0704461	-3.42195	0.000621734	0.00800118
Vgll2	VGLL2	11.7595	4.00666	1.17904	3.39824	0.0006782	0.0125174		FMN2	-0.190278	3.48522e-07	0.00621903																				Hs3st4	HS3ST4	481.845	-0.24106	0.0861317	-2.79874	0.00513026	0.0459781
Atp10d	ATP10D	179.897	0.959511	0.282694	3.39417	0.00068837	0.0126529		MSH3	-0.242932	3.49363e-07	0.00623404																				Agpat3	AGPAT3	752.122	-0.240907	0.0738227	-3.26333	0.00110113	0.0128339
Prcp	PRCP	395.477	0.788974	0.23268	3.39082	0.000696845	0.0127722		ACTG1	0.166716	3.53846e-07	0.00631403																				Asap1	ASAP1	1511.05	-0.240878	0.0751809	-3.20398	0.00135541	0.0151284
Ppp3ca	PPP3CA	794.049	-0.726197	0.214332	-3.38818	0.000703583	0.0128774		SNX30	-0.200635	3.57204e-07	0.00637394																				Plekha1	PLEKHA1	1341.99	-0.240773	0.0609833	-3.94817	7.87493e-05	0.00138486
Mettl13	METTL13	271.604	0.827562	0.244573	3.38371	0.000715145	0.0130704		POFUT1	-0.151218	3.59383e-07	0.00641283																				Mapk10	MAPK10	4172.71	-0.240651	0.0513631	-4.6853	2.79548e-06	7.2671e-05
Myof	MYOF	30.7064	2.05284	0.60694	3.38228	0.00071886	0.0131197		TRMT13	0.229366	3.65065e-07	0.00651423																				Nrip3	NRIP3	1470.74	-0.240059	0.0600241	-3.99937	6.35116e-05	0.00115476
Ulk2	ULK2	704.928	-0.677899	0.200623	-3.37896	0.000727606	0.0132605		SCG5	0.226132	3.75819e-07	0.00670612																				St8sia1	ST8SIA1	632.782	-0.239944	0.0761706	-3.15008	0.00163224	0.0176812
Mcm2	MCM2	1993.73	0.72545	0.214735	3.37835	0.000729224	0.0132669		PHACTR3	-0.180078	3.76634e-07	0.00672066																				Etl4	KIAA1217	1752.02	-0.239927	0.0622784	-3.8525	0.000116919	0.0019343
Card10	CARD10	26.939	2.12934	0.630346	3.37805	0.000730015	0.0132669		CRISPLD1	-0.19142	3.76981e-07	0.00672685																				Tbr1	TBR1	1942.74	-0.239498	0.0665291	-3.5999	0.000318341	0.00456834
Rnf13	RNF13	841.038	-0.664667	0.196836	-3.37676	0.000733455	0.0133083		HIST1H1E	-0.160173	3.87779e-07	0.00691952																				Arhgef3	ARHGEF3	746.484	-0.239106	0.0672771	-3.55405	0.000379344	0.00524953
Nrp2	NRP2	889.038	0.745603	0.220827	3.37642	0.000734361	0.0133083		SHANK2	-0.171625	3.89514e-07	0.00695049																				Abcb7	ABCB7	1042.49	-0.238813	0.0612721	-3.89759	9.71557e-05	0.00165927
Ndfip1	NDFIP1	2208.13	-0.620604	0.183947	-3.37381	0.000741346	0.0134161		LGI1	-0.159833	3.90864e-07	0.00697458																				Clk3	CLK3	424.122	-0.238754	0.0831006	-2.87307	0.004065	0.037714
Gfra1	GFRA1	254.876	-0.848205	0.251619	-3.37099	0.000748991	0.0134976		C20orf196	0.184439	3.97404e-07	0.00709128																				Znrf1	ZNRF1	1152.92	-0.238753	0.0636824	-3.74912	0.000177459	0.00277165
Ntrk3	NTRK3	554.993	-0.768364	0.227935	-3.37098	0.000749004	0.0134976		EGF	0.16352	4.06973e-07	0.00726203																				Clec16a	CLEC16A	649.003	-0.237688	0.080807	-2.94143	0.00326705	0.031181
Rbm18	RBM18	767.677	-0.655732	0.194544	-3.3706	0.000750039	0.0134976		CA12	0.273482	4.12979e-07	0.00736921																				Pcdh9	PCDH9	2685.98	-0.237171	0.067445	-3.51651	0.000437261	0.00595076
Abr	ABR	1083.13	0.819503	0.243094	3.37114	0.000748589	0.0134976		MLLT4	-0.174087	4.2153e-07	0.00752178																				5730409E04Rik	C1orf216	562.761	-0.237011	0.0759938	-3.11883	0.00181573	0.0193387
Robo2	ROBO2	590.345	-0.697475	0.207229	-3.36572	0.000763438	0.0136627		GLIPR1L1	0.191198	4.2261e-07	0.00754105																				Ube2j1	UBE2J1	1350.32	-0.236758	0.0667714	-3.54579	0.000391436	0.00540081
Zfp395	ZNF395	160.382	1.0045	0.29846	3.36562	0.000763716	0.0136627		NCKAP5	-0.241683	4.28404e-07	0.00764443																				Fbxo33	FBXO33	828.973	-0.236678	0.0831376	-2.84682	0.00441585	0.0403788
Atxn7l1	ATXN7L1	107.947	1.10486	0.32825	3.3659	0.000762949	0.0136627		PIAS2	-0.19902	4.37207e-07	0.00780152																				Brsk1	BRSK1	979.205	-0.236352	0.0653912	-3.61443	0.000301015	0.00436456
Lpcat4	LPCAT4	107.192	1.25484	0.372872	3.36533	0.00076452	0.0136627		MEST	-0.226894	4.58035e-07	0.00817317																				Syngr1	SYNGR1	1587.28	-0.236099	0.0648085	-3.64303	0.000269452	0.00398555
Vgll3	VGLL3	36.641	1.89812	0.564014	3.36538	0.000764392	0.0136627		CAPS2	0.221587	4.76331e-07	0.00849966																				Nap1l2	NAP1L2	1128.68	-0.236075	0.077025	-3.06492	0.00217729	0.0225064
Ank	ANKH	874.954	-0.68161	0.20257	-3.36481	0.000765965	0.0136696		PLCL2	-0.220971	4.83985e-07	0.00863624																				Mapk9	MAPK9	3483.19	-0.235598	0.0474126	-4.9691	6.72656e-07	2.0418e-05
Sox12	SOX12	844.414	0.83908	0.249731	3.35993	0.000779612	0.0138939		STK35	0.149129	4.84064e-07	0.00863764																				Slc4a4	SLC4A4	2263.52	-0.234972	0.0657574	-3.57332	0.000352484	0.00494646
Itm2c	ITM2C	6568.01	0.670925	0.200015	3.35436	0.000795474	0.0141411		HSPA14	0.173805	4.93424e-07	0.00880466																				Ttl	TTL	705.934	-0.234216	0.07208	-3.2494	0.0011565	0.0133346
Serpinf1	SERPINF1	36.135	1.93126	0.575759	3.35429	0.000795675	0.0141411		DPH5	0.217207	4.94162e-07	0.00881783																				Pou6f1	POU6F1	696.935	-0.233632	0.0770444	-3.03244	0.00242587	0.0245987
Car13	CA13	11.1027	5.57025	1.66139	3.35278	0.000800057	0.0141994		GDAP2	0.165239	4.97783e-07	0.00888245																				Actr1b	ACTR1B	736.806	-0.233422	0.0691978	-3.37326	0.000742834	0.00925481
Irs1	IRS1	951.095	0.817247	0.243912	3.35058	0.000806422	0.0142926		GINS1	0.218807	5.10988e-07	0.00911807																				Cdk19	CDK19	1096.43	-0.233182	0.0654578	-3.56232	0.000367594	0.00513272
Rassf7	RASSF7	26.7342	2.10748	0.629362	3.3486	0.000812221	0.0143756		C1orf131	-0.238681	5.15084e-07	0.00919116																				Chpt1	CHPT1	590.412	-0.232688	0.083751	-2.77832	0.005464	0.0484406
Dhrs1	DHRS1	770.42	-0.749687	0.224013	-3.34662	0.000818025	0.0143991		MMP16	-0.178976	5.15581e-07	0.00920002																				Agpat5	AGPAT5	631.178	-0.232173	0.0748193	-3.10312	0.0019149	0.0201794
Hepacam	HEPACAM	4952.05	-0.726699	0.217168	-3.34625	0.000819136	0.0143991		DCC	-0.458211	5.26224e-07	0.00938995																				Dpp8	DPP8	2901.67	-0.232061	0.0588926	-3.94042	8.13397e-05	0.00142861
Abat	ABAT	2286.46	-0.726467	0.21704	-3.34715	0.000816465	0.0143991		PAX6	-0.209177	5.33936e-07	0.00952755																				Rnf130	RNF130	523.737	-0.231941	0.0772838	-3.00116	0.00268957	0.0266483
Chpf	CHPF	1087.73	0.717873	0.214517	3.34646	0.000818515	0.0143991		RPS9	0.174601	5.52683e-07	0.00986207																				Laptm4b	LAPTM4B	473.728	-0.231815	0.0837705	-2.76726	0.00565298	0.0497966
Hdac7	HDAC7	474.879	0.781721	0.233518	3.34759	0.000815177	0.0143991		NRG1	-0.437059	5.53941e-07	0.00988452																				Golga4	GOLGA4	1199.13	-0.231332	0.0624461	-3.70451	0.000211803	0.00324633
S100a11	S100A11	60.5945	1.42672	0.426687	3.34372	0.00082662	0.0145109		RHCG	0.176717	5.57452e-07	0.00994717																				Mir124a-1hg	N/A	2173.8	-0.230641	0.0673719	-3.42339	0.000618442	0.00796614
Als2cl	ALS2CL	70.9946	-1.33817	0.400444	-3.34172	0.000832599	0.0145761		PMM2	0.210312	5.70394e-07	0.0101781																				Septin7	SEPTIN7	9476.81	-0.230078	0.0470613	-4.8889	1.014e-06	2.9253e-05
Fads1	FADS1	3702.04	-0.610328	0.182636	-3.34176	0.000832485	0.0145761		ZNF730	-0.197844	5.90092e-07	0.0105296																				Syn1	SYN1	6181.23	-0.228534	0.0483667	-4.72504	2.30069e-06	6.07269e-05
Dynlt3	DYNLT3	513.059	-0.734602	0.219921	-3.3403	0.000836874	0.0146311		DCAF15	-0.157178	5.90911e-07	0.0105442																				Slc1a2	SLC1A2	62783	-0.22842	0.057149	-3.99691	6.41744e-05	0.00116524
Spire1	SPIRE1	1512.15	-0.607887	0.182013	-3.3398	0.000838389	0.0146377		PPP1R3E	-0.162771	6.2302e-07	0.0111172																				Npy	NPY	618.64	-0.227401	0.0817156	-2.78284	0.00538855	0.0479238
Armcx2	ARMCX2	1374.94	0.643569	0.192849	3.33717	0.000846363	0.014737		ZNF638	0.160076	6.27171e-07	0.0111912																				Chst2	CHST2	1633.04	-0.227294	0.0654252	-3.4741	0.000512575	0.00680979
Camkk2	CAMKK2	593.867	0.779325	0.23351	3.33745	0.000845523	0.014737		MGMT	0.248112	6.27225e-07	0.0111922																				Sod2	SOD2	2111.82	-0.225188	0.0521233	-4.3203	1.55819e-05	0.000333186
Gpm6b	GPM6B	11223.9	-0.551186	0.165228	-3.3359	0.000850228	0.0147644		OGFR	-0.166585	6.43385e-07	0.0114806																				Ufm1	UFM1	682.592	-0.224685	0.0745601	-3.01348	0.0025827	0.0258141
Zfp362	ZNF362	910.257	0.761226	0.228167	3.33626	0.000849132	0.0147644		CNTNAP3B	0.241014	6.54803e-07	0.0116843																				Dnm3	DNM3	2960.56	-0.224062	0.0758686	-2.9533	0.00314398	0.0303592
Fhod3	FHOD3	38.9703	1.79409	0.539169	3.32751	0.000876243	0.0151753		ALDH1L2	0.191183	6.63396e-07	0.0118376																				Ntm	NTM	1901.16	-0.223978	0.056531	-3.96203	7.43145e-05	0.00131515
Rcn3	RCN3	28.0862	2.11132	0.63507	3.32455	0.000885626	0.0153172		RP11-287D1.3	0.195865	6.70383e-07	0.0119623																				Prrt2	PRRT2	1638.28	-0.223598	0.061313	-3.64682	0.000265503	0.00393131
Chm	CHM	235.277	-0.841556	0.253381	-3.3213	0.000895981	0.0154548		STAU1	-0.178032	6.83512e-07	0.0121966																				Picalm	PICALM	1468.08	-0.223273	0.0750537	-2.97485	0.00293135	0.0286027
Ldhb	LDHB	1191.8	-0.621311	0.187051	-3.32162	0.00089497	0.0154548		GTF2H2C	0.204568	7.06709e-07	0.0126105																				Ipo9	IPO9	1106.11	-0.222535	0.0615585	-3.61502	0.000300329	0.00435914
Ak3	AK3	1761.62	-0.614176	0.184995	-3.31996	0.000900317	0.0155088		KCNN3	0.299599	7.10004e-07	0.0126693																				Sel1l3	SEL1L3	635.061	-0.221978	0.0735802	-3.01682	0.00255442	0.0256232
Specc1	SPECC1	3054.2	0.663047	0.199896	3.31695	0.000910045	0.0156554		ANO10	-0.190692	7.25955e-07	0.0129539																				Purb	PURB	15419.8	-0.221915	0.0538497	-4.12101	3.77221e-05	0.00072952
Cdr2l	CDR2L	1472.31	0.713786	0.215535	3.31169	0.000927346	0.0159318		ZMYM2	0.152623	7.49264e-07	0.0133699																				Mmgt1	MMGT1	675.304	-0.221737	0.0744016	-2.98027	0.00287996	0.02818
Srf	SRF	656.169	0.807738	0.244023	3.31009	0.000932657	0.0160017		PATJ	-0.197895	7.49711e-07	0.0133778																				Eps15	EPS15	5367.41	-0.22163	0.0432207	-5.12786	2.9305e-07	9.74252e-06
Mmp19	MMP19	60.4189	1.50524	0.454984	3.30832	0.000938565	0.0160817		PAPOLA	0.197407	7.52023e-07	0.0134191																				Chgb	CHGB	4188.9	-0.221389	0.0547001	-4.04733	5.1805e-05	0.000964471
Smad3	SMAD3	776.655	0.733202	0.221653	3.30789	0.000940025	0.0160853		RSU1	0.22161	7.55281e-07	0.0134772																				Ttc19	TTC19	1122.33	-0.221091	0.0630789	-3.505	0.000456611	0.00617797
Plppr5	PLPPR5	179.124	-1.0211	0.309245	-3.30191	0.000960284	0.0164102		SIMC1	-0.196701	7.58664e-07	0.0135376																				Ttbk2	TTBK2	2263.26	-0.220461	0.0668456	-3.29806	0.00097355	0.0115467
Myo16	MYO16	610.454	0.757676	0.229722	3.29823	0.000972957	0.0166047		ARID5B	0.261435	7.61287e-07	0.0135844																				Pten	PTEN	3844.92	-0.220291	0.0660484	-3.33529	0.000852095	0.0103911
Acsbg1	ACSBG1	10193.9	-0.612062	0.18569	-3.29615	0.000980189	0.016706		ABCE1	0.19819	7.70667e-07	0.0137518																				Fgf1	FGF1	753.508	-0.219877	0.072917	-3.01545	0.00256601	0.025684
Nxph1	NXPH1	532.034	-0.756672	0.229593	-3.29571	0.000981731	0.0167102		TAF7	0.250207	7.72684e-07	0.0137878																				Zbtb4	ZBTB4	1772.46	-0.219538	0.0608777	-3.6062	0.000310708	0.00447259
Rgl1	RGL1	1406.2	0.684699	0.208134	3.2897	0.00100293	0.0170485		AMD1	-0.397711	7.90602e-07	0.0141075																				Ttc14	TTC14	4250.74	-0.217927	0.0589329	-3.69788	0.000217405	0.00331039
Pcdhb5	PCDHB4	90.6284	-1.22444	0.372304	-3.28883	0.00100606	0.0170792		SYT9	-0.210054	8.01035e-07	0.0142937																				Ghitm	GHITM	3043.69	-0.217926	0.05493	-3.96734	7.26792e-05	0.00129441
Ghitm	GHITM	1832.78	-0.609101	0.185301	-3.28709	0.00101228	0.0171622		TIAM1	-0.198361	8.08837e-07	0.0144329																				Hook3	HOOK3	2908.73	-0.217478	0.0771921	-2.81736	0.00484202	0.0437883
Socs2	SOCS2	66.1677	-1.44969	0.441116	-3.28642	0.00101471	0.0171807		RABGAP1L	-0.195891	8.13405e-07	0.0145144																				Kcnk1	KCNK1	1092.05	-0.217272	0.0685934	-3.16753	0.00153739	0.0168233
Hoxa3	HOXA3	11.9542	-3.79222	1.15412	-3.28581	0.0010169	0.0171953		SDK1	-0.280149	8.13809e-07	0.0145216																				Sec14l1	SEC14L1	992.513	-0.215943	0.0665554	-3.24455	0.00117635	0.0134648
Bbip1	BBIP1	267.884	-0.808006	0.245963	-3.28507	0.00101955	0.0172175		PTN	0.303361	8.15287e-07	0.014548																				Dync1li2	DYNC1LI2	2779.6	-0.214614	0.0474575	-4.52224	6.11898e-06	0.00014408
Igfbpl1	IGFBPL1	73.3724	1.27686	0.388822	3.28392	0.00102372	0.0172653		NDUFAF6	-0.194697	8.17024e-07	0.014579																				Kcnh1	KCNH1	900.651	-0.213541	0.0711167	-3.00268	0.00267611	0.0265576
Obsl1	OBSL1	694.79	0.64942	0.197821	3.28287	0.00102757	0.0172849		MAVS	0.191096	8.29468e-07	0.014801																				Ubl3	UBL3	1586.61	-0.212839	0.0608898	-3.49548	0.000473214	0.00638404
Hrob	HROB	455.793	0.738185	0.224851	3.283	0.00102707	0.0172849		MLLT10	0.189674	8.42819e-07	0.0150393																				Mindy2	MINDY2	1624.62	-0.212643	0.0638431	-3.33071	0.000866247	0.0105269
Pear1	PEAR1	22.5507	2.26486	0.690556	3.27977	0.00103893	0.0174533		SPINK5	-0.167053	8.94779e-07	0.0159664																				Rock1	ROCK1	1160.04	-0.212504	0.0766751	-2.77148	0.00558022	0.049252
Ramp2	RAMP2	65.2254	1.3798	0.420825	3.27881	0.00104246	0.0174897		IGF2R	-0.159784	9.32345e-07	0.0166368																				Plcb4	PLCB4	1215.33	-0.212436	0.0757542	-2.80428	0.00504284	0.0453109
Nipa2	NIPA2	252.354	-0.815203	0.248744	-3.27727	0.00104815	0.0175394		KIAA1456	-0.158272	9.65061e-07	0.0172205																				Usp33	USP33	2471.2	-0.211974	0.0548771	-3.86271	0.000112136	0.00186399
Mff	MFF	980.901	-0.642628	0.196067	-3.27759	0.00104699	0.0175394		PTGES3	0.220573	9.65968e-07	0.0172367																				Nsf	NSF	6343.34	-0.210667	0.051237	-4.11161	3.92915e-05	0.000755152
Dennd2b	DENND2B	682.293	0.731702	0.223319	3.27649	0.00105105	0.0175653		FAT4	0.227428	9.68767e-07	0.0172867																				Zbtb7a	ZBTB7A	1225.41	-0.21018	0.0676863	-3.1052	0.00190149	0.020079
Fam72a	FAM72A	98.3946	1.18595	0.362315	3.27325	0.0010632	0.0177453		ZXDC	0.21185	9.77399e-07	0.0174407																				Snn	SNN	838.124	-0.20969	0.0702238	-2.98603	0.00282623	0.0277602
Fam72a	FAM72B	98.3946	1.18595	0.362315	3.27325	0.0010632	0.0177453		ATOX1	-0.142797	9.91981e-07	0.0177009																				Dmd	DMD	1439.71	-0.209557	0.0705509	-2.9703	0.00297511	0.0289286
Fam72a	FAM72C	98.3946	1.18595	0.362315	3.27325	0.0010632	0.0177453		KDM1A	-0.177049	1.00184e-06	0.0178769																				Pld3	PLD3	1582.23	-0.20755	0.0565158	-3.67243	0.000240255	0.00359559
Fam72a	FAM72D	98.3946	1.18595	0.362315	3.27325	0.0010632	0.0177453		CPXM2	0.306172	1.01098e-06	0.0180399																				Ppme1	PPME1	1169.94	-0.207133	0.0630406	-3.2857	0.00101728	0.0119868
Ntm	NTM	286.12	-0.806569	0.246547	-3.27146	0.00106995	0.0178348		PITPNB	0.213631	1.01963e-06	0.0181942																				Ank	ANKH	1291.35	-0.206681	0.0642926	-3.21469	0.00130583	0.0146806
Htra1	HTRA1	189.319	-0.928626	0.284728	-3.26145	0.00110845	0.018443		GPC2	-0.138749	1.05839e-06	0.018886																				Dock9	DOCK9	1564.21	-0.206514	0.061858	-3.33852	0.000842254	0.0102981
Pwwp2a	PWWP2A	179.301	-0.922363	0.282827	-3.26123	0.0011093	0.018443		SGCG	0.326217	1.06185e-06	0.0189477																				Ube2g1	UBE2G1	952.314	-0.205665	0.0669674	-3.07112	0.00213261	0.0221406
Cxcl5	CXCL6	9.88199	4.3679	1.33953	3.26077	0.0011111	0.0184491		NEO1	-0.197234	1.06191e-06	0.0189488																				Ywhah	YWHAH	1321.74	-0.204786	0.0710042	-2.88415	0.00392477	0.0365831
Rcn2	RCN2	1372.8	-0.616436	0.1892	-3.25812	0.00112153	0.0185983		STMN4	0.236999	1.06989e-06	0.0190911																				Epb41l3	EPB41L3	2827.63	-0.204771	0.0540515	-3.78844	0.000151597	0.00242747
Ptms	PTMS	7846.32	0.806079	0.247514	3.25671	0.00112713	0.0186672		CACHD1	-0.234611	1.09543e-06	0.0195469																				Mapk8	MAPK8	2323.45	-0.201214	0.0591626	-3.40104	0.000671309	0.00852583
Mmgt1	MMGT1	1417.85	-0.623413	0.191529	-3.25492	0.00113423	0.0187606		ARHGEF7	-0.176001	1.12956e-06	0.0201558																				Ppm1k	PPM1K	1511.41	-0.200756	0.0605277	-3.31676	0.000910663	0.0109523
Nr4a3	NR4A3	52.0544	1.5167	0.46607	3.25424	0.00113697	0.0187819		ERC1	-0.174674	1.13407e-06	0.0202363																				Fam168a	FAM168A	3181.58	-0.200503	0.0571156	-3.51048	0.000447301	0.00606376
Fndc3a	FNDC3A	670.877	-0.652824	0.200726	-3.25231	0.00114471	0.0188856		UQCRQ	-0.172063	1.13585e-06	0.0202682																				Tcf25	TCF25	2900.74	-0.200283	0.0471453	-4.24821	2.15489e-05	0.000443787
Ldlrad4	LDLRAD4	150.306	-1.00412	0.308869	-3.25097	0.00115014	0.0189508		OIP5	0.192508	1.14543e-06	0.0204391																				Ahcyl1	AHCYL1	3567.94	-0.2001	0.0503817	-3.97168	7.13662e-05	0.00127265
Pold2	POLD2	715.327	0.744676	0.229368	3.24664	0.00116775	0.0192164		ACAP2	0.183565	1.15159e-06	0.0205489																				Tmx3	TMX3	1565.22	-0.199917	0.0603376	-3.31331	0.000921975	0.0110448
Fbxl19	FBXL19	913.038	0.817195	0.25178	3.24567	0.00117173	0.0192574		HACD3	-0.176075	1.19811e-06	0.0213791																				Ncald	NCALD	5574.56	-0.198829	0.0479172	-4.14942	3.33315e-05	0.000654582
Trim47	TRIM47	12.8367	3.34377	1.03052	3.24476	0.00117551	0.0192949		PECR	-0.121062	1.21818e-06	0.0217372																				Fam81a	FAM81A	2074.19	-0.197195	0.0588083	-3.35319	0.000798867	0.00985386
Dgkz	DGKZ	1304.99	0.7442	0.229508	3.24258	0.00118451	0.0193728		BASP1	0.144602	1.22417e-06	0.0218441																				Atp1b2	ATP1B2	3010.34	-0.195814	0.0552199	-3.54607	0.000391017	0.00540037
Ing5	ING5	188.943	0.942158	0.290507	3.24315	0.00118215	0.0193728		WWOX	-0.244682	1.24284e-06	0.0221773																				Kif21a	KIF21A	3129.22	-0.195638	0.0670248	-2.91889	0.00351279	0.0332762
Clmn	CLMN	91.9664	1.13624	0.35042	3.24252	0.00118477	0.0193728		ZNF107	-0.15026	1.2588e-06	0.022462																				Uba3	UBA3	1204.37	-0.194219	0.0636373	-3.05197	0.00227344	0.0233928
B3gat1	B3GAT1	2049.19	-0.585382	0.180574	-3.24179	0.00118782	0.0193735		MYBL2	-0.169614	1.26783e-06	0.0226231																				Ppp3ca	PPP3CA	14049.8	-0.193738	0.0579973	-3.34047	0.000836378	0.0102532
Kcng1	KCNG1	59.9476	1.46875	0.453026	3.2421	0.00118654	0.0193735		KIAA1217	-0.146065	1.29618e-06	0.023129																				Cert1	CERT1	1193.78	-0.193479	0.067851	-2.85153	0.00435098	0.0398378
Cotl1	COTL1	2500.13	0.720359	0.22226	3.24106	0.00119086	0.0193985		RPLP2	-0.156612	1.30581e-06	0.0233009																				Unc80	UNC80	7988.7	-0.193332	0.050673	-3.81528	0.000136029	0.00220601
Tmem135	TMEM135	562.146	-0.66683	0.205803	-3.24014	0.00119473	0.019437		ERH	0.215586	1.30683e-06	0.0233191																				Tmem65	TMEM65	1475.99	-0.192841	0.059167	-3.25927	0.00111698	0.0129431
Prr12	PRR12	1388.89	0.792202	0.244997	3.23351	0.00122278	0.0198683		SERINC3	-0.160777	1.3593e-06	0.0242553																				Bnip3	BNIP3	976.436	-0.191067	0.0678761	-2.81493	0.00487878	0.0440352
H3c14	N/A	46.0769	-1.65875	0.513099	-3.2328	0.00122584	0.0198929		PBXIP1	-0.156696	1.404e-06	0.025053																				Map1a	MAP1A	12555.4	-0.190834	0.0570658	-3.34411	0.000825476	0.0101462
Ckap2	CKAP2	1181.62	-0.62669	0.194156	-3.22777	0.00124758	0.0201442		BCL2L14	-0.193381	1.41579e-06	0.0252633																				Phf20	PHF20	803.168	-0.189111	0.0672561	-2.81181	0.00492636	0.0443786
Thop1	THOP1	752.998	0.70218	0.217535	3.22789	0.00124706	0.0201442		CACNA1A	-0.183586	1.41593e-06	0.0252659																				Ppp2r5c	PPP2R5C	2603.91	-0.188245	0.0531623	-3.54096	0.000398679	0.00548989
Slc25a10	SLC25A10	375.813	0.76309	0.236364	3.22846	0.0012446	0.0201442		STRADB	0.22299	1.42164e-06	0.0253678																				Adcy1	ADCY1	9774.23	-0.18812	0.0553148	-3.40089	0.000671662	0.00852583
Kcnj16	KCNJ16	1960.38	-0.588279	0.182515	-3.22317	0.00126779	0.0204448		ATAD2	-0.26519	1.4424e-06	0.0257382																				Rb1cc1	RB1CC1	2696.07	-0.187557	0.0587913	-3.19023	0.00142161	0.015779
Lcorl	LCORL	215.076	-0.943438	0.292738	-3.22281	0.00126939	0.0204452		PROS1	-0.170221	1.46536e-06	0.0261479																				Lnpk	LNPK	1632.4	-0.187426	0.0617596	-3.03477	0.00240721	0.0244582
Ltbp4	LTBP4	330.993	0.782775	0.24335	3.21666	0.00129694	0.0208347		RFTN2	-0.176207	1.46935e-06	0.026219																				Pcmtd1	PCMTD1	2300.27	-0.185808	0.0617158	-3.01071	0.00260639	0.0260322
Rab34	RAB34	298.979	0.792256	0.246323	3.21633	0.00129843	0.0208347		PCSK5	-0.161374	1.52053e-06	0.0271323																				Vps26a	VPS26A	991.913	-0.184834	0.0646443	-2.85925	0.00424649	0.0389834
Nectin1	NECTIN1	265.928	0.895225	0.278323	3.2165	0.00129765	0.0208347		ZFAND3	0.148245	1.53818e-06	0.0274472																				Scn2b	SCN2B	2156.72	-0.184088	0.0531242	-3.46523	0.000529777	0.00696542
Rrp1b	RRP1B	318.775	0.796844	0.247958	3.21363	0.00131069	0.0210053		PCNA	0.211587	1.56765e-06	0.0279731																				Prex2	PREX2	1775.21	-0.183855	0.0599185	-3.06842	0.00215195	0.0222905
Zfp710	ZNF710	506.342	0.690268	0.215008	3.21044	0.00132534	0.0211873		MBOAT2	-0.16667	1.57988e-06	0.0281914																				Slc6a1	SLC6A1	3196.33	-0.183276	0.0595588	-3.07723	0.00208932	0.0217548
Rrp9	RRP9	293.32	0.8477	0.264017	3.21078	0.00132377	0.0211873		SAR1B	0.203439	1.59473e-06	0.0284564																				Lamp1	LAMP1	2072.43	-0.181331	0.0534099	-3.39509	0.000686069	0.00864079
Ttll4	TTLL4	573.609	0.695106	0.216583	3.20942	0.00133005	0.0212363		NR2F2	0.207111	1.59527e-06	0.0284659																				Brinp1	BRINP1	2476.87	-0.180939	0.0563134	-3.21306	0.00131327	0.0147523
Ccdc124	CCDC124	351.394	0.732993	0.22851	3.20771	0.00133796	0.0213362		KIAA0232	0.180332	1.60411e-06	0.0286238																				Rala	RALA	1127.02	-0.180582	0.0613355	-2.94416	0.00323829	0.0309912
Plppr4	PLPPR4	22.0837	2.23269	0.696425	3.20593	0.00134628	0.0214423		IFT88	-0.158213	1.62301e-06	0.028961																				Khdrbs3	KHDRBS3	1494.79	-0.180096	0.0587662	-3.06462	0.0021795	0.0225064
Kank4	KANK4	673.831	-0.732012	0.22849	-3.20369	0.00135679	0.021583		TMBIM6	0.179374	1.64207e-06	0.0293011																				Mat2a	MAT2A	1722.78	-0.177771	0.0552461	-3.21779	0.00129181	0.0145464
Slc25a22	SLC25A22	193.166	0.965956	0.301667	3.20206	0.0013645	0.0216789		RAP1GAP2	-0.152854	1.65344e-06	0.029504																				Map1b	MAP1B	24018.9	-0.176976	0.0467257	-3.78755	0.000152142	0.00243341
Dsc2	DSC2	9.66834	4.33957	1.35641	3.1993	0.00137761	0.0218603		BIRC6	0.137827	1.65781e-06	0.0295819																				Dennd5b	DENND5B	2389.86	-0.176581	0.0529314	-3.33605	0.000849793	0.0103721
Mcm3	MCM3	1890.41	0.730494	0.228396	3.19837	0.00138209	0.0219043		NINL	0.250258	1.66354e-06	0.0296842																				Eef1a2	EEF1A2	3689.1	-0.176563	0.0601192	-2.93688	0.00331532	0.031534
Nr2f6	NR2F6	389.515	0.724002	0.226509	3.19635	0.00139177	0.0220306		SKP1	0.230577	1.7149e-06	0.0306006																				Eif4g2	EIF4G2	8011.83	-0.173515	0.0445202	-3.89744	9.72167e-05	0.00165927
Cspg5	CSPG5	4929.12	-0.540365	0.169114	-3.19526	0.00139703	0.0220867		DENND4A	0.261096	1.72568e-06	0.030793																				Strbp	STRBP	6907.4	-0.17302	0.0532179	-3.25116	0.00114934	0.0132629
Tnks2	TNKS2	2087.01	-0.56442	0.176675	-3.19468	0.00139988	0.0221048		RPL22	0.240333	1.74154e-06	0.031076																				Stxbp1	STXBP1	6866.32	-0.171963	0.0414623	-4.14746	3.3619e-05	0.000658375
Cdh6	CDH6	406.886	-0.733368	0.229638	-3.19359	0.00140516	0.0221571		NEBL	0.209288	1.74305e-06	0.031103																				Napb	NAPB	4987.31	-0.168554	0.0537369	-3.13665	0.00170888	0.0182984
Lrrn1	LRRN1	2857.13	-0.698929	0.218875	-3.19329	0.00140663	0.0221571		HUNK	-0.229845	1.77276e-06	0.0316331																				Map4	MAP4	5375.35	-0.161585	0.0551801	-2.92833	0.00340791	0.0323543
Kcnj12	KCNJ12	21.1405	2.25406	0.706122	3.19217	0.00141207	0.0222155		YEATS2	-0.164328	1.77524e-06	0.0316775																				Snap91	SNAP91	3937.68	-0.160743	0.0476529	-3.3732	0.000743009	0.00925481
Kcnj12	KCNJ18	21.1405	2.25406	0.706122	3.19217	0.00141207	0.0222155		PHC2	-0.165736	1.79127e-06	0.0319635																				Rab3c	RAB3C	7142.1	-0.159501	0.0419977	-3.79786	0.000145952	0.00235599
Mt3	N/A	1553.95	-0.821625	0.257462	-3.19125	0.00141657	0.0222591		ZNF546	0.221732	1.80158e-06	0.0321473																				Sec62	SEC62	3689.93	-0.1567	0.0557096	-2.8128	0.00491119	0.0442991
Acot5	ACOT2	21.9785	-2.37532	0.744406	-3.19089	0.00141836	0.0222601		ZSCAN30	0.179448	1.81705e-06	0.0324235																				Gabrb2	GABRB2	7506.31	-0.151067	0.0513732	-2.94059	0.00327588	0.0312013
Actr10	ACTR10	573.318	-0.751195	0.235516	-3.18958	0.00142481	0.0223342		PEBP1	0.235146	1.836e-06	0.0327616																				App	APP	12825.4	-0.1503	0.0486855	-3.08717	0.00202074	0.0211037
Dram2	DRAM2	388.781	-0.837412	0.262647	-3.18835	0.00143088	0.022402		HIBADH	-0.185848	1.83835e-06	0.0328034																				Ank3	ANK3	6248.97	-0.149855	0.0527623	-2.8402	0.00450855	0.0410651
Plekhg5	PLEKHG5	335.457	0.727754	0.228288	3.18787	0.00143324	0.0224118		SARS	0.212479	1.85172e-06	0.0330422																				Atp1b1	ATP1B1	18022.8	-0.145909	0.0508685	-2.86835	0.00412619	0.0381054
Elfn1	ELFN1	345.784	0.904429	0.283836	3.18645	0.00144031	0.022495		PIAS1	-0.190825	1.86031e-06	0.0331953																				Ndrg3	NDRG3	3676.49	-0.144303	0.0501123	-2.8796	0.00398185	0.0370657
Ogfod1	OGFOD1	494.378	-0.674278	0.211659	-3.18567	0.00144418	0.0225281		TAOK1	-0.163347	1.87504e-06	0.0334582																				Cab39	CAB39	2736.19	-0.143447	0.0500282	-2.86732	0.00413966	0.0381784
Zc3h4	ZC3H4	1534.1	0.609616	0.191446	3.18427	0.00145122	0.0226106		NCAPD3	-0.138757	1.9281e-06	0.034405																				Clasp2	CLASP2	3801.74	-0.138448	0.0456606	-3.03211	0.00242847	0.0246029
Rin2	RIN2	312.574	-0.782147	0.245718	-3.18311	0.00145703	0.0226464		RPS6	0.205271	1.946e-06	0.0347243																				Matr3	MATR3	7341.28	0.125803	0.0443252	2.83818	0.00453717	0.0412989
Kdm6b	KDM6B	1635.61	0.831457	0.261373	3.18111	0.00146712	0.0227758		UTRN	-0.195103	1.96727e-06	0.035104																				Opcml	OPCML	5125.23	0.129815	0.0446418	2.90792	0.00363839	0.034303
Bcam	BCAM	52.6368	1.47553	0.463904	3.18067	0.00146935	0.0227829		LARGE	-0.194182	1.9891e-06	0.0354935																				Sptbn1	SPTBN1	12296.9	0.132327	0.0438035	3.02092	0.00252012	0.0254011
Atp6v0a1	ATP6V0A1	1676.2	-0.591097	0.186001	-3.17792	0.00148335	0.0229409		TUBA1A	0.105709	2.00838e-06	0.0358376																				Gas7	GAS7	7047.68	0.13845	0.0497987	2.7802	0.00543252	0.0482534
Emilin1	EMILIN1	50.416	1.45314	0.457305	3.17762	0.00148488	0.0229409		ELAVL3	-0.156255	2.02378e-06	0.0361124																				Tomm70a	TOMM70	3115.12	0.141747	0.0512342	2.76665	0.00566352	0.0498297
Anxa3	ANXA3	13.4682	3.13015	0.984975	3.1779	0.00148346	0.0229409		ATP5L	-0.19974	2.03149e-06	0.0362499																				Cap2	CAP2	3484.63	0.148507	0.0498841	2.97703	0.00291053	0.0284194
Kdm2b	KDM2B	1264.14	0.601657	0.189552	3.1741	0.00150303	0.0231935		CNTNAP2	-0.24793	2.06858e-06	0.0369117																				Myh10	MYH10	3003.22	0.149139	0.0499186	2.98764	0.00281138	0.0276641
Slc2a3	SLC2A3	106.222	-1.05293	0.331874	-3.17268	0.00151036	0.0232238		TAGLN2	0.154615	2.11125e-06	0.0376732																				Ptprn2	PTPRN2	2165.93	0.152243	0.0524692	2.90158	0.00371289	0.0348755
Tspyl4	TSPYL4	480.013	-0.673301	0.212218	-3.17268	0.0015104	0.0232238		ERO1B	-0.19741	2.12075e-06	0.0378426																				Cplx2	CPLX2	16523.7	0.152593	0.0501551	3.04242	0.00234687	0.0240244
Armh4	ARMH4	305.081	0.757256	0.238678	3.17271	0.00151025	0.0232238		MEIS3	-0.141108	2.1362e-06	0.0381184																				Ptprn	PTPRN	1786.44	0.156333	0.0560076	2.79128	0.00524993	0.046806
Bcorl1	BCORL1	314.528	0.811822	0.256069	3.17032	0.00152269	0.0233848		PRKCB	-0.261046	2.14416e-06	0.0382604																				Gnai1	GNAI1	2587.69	0.160786	0.0504122	3.18942	0.00142557	0.0158103
Slitrk2	SLITRK2	640.786	-0.639742	0.201817	-3.16992	0.00152482	0.0233897		EFCAB7	-0.151951	2.21585e-06	0.0395396																				Tug1	TUG1	2435.61	0.161136	0.0488388	3.29934	0.000969123	0.0115067
Asph	ASPH	1217.15	0.593971	0.187467	3.1684	0.00153279	0.023484		E2F7	-0.173262	2.23212e-06	0.03983																				Ap2b1	AP2B1	2986.23	0.161563	0.0564016	2.86451	0.0041765	0.0384674
Tgoln1	TGOLN2	1125.23	-0.595359	0.187974	-3.16724	0.00153893	0.0235501		GRK4	0.199393	2.23974e-06	0.0399658																				Anks1b	ANKS1B	4449.23	0.163122	0.0562244	2.90126	0.00371661	0.0348757
C1ql1	C1QL1	23.5786	-2.14231	0.676682	-3.1659	0.00154603	0.0236306		UBR3	0.197863	2.25477e-06	0.0402342																				Nalcn	NALCN	2052.38	0.165329	0.0569634	2.90237	0.00370355	0.0348234
Gucy1a1	GUCY1A1	35.6399	-1.86891	0.590606	-3.1644	0.00155404	0.0236812		ASXL1	-0.168496	2.27004e-06	0.0405066																				Gpm6a	GPM6A	23709.1	0.166899	0.0574269	2.90629	0.00365743	0.0344593
Klhl24	KLHL24	896.844	-0.707175	0.223489	-3.16425	0.00155485	0.0236812		TTLL9	-0.151692	2.32842e-06	0.0415484																				Ywhab	YWHAB	6171.46	0.167605	0.0467644	3.58404	0.000338318	0.00481052
Mov10	MOV10	71.25	1.23638	0.390733	3.16425	0.00155482	0.0236812		PDZK1	0.219687	2.41368e-06	0.0430697																				Dlg4	DLG4	3842.33	0.170632	0.0539184	3.16464	0.00155274	0.0169647
Grm3	GRM3	1380.57	-0.575441	0.181936	-3.16288	0.00156217	0.0237645		RGS16	0.145038	2.47887e-06	0.044233																				Ipo5	IPO5	1492.44	0.175723	0.059657	2.94556	0.00322376	0.0309544
Brinp2	BRINP2	807.392	-0.805889	0.255057	-3.15964	0.00157967	0.0240024		C1S	0.188161	2.48843e-06	0.0444035																				Abi2	ABI2	4255.22	0.177756	0.0455419	3.90315	9.49506e-05	0.00163275
Rnf187	RNF187	3630.39	0.617944	0.195713	3.1574	0.00159182	0.0241586		SRC	-0.154817	2.49486e-06	0.0445182																				Prkar1a	PRKAR1A	6380.54	0.17826	0.0424649	4.19782	2.69499e-05	0.000539887
Lrrn4	LRRN4	95.6263	1.10549	0.350171	3.157	0.00159402	0.0241635		KIF3B	-0.168864	2.53096e-06	0.0451625																				Tmem132b	TMEM132B	2327.03	0.178444	0.0537945	3.31714	0.000909456	0.0109472
1700071M16Rik	N/A	23.8779	-2.15077	0.681476	-3.15604	0.00159925	0.0242143		APC	-0.175593	2.56155e-06	0.0457083																				Fkbp1a	FKBP1A	2939.42	0.180071	0.053511	3.36512	0.000765117	0.00947944
Rtn1	RTN1	8210.81	0.561528	0.177984	3.15494	0.00160532	0.0242776		MLLT3	0.238377	2.59517e-06	0.0463083																				Fkbp1a	FKBP1C	2939.42	0.180071	0.053511	3.36512	0.000765117	0.00947944
Akap7	AKAP7	294.113	-0.77431	0.245663	-3.15192	0.00162201	0.024444		TMEM258	-0.122004	2.61247e-06	0.0466169																				Tsc22d1	TSC22D1	1792.58	0.180535	0.0575014	3.13966	0.00169145	0.0181535
Tmx3	TMX3	784.784	-0.677154	0.214795	-3.15256	0.00161846	0.024444		POTEF	-0.161271	2.63378e-06	0.0469972																				Akap5	AKAP5	2698.91	0.181152	0.0521213	3.47559	0.000509727	0.006786
Zbtb12	ZBTB12	257.835	0.794253	0.251966	3.15222	0.00162034	0.024444		HYAL2	-0.156311	2.68733e-06	0.0479528																				Sub1	SUB1	2884.66	0.184011	0.050846	3.61899	0.000295752	0.00429717
Slc12a7	SLC12A7	42.6616	1.60927	0.510956	3.14954	0.0016353	0.0246155		RTN4	0.166414	2.71817e-06	0.048503																				Fam131b	FAM131B	1149.68	0.184741	0.0659044	2.80316	0.0050604	0.0454103
Dhrs2	DHRS2	23.7978	2.07838	0.66029	3.14768	0.00164569	0.024743		ST6GAL1	-0.132641	2.73308e-06	0.0487691																				Nav3	NAV3	1128.41	0.18822	0.0634473	2.96655	0.00301161	0.0292569
Itgb8	ITGB8	2971.56	-0.681781	0.216788	-3.14492	0.00166132	0.0249489		PAG1	0.217148	2.73795e-06	0.048856																				Arhgap32	ARHGAP32	6275.49	0.192262	0.053728	3.57843	0.000345669	0.00489511
Wnk2	WNK2	202.009	0.896473	0.285224	3.14305	0.00167195	0.0250501																									Ptpra	PTPRA	1602.97	0.192342	0.0595425	3.23033	0.00123646	0.0140707
Idi1	IDI1	303.922	1.01037	0.321447	3.14321	0.00167105	0.0250501																									Scg2	SCG2	2101.41	0.192619	0.0579638	3.32309	0.000890258	0.0107625
Cep164	CEP164	300.64	0.756606	0.24077	3.14245	0.00167543	0.0250731																									Grik2	GRIK2	962.606	0.192819	0.0674307	2.85951	0.00424298	0.0389834
Ppp1r3c	PPP1R3C	485.332	-0.765181	0.243577	-3.14143	0.00168126	0.0251311																									Usp22	USP22	1474.42	0.192855	0.0570193	3.38228	0.000718877	0.00901313
Scg3	SCG3	558.95	-0.655141	0.208581	-3.14094	0.00168407	0.0251439																									Zfp706	ZNF706	996.779	0.193557	0.0647836	2.98775	0.00281037	0.0276641
Eif2ak2	EIF2AK2	212.851	-0.848029	0.270081	-3.1399	0.00169004	0.0252039																									Tln2	TLN2	1253.52	0.194106	0.0697898	2.78129	0.00541434	0.0481225
Bace2	BACE2	133.263	0.96441	0.307251	3.13884	0.00169621	0.0252666																									Gabrb3	GABRB3	5247.74	0.195601	0.0574765	3.40316	0.000666122	0.00848637
Klf12	KLF12	1525.11	-0.565778	0.180319	-3.13766	0.00170304	0.0253392																									Ccny	CCNY	1553.95	0.196064	0.0620468	3.15994	0.00157802	0.0171871
Pold1	POLD1	617.073	0.770427	0.245695	3.13571	0.00171437	0.0254631																									Fez1	FEZ1	872.273	0.196359	0.0629163	3.12095	0.00180267	0.019229
B3gnt2	B3GNT2	50.3463	1.42194	0.45349	3.13555	0.00171532	0.0254631																									Negr1	NEGR1	5471.79	0.196524	0.065449	3.00271	0.00267589	0.0265576
Rapgef4	RAPGEF4	352.252	0.797388	0.254353	3.13496	0.00171875	0.0254846																									Anp32e	ANP32E	1263.08	0.197282	0.0655483	3.00972	0.0026149	0.0260426
Pgls	PGLS	222.875	0.815987	0.260328	3.13446	0.0017217	0.025499																									Syt4	SYT4	2746.88	0.199364	0.0593291	3.3603	0.000778579	0.00961211
Tcp11l2	TCP11L2	201.011	-0.872953	0.278657	-3.13271	0.001732	0.0256221																									Prickle2	PRICKLE2	3197.29	0.199941	0.069973	2.8574	0.00427129	0.0391853
Mapk1ip1l	MAPK1IP1L	1142.29	0.608605	0.19432	3.13197	0.00173637	0.0256573																									Magi1	MAGI1	2004.92	0.202312	0.0524546	3.85689	0.00011484	0.00190667
Sparc	SPARC	2923.75	1.58066	0.504807	3.13121	0.00174086	0.0256941																									Ahi1	AHI1	1783.34	0.203256	0.0600958	3.3822	0.000719088	0.00901313
Cfap36	CFAP36	368.986	-0.817964	0.261338	-3.12991	0.00174862	0.0257792																									Akap9	AKAP9	2182.01	0.205262	0.0673992	3.04546	0.00232324	0.0238
Col9a3	COL9A3	147.157	0.931577	0.298092	3.12514	0.00177722	0.0261708																									Samd8	SAMD8	1896.75	0.205757	0.0580861	3.54228	0.000396683	0.00546781
Npr1	NPR1	124.732	1.05799	0.338585	3.12473	0.00177971	0.0261776																									Hdac2	HDAC2	1163.56	0.207142	0.0631689	3.27918	0.00104111	0.012216
Fchsd2	FCHSD2	1639.5	-0.585991	0.187593	-3.12374	0.00178567	0.0262353																									Rab11fip2	RAB11FIP2	1633.79	0.207425	0.0698238	2.97069	0.00297127	0.0289114
Clasp2	CLASP2	1870.63	-0.579793	0.18571	-3.12204	0.00179603	0.0263574																									Creg2	CREG2	2411.55	0.208536	0.0634289	3.28772	0.00101004	0.0119114
Gm19554	N/A	180.614	-0.898557	0.287857	-3.12154	0.00179906	0.0263719																									Rnf169	RNF169	752.337	0.209195	0.070708	2.95858	0.0030906	0.0298851
BC028528	C1orf54	27.8218	2.11655	0.679646	3.1142	0.00184444	0.0270064																									Bace1	BACE1	835.723	0.209375	0.071874	2.91308	0.00357887	0.0338792
Cfap418	CFAP418	247.004	-0.838872	0.269434	-3.11346	0.00184907	0.0270434																									Csmd1	CSMD1	1307.21	0.209378	0.0660832	3.1684	0.0015328	0.0167863
2810025M15Rik	N/A	332.341	0.851016	0.273424	3.11244	0.00185545	0.027106																									Epha5	EPHA5	1238.87	0.209608	0.0747264	2.805	0.00503162	0.0452393
Idh1	IDH1	2865.36	-0.566294	0.182121	-3.10943	0.00187448	0.027353																									Chd3	CHD3	3701.55	0.210028	0.0635147	3.30677	0.000943786	0.0112633
Plcd4	PLCD4	957.95	-0.622108	0.200151	-3.10819	0.00188237	0.0274308																									Nrxn3	NRXN3	5150.95	0.211404	0.0478432	4.41869	9.93007e-06	0.000222201
Slc12a2	SLC12A2	1688.04	0.5618	0.180764	3.10792	0.00188407	0.0274308																									Eif4a1	EIF4A1	1073.84	0.211661	0.0681267	3.10688	0.00189075	0.0199853
Tead2	TEAD2	1163.41	0.600461	0.193302	3.10634	0.00189419	0.0275159																									Pias1	PIAS1	711.697	0.211917	0.0674232	3.14309	0.00167173	0.0179833
Arl2	ARL2	304.509	0.758036	0.244026	3.10637	0.00189401	0.0275159																									Abr	ABR	3031.32	0.212545	0.0623524	3.40878	0.000652547	0.00833624
Pltp	PLTP	62.0971	1.28905	0.415147	3.10503	0.00190259	0.0276068																									Sirpa	SIRPA	4027.15	0.21314	0.0528826	4.03043	5.56745e-05	0.00103219
Cadm3	CADM3	67.1632	-1.25077	0.402882	-3.10457	0.00190558	0.0276191																									Sirpa	SIRPB1	4027.15	0.21314	0.0528826	4.03043	5.56745e-05	0.00103219
Ptprr	PTPRR	38.3893	-1.68195	0.541988	-3.1033	0.00191374	0.0276696																									Sirpa	SIRPG	4027.15	0.21314	0.0528826	4.03043	5.56745e-05	0.00103219
Lrp11	LRP11	617.502	0.661289	0.213111	3.10303	0.0019155	0.0276696																									Pls3	PLS3	2473.94	0.213874	0.0496306	4.30933	1.63752e-05	0.00034696
Dab2ip	DAB2IP	583.321	0.794546	0.256027	3.10337	0.00191329	0.0276696																									Gria1	GRIA1	3797.58	0.213934	0.061755	3.46423	0.000531751	0.00698479
Rassf3	RASSF3	950.611	0.711729	0.229428	3.10219	0.00192095	0.0277171																									Pip4k2b	PIP4K2B	924.289	0.213982	0.0755762	2.83134	0.00463532	0.0421374
Zmpste24	ZMPSTE24	1031.93	-0.587239	0.189359	-3.10119	0.00192746	0.02778																									Lingo1	LINGO1	1513.37	0.214542	0.0616847	3.47804	0.000505093	0.00674891
Cacna1a	CACNA1A	172.654	0.893488	0.288169	3.10057	0.00193147	0.0278066																									Agap2	AGAP2	3940.51	0.214647	0.0631598	3.39847	0.000677636	0.00856164
Myorg	MYORG	396.031	-0.776683	0.250863	-3.09605	0.0019612	0.0282032																									Nav1	NAV1	1921.53	0.214808	0.0707862	3.03461	0.00240851	0.0244582
Scrg1	SCRG1	282.882	-0.741193	0.239428	-3.09569	0.00196358	0.028206																									Mboat7	MBOAT7	592.154	0.215047	0.0770471	2.79111	0.00525281	0.046806
Pde1b	PDE1B	924.818	-0.722245	0.233382	-3.09469	0.00197022	0.0282698																									Iqsec2	IQSEC2	1106.91	0.216321	0.0751362	2.87905	0.00398878	0.0371055
Dennd10	DENND10	287.575	-0.776773	0.251436	-3.08935	0.00200597	0.0287507																									Ctnnb1	CTNNB1	2686.08	0.216949	0.0502702	4.31566	1.59129e-05	0.000339223
Aldh1l2	ALDH1L2	333.402	-0.779475	0.252395	-3.08831	0.00201296	0.0288189																									Ski	SKI	1224.47	0.217224	0.0615345	3.53011	0.000415385	0.00570307
Abhd17b	ABHD17B	778.819	-0.645744	0.209136	-3.08767	0.00201732	0.0288492																									Zwint	ZWINT	1301.61	0.217559	0.0657163	3.31057	0.000931061	0.0111305
Cib2	CIB2	96.8564	-1.10003	0.356396	-3.08654	0.00202504	0.0289275																									Ppp2r2b	PPP2R2B	1115.98	0.217943	0.0679985	3.20512	0.00135007	0.0150929
Colgalt1	COLGALT1	752.31	0.656887	0.212926	3.08505	0.00203521	0.0290406																									Man1a2	MAN1A2	2713.33	0.218417	0.0565418	3.86293	0.000112035	0.00186399
Cpq	CPQ	138.212	-0.936477	0.303753	-3.08302	0.00204909	0.0292064																									Fgf13	FGF13	2549.72	0.219127	0.0578014	3.79104	0.000150019	0.00240495
Rpl8	RPL8	2099.25	0.582336	0.189	3.08115	0.00206204	0.0293584																									Tspoap1	TSPOAP1	1141.52	0.21936	0.0770407	2.84733	0.00440883	0.0403411
Piezo1	PIEZO1	282.864	0.862998	0.280279	3.07907	0.00207648	0.0295314																									Hsbp1	HSBP1	1320.23	0.219594	0.0664618	3.30406	0.00095294	0.0113338
Bag3	BAG3	511.421	0.753835	0.244917	3.07793	0.00208446	0.0296122																									Lrfn5	LRFN5	754.529	0.219701	0.0735647	2.9865	0.0028219	0.027748
Cdt1	CDT1	293.364	0.80323	0.261089	3.07646	0.00209472	0.0297251																									Bmi1	BMI1	764.086	0.220094	0.0701329	3.13824	0.00169967	0.0182277
Lrfn2	LRFN2	34.428	-1.73528	0.564365	-3.07474	0.00210685	0.0298644																									D430041D05Rik	KIAA1549L	3367.25	0.223483	0.0709119	3.15156	0.00162398	0.0176053
Kctd4	KCTD4	97.6895	-1.10009	0.357973	-3.07309	0.00211852	0.0299968																									Gprasp1	GPRASP1	5953.53	0.224278	0.0448934	4.99579	5.85963e-07	1.80216e-05
Oip5os1	N/A	457.919	-0.802887	0.261385	-3.07166	0.0021287	0.0301079																									Pdgfra	PDGFRA	602.749	0.224652	0.0783211	2.86834	0.00412629	0.0381054
Nxt2	NXT2	383.027	-0.7284	0.23727	-3.06992	0.00214118	0.0302512																									Pkia	PKIA	3400.98	0.225823	0.0509754	4.43005	9.42109e-06	0.000212859
Nck2	NCK2	467.173	0.652835	0.212687	3.06946	0.00214445	0.0302642																									Cacul1	CACUL1	896.822	0.226304	0.0663679	3.40985	0.000649987	0.00831877
Stx12	STX12	1553.26	-0.563954	0.184031	-3.06444	0.00218075	0.0307429																									Celf1	CELF1	3179.53	0.227436	0.0578749	3.92979	8.50187e-05	0.00148389
Snx27	SNX27	1789.57	-0.571172	0.186411	-3.06405	0.00218359	0.0307492																									Hpcal4	HPCAL4	8039.9	0.227797	0.0669287	3.40358	0.000665092	0.00848099
Lzts2	LZTS2	395.171	0.713799	0.233034	3.06306	0.00219083	0.0308175																									Phyhip	PHYHIP	1612.76	0.230079	0.0661469	3.4783	0.000504601	0.00674891
Chrdl1	CHRDL1	537.683	0.632255	0.206461	3.06234	0.00219614	0.0308585																									Nrxn2	NRXN2	1510.03	0.231056	0.0637348	3.62528	0.000288647	0.00421148
Ung	UNG	261.232	0.835623	0.273043	3.0604	0.00221038	0.0310248																									Rasa3	RASA3	437.988	0.231578	0.0815186	2.8408	0.00450004	0.0410144
Bcar3	BCAR3	335.995	0.711265	0.232471	3.05958	0.00221648	0.0310766																									Fbxl16	FBXL16	4345.4	0.231641	0.0565869	4.09355	4.24816e-05	0.000807035
Riox1	RIOX1	261.42	0.816411	0.266898	3.05889	0.00222159	0.0311143																									Septin11	SEPTIN11	1832.92	0.232838	0.0586099	3.97268	7.1069e-05	0.0012706
Tmem47	TMEM47	1031.61	-0.623497	0.203986	-3.05657	0.00223886	0.0313222																									Scaper	SCAPER	802.71	0.232942	0.0684624	3.40249	0.00066775	0.00849936
Cops2	COPS2	853.653	-0.613228	0.200717	-3.05518	0.00224926	0.0314335																									Csnk1g1	CSNK1G1	1060.97	0.233277	0.0655467	3.55894	0.000372356	0.0051861
Ctsc	CTSC	1031.5	0.592074	0.193889	3.05367	0.0022606	0.0315466																									Dpp6	DPP6	1920.48	0.233661	0.0533025	4.38368	1.16691e-05	0.000257402
Ucp2	UCP2	155.564	0.965989	0.31636	3.05345	0.00226225	0.0315466																									Cracdl	CRACDL	715.648	0.235596	0.0795944	2.95995	0.00307685	0.0297727
Dse	DSE	74.1661	1.16682	0.38218	3.05307	0.00226513	0.0315526																									Btaf1	BTAF1	982.52	0.235646	0.0759249	3.10367	0.00191139	0.0201576
Lars2	LARS2	663.43	-0.794636	0.260401	-3.05158	0.00227638	0.0316752																									Sez6	SEZ6	668.521	0.235681	0.0723215	3.25879	0.00111888	0.0129543
Fam135b	FAM135B	18.1926	2.36308	0.774845	3.04974	0.00229037	0.0318354																									Dhx57	DHX57	689.189	0.235708	0.0710051	3.3196	0.000901461	0.0108791
Arhgap20	ARHGAP20	123.706	0.98667	0.323739	3.04773	0.00230574	0.0320145																									Eeig2	EEIG2	642.86	0.236878	0.0822547	2.87981	0.00397916	0.0370654
Uba5	UBA5	398.594	-0.711518	0.233639	-3.04538	0.0023239	0.032232																									Bmerb1	BMERB1	1238.29	0.238179	0.0619102	3.84717	0.00011949	0.00196982
Pcdhgb2	PCDHGB2	213.599	-0.812635	0.266943	-3.04422	0.00233281	0.032286																									Anp32a	ANP32A	2236.49	0.238206	0.059653	3.99319	6.51902e-05	0.00118061
Vhl	VHLL	746.581	-0.612091	0.201059	-3.04433	0.00233198	0.032286																									Anp32a	ANP32D	2236.49	0.238206	0.059653	3.99319	6.51902e-05	0.00118061
Pcdhb2	PCDHB2	63.6982	-1.28029	0.42098	-3.0412	0.00235637	0.0323818																									AI504432	N/A	1326.09	0.238505	0.0734487	3.24723	0.00116535	0.0134144
Acadsb	ACADSB	444.293	-0.714547	0.2349	-3.04192	0.00235077	0.0323818																									Tspyl2	TSPYL2	1000.5	0.239209	0.0672447	3.5573	0.000374687	0.00520572
Smim10l1	SMIM10L1	556.153	-0.645933	0.212403	-3.04108	0.00235732	0.0323818																									Maged1	MAGED1	1718.13	0.239362	0.0572488	4.18108	2.90126e-05	0.00057707
Atp8a1	ATP8A1	1235.6	-0.557344	0.183254	-3.04137	0.00235502	0.0323818																									Mtch1	MTCH1	642.599	0.241479	0.0758001	3.18574	0.00144384	0.0159496
Ptch1	PTCH1	1951.71	0.586855	0.192881	3.04257	0.00234569	0.0323818																									Prkar2b	PRKAR2B	1265.1	0.241592	0.0636507	3.7956	0.000147288	0.00237207
Hdac5	HDAC5	795.274	0.60902	0.200176	3.04242	0.00234688	0.0323818																									Gprasp2	GPRASP2	828.213	0.241686	0.0802983	3.00986	0.00261369	0.0260426
Fgl2	FGL2	47.6079	1.56482	0.514476	3.04159	0.00235332	0.0323818																									2610008E11Rik	N/A	845.933	0.241758	0.0675953	3.57655	0.000348163	0.00492047
Snx13	SNX13	528.81	-0.70835	0.23309	-3.03895	0.00237402	0.0325765																									Hnrnpr	HNRNPR	1217.67	0.242829	0.0786561	3.08722	0.00202038	0.0211037
Rara	RARA	77.0891	1.39186	0.458209	3.03761	0.0023846	0.0326868																									Smurf2	SMURF2	386.375	0.242979	0.0868664	2.79716	0.00515545	0.0461445
Faap100	FAAP100	593.306	0.620298	0.204238	3.03713	0.00238845	0.0327048																									Dync1i1	DYNC1I1	529.387	0.243914	0.0805456	3.02827	0.00245955	0.024868
Kcnc3	KCNC3	466.185	0.801855	0.264074	3.03648	0.00239355	0.0327125																									Ophn1	OPHN1	495.553	0.244885	0.0772863	3.16854	0.00153208	0.0167863
Flot2	FLOT2	39.363	1.62977	0.536742	3.03642	0.00239409	0.0327125																									Morf4l2	MORF4L2	1609.45	0.245006	0.0567826	4.31481	1.5974e-05	0.000340008
Grwd1	GRWD1	334.048	0.726249	0.239252	3.0355	0.00240139	0.0327774																									Sestd1	SESTD1	1594.61	0.245588	0.0792194	3.10009	0.00193459	0.0203715
Akt1s1	AKT1S1	1268.09	0.665736	0.219387	3.03453	0.00240909	0.0328478																									Rragd	RRAGD	1378.88	0.246096	0.0583489	4.21766	2.46849e-05	0.000498807
Gpr19	GPR19	645.128	-0.610679	0.20148	-3.03097	0.00243769	0.0332025																									Slc8a2	SLC8A2	1403.75	0.246233	0.063449	3.88081	0.000104111	0.00175568
Acsl6	ACSL6	119.891	-1.02945	0.33998	-3.02798	0.00246194	0.0334974																									Dock7	DOCK7	608.154	0.247924	0.0810382	3.05934	0.00221822	0.0228583
Qki	QKI	13714.2	-0.596212	0.197479	-3.01912	0.00253512	0.0344568																									Ralyl	RALYL	669.883	0.249343	0.0847817	2.941	0.00327154	0.0312013
Vwc2	VWC2	54.5311	1.36532	0.452286	3.0187	0.00253862	0.0344679																									Ehd3	EHD3	668.246	0.250285	0.082047	3.05051	0.00228455	0.0234706
Chaf1a	CHAF1A	879.138	0.684223	0.226739	3.01766	0.0025473	0.0345495																									Psat1	PSAT1	620.55	0.25264	0.0803317	3.14496	0.0016611	0.0178966
Stard13	STARD13	488.862	0.655859	0.217523	3.01513	0.00256866	0.0348025																									Zcchc18	ZCCHC18	1386.57	0.253452	0.0749867	3.37997	0.00072495	0.00907032
Wasf2	WASF2	1523.43	0.644102	0.214121	3.00813	0.00262864	0.0355423																									Cdk5r1	CDK5R1	2503.8	0.253459	0.0491486	5.15698	2.50959e-07	8.4641e-06
Tmem198b	N/A	1006.72	0.632758	0.210436	3.00689	0.00263933	0.0356476																									Adgrl3	ADGRL3	1130.23	0.254428	0.0661558	3.84589	0.000120113	0.00197776
Isca1	ISCA1	131.357	-0.997434	0.331959	-3.00469	0.0026585	0.0358689																									Cacna2d1	CACNA2D1	5846.58	0.25459	0.0600044	4.24286	2.20688e-05	0.000451828
Naglu	NAGLU	242.554	0.772117	0.257262	3.00128	0.00268845	0.036235																									Pja1	PJA1	1078.42	0.255483	0.0622946	4.10121	4.11002e-05	0.000782922
Rundc3a	RUNDC3A	703.774	-0.656038	0.218678	-3.00001	0.00269971	0.0363487																									Nlgn3	NLGN3	465.876	0.257481	0.0866716	2.97076	0.00297061	0.0289114
Rplp0	RPLP0	4154.57	0.533569	0.177966	2.99815	0.00271623	0.036533																									Kmt2a	KMT2A	2705.37	0.258516	0.0832568	3.10505	0.0019025	0.020079
Hbp1	HBP1	523.986	-0.804799	0.268487	-2.99753	0.00272174	0.0365689																									Cpd	CPD	1837.44	0.259017	0.0525434	4.92958	8.24061e-07	2.43264e-05
Sec61b	SEC61B	385.879	0.692237	0.231041	2.99616	0.00273403	0.0366958																									Lin7c	LIN7C	1399.03	0.259118	0.0694151	3.73288	0.000189303	0.00293367
Fzd10	FZD10	371.415	0.897269	0.299653	2.99436	0.00275019	0.0368743																									Fndc4	FNDC4	450.24	0.2602	0.0829246	3.13779	0.00170229	0.0182418
Tm9sf3	TM9SF3	4413.11	-0.562062	0.187783	-2.99315	0.00276117	0.0369447																									Arl6ip5	ARL6IP5	950.988	0.262037	0.0696853	3.76029	0.000169716	0.00267767
Rreb1	RREB1	330.842	0.723655	0.241768	2.99318	0.00276084	0.0369447																									Fam131a	FAM131A	657.478	0.263182	0.0908804	2.89592	0.0037805	0.0353801
Gsx1	GSX1	39.4418	-1.57281	0.525664	-2.99204	0.00277121	0.0370405																									Rasgrf2	RASGRF2	2769.08	0.263743	0.0690228	3.8211	0.000132855	0.00216207
Ddx50	DDX50	281.969	-0.766299	0.256271	-2.99019	0.00278801	0.0372264																									Celf5	CELF5	2392.28	0.265765	0.0599254	4.43493	9.21023e-06	0.00020877
Baiap2	BAIAP2	324.447	0.702251	0.235048	2.98769	0.00281095	0.0374939																									Wasf1	WASF1	1771.33	0.266626	0.0702342	3.79624	0.000146905	0.00236864
Zfp24	ZNF24	1402.86	-0.59704	0.199873	-2.9871	0.00281641	0.0375279																									Arf3	ARF3	4363.18	0.269329	0.0507008	5.31212	1.08357e-07	3.9607e-06
Reep6	REEP6	121.774	0.951927	0.318853	2.98548	0.00283138	0.0376884																									Ypel2	YPEL2	847.8	0.269772	0.075796	3.55919	0.000372	0.0051861
Prkcz	PRKCZ	35.9094	-1.63367	0.547391	-2.98447	0.00284072	0.0377736																									Fam184a	FAM184A	354.19	0.270028	0.0908534	2.97213	0.00295745	0.0288372
Zdhhc12	ZDHHC12	129.822	0.992095	0.332578	2.98305	0.00285394	0.0379103																									Mgat5	MGAT5	434.271	0.27043	0.0906217	2.98416	0.00284356	0.0278707
Radil	RADIL	19.1355	2.20182	0.738306	2.98225	0.00286134	0.0379695																									Pde4d	PDE4D	1326.45	0.270696	0.067659	4.00088	6.3108e-05	0.00115187
Dubr	N/A	93.3928	1.09407	0.367096	2.98033	0.00287935	0.0381691																									Mapk1	MAPK1	6613.87	0.270825	0.0488585	5.54304	2.97267e-08	1.21013e-06
Crip2	CRIP2	1575.69	0.601167	0.201749	2.97978	0.00288452	0.0381984																									Mmd2	MMD2	745.822	0.271041	0.0754534	3.59216	0.000327945	0.0046917
Edil3	EDIL3	217.596	-0.881443	0.295968	-2.97817	0.00289976	0.0383608																									Ssbp2	SSBP2	1124.19	0.272303	0.0618712	4.40113	1.07689e-05	0.000239056
Itih3	ITIH3	180.787	1.07694	0.36199	2.97506	0.00292933	0.0387122																									Spryd7	SPRYD7	372.235	0.272522	0.095554	2.85202	0.00434423	0.0398022
Ric3	RIC3	473.139	-0.631827	0.212727	-2.97013	0.00297673	0.0392984																									Pak3	PAK3	2975.26	0.274032	0.0704182	3.89149	9.96287e-05	0.0016903
Scn2a	SCN2A	45.1287	-1.42618	0.480345	-2.96908	0.00298691	0.0393326																									Dctn6	DCTN6	348.259	0.274972	0.0967896	2.84092	0.00449832	0.0410144
Ppp2r2c	PPP2R2C	223.504	-0.829588	0.279483	-2.96829	0.00299459	0.0393326																									Cep83os	N/A	307.451	0.275479	0.0992726	2.77498	0.00552053	0.0488796
Zfp426	ZNF426	515.892	-0.626393	0.211021	-2.9684	0.00299355	0.0393326																									Garem1	GAREM1	330.044	0.27589	0.0961958	2.868	0.00413074	0.0381213
Pcdh10	PCDH10	2382.2	-0.570381	0.192155	-2.96833	0.0029942	0.0393326																									Crmp1	CRMP1	754.915	0.276138	0.0833357	3.31356	0.000921173	0.0110448
Padi2	PADI2	55.5747	1.27855	0.43062	2.9691	0.00298677	0.0393326																									Cdc42se2	CDC42SE2	808.566	0.276994	0.0774832	3.57489	0.000350371	0.00494165
Carmil1	CARMIL1	673.529	-0.645198	0.217451	-2.96709	0.0030063	0.0394337																									Syngap1	SYNGAP1	1167.74	0.277378	0.0760092	3.64928	0.000262981	0.00389809
Fpgs	FPGS	228.846	0.762809	0.257135	2.96657	0.00301147	0.0394337																									Slc6a6	SLC6A6	1578.04	0.277662	0.0643116	4.31745	1.57844e-05	0.000336999
Aard	AARD	99.5937	1.00632	0.339211	2.96665	0.00301062	0.0394337																									Ptchd1	PTCHD1	619.089	0.278059	0.0739072	3.76227	0.000168375	0.00266556
Oga	OGA	1453.15	-0.597204	0.201435	-2.96475	0.0030293	0.0395915																									Pacs1	PACS1	428.325	0.278708	0.0920944	3.02633	0.0024754	0.024992
Copg2	COPG2	889.427	-0.566316	0.191019	-2.96471	0.00302966	0.0395915																									Mapkap1	MAPKAP1	316.376	0.279054	0.0975297	2.86122	0.00422019	0.0388441
Pwwp3a	PWWP3A	398.742	0.667825	0.225326	2.96381	0.00303854	0.0396672																									Cisd1	CISD1	291.163	0.280646	0.0976593	2.87373	0.00405659	0.0376618
Eya4	EYA4	119.441	-0.992354	0.334949	-2.9627	0.00304953	0.0397524																									Pnma8a	PNMA8A	533.761	0.280866	0.0865788	3.24406	0.0011784	0.0134648
Akap1	AKAP1	1014.13	0.574413	0.193893	2.96253	0.00305123	0.0397524																									Sf3b3	SF3B3	437.491	0.281197	0.0904007	3.11056	0.00186732	0.0197826
Setbp1	SETBP1	184.719	-0.838725	0.283182	-2.96179	0.00305855	0.0398075																									Nlgn1	NLGN1	1738.97	0.282155	0.0637419	4.42652	9.57641e-06	0.000215323
Calb2	CALB2	10.917	3.09898	1.04669	2.96074	0.00306899	0.0399031																									Syngr3	SYNGR3	343.13	0.282352	0.0960792	2.93874	0.0032955	0.0313668
Sv2a	SV2A	238.746	0.777941	0.262846	2.95968	0.00307958	0.0400004																									Rbbp7	RBBP7	1009.18	0.283168	0.0678423	4.17392	2.99399e-05	0.00059298
Gm4524	N/A	25.4064	1.94089	0.655918	2.95904	0.00308599	0.0400433																									Jph1	JPH1	427.841	0.283573	0.0974223	2.91077	0.00360545	0.0340615
Bcas1	BCAS1	1566.09	0.542394	0.183417	2.95717	0.00310477	0.0402159																									Ablim2	ABLIM2	883.68	0.283979	0.0804764	3.52873	0.000417563	0.00572172
Myrf	MYRF	71.4368	1.18	0.39904	2.95709	0.00310553	0.0402159																									Rgs7	RGS7	1649.76	0.284792	0.070761	4.02471	5.70463e-05	0.00105502
Lrrc20	LRRC20	281.811	0.795949	0.2692	2.95672	0.00310926	0.0402238																									Smarcal1	SMARCAL1	600.439	0.285466	0.0786885	3.62779	0.000285853	0.00417944
Malat1	N/A	6979	-0.761379	0.257711	-2.9544	0.00313282	0.0404879																									Jazf1	JAZF1	450.883	0.28571	0.0821973	3.47591	0.000509125	0.006786
Col5a2	COL5A2	794.658	0.601897	0.203803	2.95332	0.00314375	0.0405884																									Ncdn	NCDN	1622.84	0.285793	0.0617439	4.62869	3.67987e-06	9.24137e-05
Ociad1	OCIAD1	799.759	-0.611918	0.207294	-2.95194	0.00315785	0.0407158																									Adgrb3	ADGRB3	1382.16	0.285824	0.0569396	5.01978	5.17314e-07	1.63053e-05
Klc2	KLC2	370.872	0.687933	0.233061	2.95173	0.00315994	0.0407158																									Smap2	SMAP2	1844.56	0.286575	0.0531776	5.38902	7.08446e-08	2.68077e-06
Cand2	CAND2	650.231	0.708487	0.240199	2.94958	0.00318209	0.0409603																									Stard7	STARD7	570.351	0.286637	0.0763011	3.75666	0.000172199	0.00270768
Klf10	KLF10	1823.73	0.620721	0.210479	2.94909	0.00318709	0.0409837																									Mctp1	MCTP1	1120.98	0.28716	0.0836955	3.43101	0.000601342	0.00776737
Ppa2	PPA2	505.976	-0.680364	0.230787	-2.94801	0.00319825	0.0410862																									Firre	N/A	646.777	0.287684	0.0875683	3.28525	0.00101891	0.0119959
Zfp462	ZNF462	1007.05	-0.600197	0.203808	-2.94491	0.00323049	0.041459																									Actr3b	ACTR3B	453.482	0.288338	0.0900868	3.20067	0.0013711	0.0152791
Dnaaf5	DNAAF5	345.791	0.667239	0.22661	2.94444	0.0032354	0.0414807																									Dmwd	DMWD	317.453	0.289744	0.0955065	3.03376	0.00241527	0.024509
Kti12	KTI12	247.123	0.744585	0.253149	2.94129	0.00326851	0.0418635																									Kcnc4	KCNC4	288.063	0.29104	0.104975	2.77247	0.0055633	0.0491648
Crls1	CRLS1	267.998	-0.718645	0.244426	-2.94013	0.00328072	0.0419093																									Lmo3	LMO3	909.403	0.291315	0.0817376	3.56403	0.000365203	0.00510444
Usp46	USP46	626.645	-0.630809	0.214537	-2.94033	0.00327861	0.0419093																									Sorbs2	SORBS2	5020.68	0.291778	0.0580138	5.02945	4.9188e-07	1.56449e-05
Pipox	PIPOX	400.866	0.690148	0.234767	2.93972	0.00328509	0.0419093																									Rab3b	RAB3B	403.219	0.292121	0.0880943	3.31601	0.000913139	0.0109726
Bahd1	BAHD1	535.257	0.652942	0.222243	2.93797	0.00330371	0.0421051																									Cmtm4	CMTM4	1359.2	0.292862	0.0795291	3.68246	0.000230997	0.00348693
Foxd2os	N/A	42.1657	-1.57199	0.535247	-2.93695	0.00331463	0.0422025																									Slc39a6	SLC39A6	409.28	0.2929	0.0902522	3.24535	0.00117306	0.0134589
Camk1g	CAMK1G	173.634	0.831934	0.283351	2.93605	0.00332419	0.0422825																									Rap2b	RAP2B	971.311	0.293504	0.0745287	3.93813	8.21178e-05	0.00143866
Enox2	ENOX2	345.736	0.671689	0.228838	2.93522	0.00333311	0.0423542																									Bex2	BEX2	1449.35	0.293892	0.0793969	3.70156	0.000214278	0.00327349
Twf1	TWF1	1278.28	-0.54454	0.18557	-2.93442	0.00334175	0.0424221																									Zcchc14	ZCCHC14	453.693	0.295641	0.0900116	3.28447	0.00102174	0.0120089
Wnt7b	WNT7B	1518.39	-0.63179	0.215383	-2.93333	0.00335346	0.0424982																									Timm29	TIMM29	326.225	0.296503	0.0929921	3.18848	0.00143024	0.0158369
Sf3b4	SF3B4	831.023	0.760658	0.259323	2.93325	0.00335434	0.0424982																									Epb41l2	EPB41L2	1262.78	0.297095	0.0650444	4.56757	4.934e-06	0.000119815
Snapin	SNAPIN	304.417	-0.692443	0.236142	-2.93232	0.00336439	0.0425834																									Asic2	ASIC2	302.175	0.297251	0.0984027	3.02077	0.00252137	0.0254011
Aebp1	AEBP1	170.682	0.878252	0.299538	2.93202	0.00336768	0.0425834																									Lrpap1	LRPAP1	707.897	0.297918	0.0696111	4.27975	1.87102e-05	0.00039168
Igfbp4	IGFBP4	3119.43	0.552616	0.188533	2.93113	0.00337729	0.0426213																									Tubb2a	TUBB2A	745.935	0.298088	0.0821598	3.62815	0.000285457	0.00417802
Lrrfip1	LRRFIP1	858.776	0.655337	0.223561	2.93135	0.00337488	0.0426213																									Rapgefl1	RAPGEFL1	761.116	0.298383	0.0688888	4.33137	1.48187e-05	0.000317839
Tox2	TOX2	34.708	1.62773	0.555444	2.93051	0.00338403	0.0426229																									Plppr2	PLPPR2	427.012	0.300578	0.0866526	3.46877	0.000522845	0.00691334
Inpp5j	INPP5J	16.2388	2.43946	0.832391	2.93066	0.0033824	0.0426229																									Ppp1r1a	PPP1R1A	332.866	0.300698	0.0989584	3.03863	0.00237653	0.0242392
Lmbrd1	LMBRD1	656.355	-0.626048	0.213705	-2.92949	0.00339516	0.0427214																									Gsr	GSR	269.539	0.301431	0.0992672	3.03656	0.00239291	0.0243529
Fhl3	FHL3	68.1362	1.16262	0.396952	2.92886	0.00340207	0.0427624																									Synpo	SYNPO	1198.39	0.303701	0.0909516	3.33915	0.000840343	0.0102837
Bid	BID	63.1416	1.22729	0.419115	2.92828	0.00340838	0.0427624																									Cacng3	CACNG3	766.885	0.304862	0.0665511	4.58088	4.6303e-06	0.000113426
Nudt14	NUDT14	50.6493	1.36986	0.4678	2.92829	0.00340831	0.0427624																									Cbfb	CBFB	421.44	0.305014	0.0878918	3.47034	0.000519798	0.00689263
Katnbl1	KATNBL1	238.558	-0.745065	0.254498	-2.92759	0.00341602	0.0428165																									Map9	MAP9	3024.31	0.305342	0.0649406	4.70187	2.57794e-06	6.75342e-05
Tbkbp1	TBKBP1	322.567	0.822655	0.281102	2.92654	0.00342756	0.0429195																									Gria3	GRIA3	5166.4	0.305705	0.0505949	6.04222	1.52009e-09	7.83209e-08
Cdc16	CDC16	1154.02	-0.545015	0.186258	-2.92613	0.0034321	0.0429346																									Kctd16	KCTD16	314.86	0.305957	0.105918	2.88861	0.00386944	0.0361398
Zdbf2	ZDBF2	9.70216	3.70068	1.26532	2.92469	0.00344795	0.043091																									Mtarc2	MTARC2	248.155	0.306368	0.109544	2.79675	0.00516194	0.0461731
Cnksr2	CNKSR2	73.6483	1.20815	0.413234	2.92365	0.00345948	0.0431933																									Hs6st2	HS6ST2	632.822	0.309048	0.0725806	4.258	2.06267e-05	0.00042795
Zfp703	ZNF703	683.139	0.691103	0.236584	2.92117	0.00348723	0.0434976																									Tmem130	TMEM130	645.562	0.310233	0.0721012	4.30274	1.68702e-05	0.000355829
Rhob	RHOB	1159.09	-0.59269	0.202964	-2.92017	0.00349836	0.0435941																									Sh3pxd2a	SH3PXD2A	521.682	0.310387	0.0774892	4.00556	6.18713e-05	0.00113225
Rgs19	RGS19	212.653	0.769459	0.263556	2.91952	0.00350567	0.0436431																									Ptpn5	PTPN5	609.838	0.310573	0.0882608	3.51881	0.000433483	0.00591087
Pik3r3	PIK3R3	1060	-0.570438	0.195408	-2.91922	0.00350913	0.043644																									Bcr	BCR	827.189	0.31075	0.0911471	3.40932	0.000651242	0.00832719
Tspan4	TSPAN4	261.52	0.768447	0.263334	2.91815	0.00352116	0.0437513																									Rnf2	RNF2	586.502	0.311397	0.0802268	3.88146	0.00010383	0.00175519
Ttc7	TTC7A	137.165	0.967721	0.331685	2.91759	0.00352747	0.0437875																									Pxdn	PXDN	501.363	0.311541	0.112458	2.77029	0.00560057	0.0494003
Adcy6	ADCY6	745.558	0.605275	0.207489	2.91714	0.0035326	0.043809																									Mef2c	MEF2C	14673	0.312454	0.0639384	4.88679	1.02492e-06	2.93858e-05
Stk32a	STK32A	81.4	-1.36613	0.4686	-2.91535	0.00355293	0.0439049																									Mink1	MINK1	1709.69	0.312946	0.0689874	4.53628	5.72541e-06	0.000135866
Vipas39	VIPAS39	755.798	-0.631798	0.216743	-2.91496	0.00355737	0.0439049																									Cadm3	CADM3	2558.22	0.313195	0.0551463	5.67934	1.35218e-08	5.86352e-07
2810459M11Rik	C2orf72	1742.7	-0.585082	0.200645	-2.916	0.00354547	0.0439049																									Tenm1	TENM1	419.467	0.316128	0.103145	3.06488	0.00217754	0.0225064
Klhl36	KLHL36	64.1994	1.18215	0.405482	2.91542	0.00355213	0.0439049																									Mblac2	MBLAC2	836.533	0.316825	0.0687429	4.60884	4.04916e-06	0.000100602
Nkx2-2	NKX2-2	67.6136	1.19033	0.40834	2.91505	0.00355633	0.0439049																									Dcaf6	DCAF6	1318.18	0.318136	0.0590195	5.39035	7.03205e-08	2.67544e-06
Zfp771	ZNF771	469.527	0.839656	0.288165	2.9138	0.00357056	0.0440255																									Dapk1	DAPK1	1244.95	0.31983	0.100302	3.18868	0.00142923	0.0158369
Cbarp	CBARP	233.765	0.796144	0.273319	2.91288	0.00358112	0.0441135																									Lhx2	LHX2	429.022	0.320129	0.097116	3.29636	0.000979476	0.0116
Cyb5d2	CYB5D2	214.594	-0.785147	0.269667	-2.91154	0.00359655	0.0441602																									Banp	BANP	378.83	0.320303	0.106648	3.00338	0.00267	0.0265347
Atl2	ATL2	762.183	-0.58227	0.199993	-2.91145	0.00359758	0.0441602																									Rybp	RYBP	358.11	0.320371	0.115295	2.7787	0.00545761	0.0484146
Trib1	TRIB1	961.203	0.580851	0.199512	2.91136	0.00359862	0.0441602																									Tnfrsf19	TNFRSF19	600.036	0.320451	0.104571	3.06443	0.00218085	0.0225064
Sod3	SOD3	422.29	0.874519	0.300341	2.91175	0.00359411	0.0441602																									Prkcg	PRKCG	1132.8	0.320737	0.0665943	4.81628	1.46256e-06	4.05194e-05
Akna	AKNA	249.06	0.899203	0.309001	2.91003	0.00361394	0.044306																									Tceal3	TCEAL3	398.263	0.321133	0.0869791	3.69207	0.000222435	0.00336862
Slitrk3	SLITRK3	70.8274	-1.26834	0.436249	-2.90737	0.00364483	0.0446423																									Tceal3	TCEAL6	398.263	0.321133	0.0869791	3.69207	0.000222435	0.00336862
Selenop	SELENOP	2758.54	0.606158	0.208536	2.90673	0.00365224	0.0446481																									Bhlhb9	ARMCX5-GPRASP2	795.314	0.322464	0.0826649	3.90086	9.58526e-05	0.00164421
Cplx2	CPLX2	1374.06	0.768735	0.264466	2.90675	0.00365208	0.0446481																									Bhlhb9	GPRASP3	795.314	0.322464	0.0826649	3.90086	9.58526e-05	0.00164421
Mbd6	MBD6	807.493	0.788613	0.271353	2.90623	0.00365813	0.0446778																									Ppfibp1	PPFIBP1	600.092	0.326423	0.105817	3.08478	0.00203703	0.021242
Pdzph1	N/A	66.3828	-1.25673	0.432569	-2.90526	0.00366945	0.0447736																									Csmd3	CSMD3	561.555	0.32703	0.0811192	4.03148	5.54275e-05	0.00102917
Rhobtb3	RHOBTB3	1611.12	-0.60355	0.20777	-2.90489	0.00367383	0.0447845																									Itpka	ITPKA	244.121	0.327386	0.101254	3.23333	0.00122357	0.0139467
Mast3	MAST3	383.498	0.732141	0.252083	2.90436	0.00368004	0.0448179																									Pcdhgc5	PCDHGC5	500.008	0.328567	0.0825787	3.97883	6.92549e-05	0.00124454
Rassf2	RASSF2	1859.53	-0.546763	0.188432	-2.90164	0.00371214	0.0451235																									Gse1	GSE1	356.074	0.328836	0.103482	3.17772	0.00148439	0.016333
Coro2b	CORO2B	1426.76	0.674241	0.232345	2.90189	0.00370915	0.0451235																									Zfp462	ZNF462	737.488	0.330072	0.0838399	3.93694	8.25278e-05	0.00144403
Sdc1	SDC1	268.989	0.811016	0.279858	2.89795	0.00375608	0.0456146																									Pnrc2	PNRC2	698.158	0.330405	0.076378	4.32592	1.51895e-05	0.000325293
Pdxp	PDXP	246.246	0.767401	0.264989	2.89597	0.00377991	0.0458608																									Sh3kbp1	SH3KBP1	719.146	0.330831	0.0772173	4.28441	1.83224e-05	0.000384716
Slc1a5	SLC1A5	96.6758	1.08785	0.376055	2.8928	0.00381827	0.0462826																									Exd2	EXD2	739.713	0.330927	0.073743	4.48757	7.20393e-06	0.000167369
Tmem167b	TMEM167B	530.411	-0.605602	0.209482	-2.89095	0.0038408	0.0464574																									Arl15	ARL15	756.659	0.331212	0.083859	3.94963	7.82709e-05	0.00137818
Tmem108	TMEM108	123.307	1.03375	0.357607	2.89073	0.0038435	0.0464574																									Rab40b	RAB40B	246.991	0.331225	0.119429	2.77342	0.00554713	0.0490529
Wnt4	WNT4	101.212	1.0911	0.377425	2.8909	0.00384142	0.0464574																									Nucb2	NUCB2	232.702	0.33162	0.103311	3.20993	0.00132765	0.01489
Rb1	RB1	888.165	-0.563999	0.195258	-2.88848	0.00387104	0.0467464																									Magi3	MAGI3	1619.41	0.332483	0.0655003	5.07606	3.8535e-07	1.24841e-05
Uty	UTY	184.57	-0.948831	0.328614	-2.88737	0.00388475	0.0468241																									Spats2l	SPATS2L	278.913	0.333251	0.102497	3.25132	0.00114869	0.0132629
Numbl	NUMBL	112.744	0.94164	0.326113	2.88747	0.00388358	0.0468241																									Tafa5	TAFA5	419.151	0.33378	0.0841862	3.96479	7.34617e-05	0.00130171
Itga3	ITGA3	17.7204	2.31296	0.801448	2.88597	0.00390204	0.0469886																									Lix1	LIX1	726.174	0.335476	0.0746087	4.49647	6.90902e-06	0.000161592
Ptpn3	PTPN3	109.538	0.991063	0.343448	2.88562	0.00390638	0.046997																									Fcho1	FCHO1	216.341	0.335903	0.113914	2.94874	0.00319074	0.03071
Tbc1d16	TBC1D16	586.848	0.641533	0.222595	2.88207	0.00395078	0.0474867																									Kcnd3	KCND3	1057.51	0.336382	0.106519	3.15795	0.00158883	0.0172833
Ccdc102a	CCDC102A	95.7726	0.994905	0.345292	2.88134	0.00395988	0.0475518																									Sdc2	SDC2	595.854	0.337064	0.0763889	4.41248	1.02194e-05	0.000227946
Tprkb	TPRKB	350.982	-0.790378	0.274574	-2.87856	0.00399491	0.0479209																									Tmem35a	TMEM35A	302.874	0.337155	0.107653	3.13186	0.00173701	0.0185711
Fundc1	FUNDC1	433.688	-0.691489	0.240251	-2.8782	0.00399955	0.0479209																									Dgkb	DGKB	3234.88	0.337385	0.0581713	5.79986	6.63696e-09	3.00883e-07
Ap3m1	AP3M1	480.87	-0.638179	0.221749	-2.87794	0.00400279	0.0479209																									Zmym3	ZMYM3	654.641	0.337632	0.0733162	4.60515	4.12176e-06	0.000102224
Casq2	CASQ2	49.3178	1.31477	0.456878	2.87773	0.00400549	0.0479209																									Kcnj4	KCNJ4	228.647	0.337906	0.120021	2.81539	0.00487174	0.044
Pla2g5	PLA2G5	31.2781	-1.66118	0.57743	-2.87686	0.00401655	0.0480086																									Ralgps2	RALGPS2	630.758	0.338213	0.0810863	4.17103	3.03232e-05	0.000599721
Ccnyl1	CCNYL1	225.072	0.973055	0.33829	2.8764	0.00402246	0.0480346																									Plxnd1	PLXND1	495.221	0.339313	0.0894572	3.79302	0.000148829	0.00239137
Pbx2	PBX2	222.348	0.736583	0.256163	2.87545	0.00403453	0.0481341																									Cadm1	CADM1	2632.62	0.339807	0.075731	4.48702	7.22267e-06	0.000167525
Clip1	CLIP1	406.523	0.634089	0.220694	2.87316	0.00406386	0.0484393																									Slc41a2	SLC41A2	333.984	0.340983	0.0973117	3.50403	0.00045827	0.00619441
Mob1b	MOB1B	392.579	-0.725653	0.252775	-2.87075	0.00409499	0.0487652																									Nkain2	NKAIN2	607.655	0.342239	0.0780929	4.38247	1.17344e-05	0.000258434
Thsd7a	THSD7A	402.344	0.693513	0.241633	2.87011	0.00410334	0.0487745																									Slc2a3	SLC2A3	775.356	0.343076	0.0802293	4.27619	1.90119e-05	0.000396807
Fzd5	FZD5	94.5063	1.13547	0.395587	2.87033	0.00410039	0.0487745																									Foxp2	FOXP2	405.689	0.344152	0.106796	3.22252	0.00127067	0.014356
Rpl23	RPL23	578.344	-0.628662	0.219195	-2.86805	0.00413015	0.0490364																									Sobp	SOBP	1815.76	0.344483	0.0726123	4.74415	2.09387e-06	5.56891e-05
Dnm1	DNM1	53.9764	1.25074	0.436127	2.86783	0.00413299	0.0490364																									B4galt4	B4GALT4	196.235	0.345272	0.115547	2.98815	0.00280672	0.0276641
Cad	CAD	1889.12	0.622567	0.217119	2.8674	0.00413858	0.0490576																									Ica1l	ICA1L	380.809	0.346677	0.0904137	3.83434	0.000125901	0.0020609
Dnajb14	DNAJB14	107.052	-1.08933	0.380291	-2.86448	0.00417698	0.0494673																									Slc8a3	SLC8A3	266.762	0.34702	0.107561	3.22627	0.00125417	0.0142027
Mycl	MYCL	503.201	-0.736151	0.257131	-2.86294	0.00419729	0.0496621																									Pcdh1	PCDH1	502.222	0.347362	0.117538	2.95533	0.00312339	0.0301813
Bmf	BMF	111.735	-1.08693	0.379806	-2.8618	0.00421242	0.0497837																									Rgl1	RGL1	887.676	0.347473	0.094972	3.65868	0.000253514	0.00377781
Ssh1	SSH1	425.78	0.642171	0.224436	2.86127	0.00421953	0.0497837																									Dclk3	DCLK3	455.774	0.348389	0.0836752	4.16359	3.13279e-05	0.00061784
Zdhhc8	ZDHHC8	1017.81	0.649553	0.227006	2.86139	0.0042179	0.0497837																									Cacna1c	CACNA1C	472.527	0.349032	0.116322	3.00056	0.00269479	0.0266483
Rxra	RXRA	412.225	0.705183	0.246481	2.861	0.00422302	0.0497837																									Ptrh2	PTRH2	222.496	0.349259	0.118604	2.94475	0.0032322	0.0309544
																																Man1c1	MAN1C1	292.95	0.34985	0.0979757	3.57079	0.000355908	0.00498449
																																Gng2	GNG2	3401.29	0.350121	0.0526473	6.65031	2.92469e-11	1.89062e-09
																																Actl6b	ACTL6B	193.625	0.350184	0.123877	2.82686	0.00470062	0.0426477
																																Usp21	USP21	191.11	0.350626	0.11913	2.94323	0.00324802	0.0310418
																																Fam13c	FAM13C	413.901	0.35156	0.103808	3.38665	0.000707528	0.00889219
																																Gldc	GLDC	186.966	0.351806	0.126822	2.77402	0.00553691	0.0489936
																																Srsf12	SRSF12	303.605	0.351808	0.0966716	3.63921	0.000273479	0.00403656
																																Vgf	VGF	582.92	0.351974	0.0951334	3.69979	0.000215776	0.00328916
																																Gng4	GNG4	476.567	0.353449	0.0892388	3.96071	7.4728e-05	0.00132079
																																Pcdhga11	PCDHGA11	176.284	0.355391	0.122106	2.91052	0.00360832	0.0340655
																																Nol4l	NOL4L	568.105	0.355539	0.114914	3.09397	0.00197498	0.0207031
																																Tiam1	TIAM1	950.238	0.356216	0.0770759	4.62163	3.80743e-06	9.52744e-05
																																Etv6	ETV6	273.494	0.357466	0.125664	2.84462	0.00444644	0.0406054
																																Mgat5b	MGAT5B	282.492	0.357708	0.103765	3.44729	0.000566245	0.00734803
																																Armc10	ARMC10	210.422	0.358351	0.115138	3.11235	0.00185604	0.0196929
																																Stard8	STARD8	374.224	0.358894	0.0890518	4.03016	5.57379e-05	0.00103219
																																Itm2c	ITM2C	1626.43	0.360516	0.0691455	5.21388	1.84935e-07	6.48805e-06
																																Grm5	GRM5	4178.52	0.360591	0.059108	6.10053	1.05715e-09	5.67731e-08
																																Ccnd1	CCND1	622.371	0.360963	0.106395	3.39265	0.000692204	0.00870743
																																Grpel2	GRPEL2	165.493	0.36224	0.128442	2.82026	0.00479843	0.0434503
[truncated: 453 more rows]

## Sheet: S6
Supplementary Table 6: GSEA Analysis of FOXP1 gene-sets Using Data on snRNA-seq
[truncated: 29 more rows]

[truncated: 9 more sheets: S7, S8, S9, S10, S11, S12, S13, S14, S15]
